# Supplementary material for: Evolutionary history of the OmpR/IIIA family of signal transduction two component systems in Lactobacillaceae and Leuconostocaceae
Source: BMC Evol Biol. 2011 Feb 1;11:34. doi: 10.1186/1471-2148-11-34 (PMC3040137; doi:10.1186/1471-2148-11-34)
Supplement: Additional file 2 — Alignments. A zip file containing the alignments used in this study in either FASTA or Phylip format. Details of the sequences used in this study and the tags used to identify them in the alignment files can be found in the files IIIA-seqs.doc and OmpR-seqs.doc (MS Word). A detailed list of the alignments can be found in the file readme.doc (MS Word). [file 1471-2148-11-34-S2.ZIP]

Archive with 32 entries (31 files):
- alignments/
- alignments/Concatenate-CRO.phy
- alignments/Concatenate-reference.phy
- alignments/IIIA-CRO-muscle-gb.fasta
- alignments/IIIA-CRO-muscle.fasta
- alignments/IIIA-ETA-muscle-gb.fasta
- alignments/IIIA-ETA-muscle.fasta
- alignments/IIIA-KIN_ETA-muscle-gb.fasta
- alignments/IIIA-KIN_ETA-muscle.fasta
- alignments/IIIA-muscle-gb.fasta
- alignments/IIIA-muscle.fasta
- alignments/IIIA-PHO_872-muscle-gb.fasta
- alignments/IIIA-PHO_872-muscle.fasta
- alignments/IIIA-seqs.doc
- alignments/IIIA-YYC-muscle-gb.fasta
- alignments/IIIA-YYC-muscle.fasta
- alignments/OmpR-CRO-muscle-gb.fasta
- alignments/OmpR-CRO-muscle.fasta
- alignments/OmpR-ETA-muscle-gb.fasta
- alignments/OmpR-ETA-muscle.fasta
- alignments/OmpR-KIN_ETA-muscle-gb.fasta
- alignments/OmpR-KIN_ETA-muscle.fasta
- alignments/ompR-muscle-gb.fasta
- alignments/ompR-muscle.fasta
- alignments/OmpR-PHO_872-muscle-gb.fasta
- alignments/OmpR-PHO_872-muscle.fasta
- alignments/OmpR-seqs.doc
- alignments/OmpR-YYC-muscle-gb.fasta
- alignments/OmpR-YYC-muscle.fasta
- alignments/readme.doc
- alignments/YCLs-muscle-gb.fasta
- alignments/YCLs-muscle.fasta
