# Supplementary material for: Evolutionary history of the OmpR/IIIA family of signal transduction two component systems in Lactobacillaceae and Leuconostocaceae
Source: BMC Evol Biol. 2011 Feb 1;11:34. doi: 10.1186/1471-2148-11-34 (PMC3040137; doi:10.1186/1471-2148-11-34)
Supplement: Additional file 2 — Alignments. A zip file containing the alignments used in this study in either FASTA or Phylip format. Details of the sequences used in this study and the tags used to identify them in the alignment files can be found in the files IIIA-seqs.doc and OmpR-seqs.doc (MS Word). A detailed list of the alignments can be found in the file readme.doc (MS Word). [file 1471-2148-11-34-S2.ZIP › alignments/Concatenate-CRO.phy]

 16  1695
Ldb       atgaagattctcgttgtcgatgatgaccacgaaatcgtggaactcttaag
Lre       atgaaaattctagttgttgatgatgataaagaaattgttcaattacttga
Lac       gtgaaaattttagttgttgatgatgataaagaaattgtagaacttttaag
Lpl       atgaaaattttagtagtcgatgacgacaaagaaattgcacaactattaga
Lme       atgaaaattttagtagttgatgatgacatcgaaattgcagaattacttga
Lbr       atgaaaattttagttgttgatgatgataaagaaattgcccaattgttgga
Ooe       acgaaaattcttgttgttgacgatgacaaagaaatcgctgagttactaga
Lhe       atgaaaatcttagttgttgatgatgacaaggaaatcgtagaattattaag
Lsa       atgaaaattctaattgttgatgatgataaagaaattgttgaactactcag
Lfe       gtgaagatattaatcgttgatgacgataaagaaattgttcagctattaga
Lca       atgaaaattttaattgttgacgacgataaagaaatcgtcgaattactaag
Lci       atgaagattttagttgttgacgacgatattgaaatagctgaattgctcga
Ljo       atgaagatcttagttgttgatgatgataaagaaatcgttgaattattaag
Lsl       atgaaaattttaattgttgatgatgataaagatattgttgaattattaag
Lga       atgaagatcttagttgttgatgatgataaagaaatcgttgaattattaag
Ppe       atgaaaattttagttgttgacgatgataaagaaattgttgaattattaga

catttatttgaagaacgaagggtatgagccgattgccgcctacaatggca
aatttacatccgaaatgaaggatatgagccaatttctgcttacgacggaa
tatttatcttaaaaacgaaggatatgagccagttactgcctatagcggta
aatttatattaaaaacgaaggctatgaaccaattagcgcctataatggcc
aatttacctaaaaaatgaaggctatgagccaattatggctgacgatggta
aatttacattaaaaacgaagggtacgaacccattacggcttacaatggga
gatttatattcgtaatgaagggaatgaaccggtcttggcttattctggcg
catctatctgaaaaatgaaggttatgaaccaattgcggcatatagcggta
tatttatgtgaaaaatgaaggttatgaacccattcaagcttttaccggca
aatttacgcccgcaacgaagggtacgaaccattgacggcttacaatggta
tatttacgttaaaaacgaaggttacgaaccgattcaggcgtattccggta
aatttatcttaaaaatgaaggctatgagccagtcatggctgctgatggta
tatatatttaaaaaatgaaggttatgaaccgattgctgcatatagcggta
tatatatgttgaaaatgaaggatatgaagtagaaaaagcatataatggta
catatatttaaaaaatgaaggctatgagccaattgctgcttatagtggta
catttatattaaaaatgaaggttacgaaccagtatctgcttacaatggaa

aggaagctttgaccaagctctcaaccacgccggatatcgccttgatgatt
aagaagcattgacaaagctaaatactaatcctgatatcggtctgattatt
aagaagcaattactaagctaacaactactccagatattgctttgatgatt
gtgaagctttgactaaattaaatacgaatcctgatattgcgttaatgatt
aagaagcactttctaagttgaatacaaatccagacattgctttaatgatt
aagaagccctaaccaagttacacacgacgcctgatattgcactgatgatt
aagaagctctttcaagattgaatactaatcctgatatcgctttaatgatt
aagaagcaattactaaattaaccacaacaccagatattgctctgatgatt
aggaagctttgactaaaattgccacaaacccgggcattgacctaatgatt
aggacgccatcaccaagctcaacacgatgccagacattagtttggtaatc
aggaagccattactaagcttgtgaccaatcctgatattgctttgatgatc
aagaagccatttcaaaactgaataccaatccagatattggactgatgatt
aagaagccttaacaaagctttctactaatccagaaattgcattaatgatc
aagaagctttgtctaagttgaacatgaatcctgacattgcattgatgatc
aagaagccttgactaaactttctacgaatccagaaattgcattgatgatt
aagaagctttgtctaaattacgtaccgatccggatattagcttaatgatt

ctggacgtgatgatgccgaacatgtcaggcatcgatgtggtcaaggaagt
cttgacttaatgatgccagaaatcgatggaatggatgtaattaagcgggt
ttagacgtaatgatgcctaatatgtcagggattgaagtaattaaggaagt
ttggatatcatgatgcctgaaatggatgggattgaggtcatcaaagaagt
ttggatgttatgatgccaaacatgaacggtttagatgttgtaaaaactgt
ttagacattatgatgcctgaaatgagtgggattgaagtggtgaaggaagt
cttgatgtaatgatgccgggaatgaatggttttgatgtcgttaaagctgt
ttggacataatgatgccaaatatgtcaggaattgaagtaattaaagaagt
ttagatatcatgatgcctaatatgagcgggattgaagttatcaaagcggt
ctggatttgatgatgccggaaatgaacgggatggacgtgattcgccaggt
ctcgatattatgatgcctaatatgtctgggatggatgttgtcaaagaagt
ttagatgttatgatgcccaatatgaatgggctagaggtggttaagattgt
cttgatattatgatgccgcaaatgtcgggtattgaagttatcaaggaagt
ttagatgtgatgatgccacaaatggatggaatggaagtaattcgtgaagt
cttgatattatgatgccacaaatgtcggggattgaagttatcaaagaagt
ttagacattatgatgccggaaatggacgggatgcaagtggttcgggaagt

tcgcaaggattctgacattccgatcatcatcgtcagcgccaagaccggcg
gcggaaagattctgatattccaattttagtgctttcagctaagacggcag
tagaaaagattccgatattccaattattattgtttctgctaaaacaggtg
acggaaagattcccaacttccaatcctagtcttgtcggccaagactggtg
tcgtaaggatagtcgcattcctattttaatgttgtcagcaaaatctggtg
tcgtaaagactcacagattccgattttaattctgtcggcgaagaccgggg
tcggaaagacacgaatattccgattttgattgtttcggctaaaactggtg
tagaaaagattcagatattccaattattattgtttcagccaaaactggtg
ccgtaaggattcacaagtgccgattttggtggtttctgccaaaacaacgg
gcgcaaggattcctcaattccgatcctggtcctgtccgccaagacggccg
ccgcaaagattcacagattccaatcattatcgtctcggctaaaacagcag
ccgcaaagacagtcgtgtgccaattttgatgttgtcagctaagtcgggcg
tagaaaagattcggagattccaattttagttgtttctgctaaaactagtg
aagaaaagaatcacaaattccagtattaattttatctgctaaaacggatg
tagaaaagattcagaaattccaatcttagttgtttcagctaaaactagcg
gcgtaaggattcatccttaccaatcttaatgttgtctgctaaaacagatg

acatggataagatccagggcttgatcaccggggccgacgactacgtgtcc
atatggataagatacaaggtctaatcactggggcggatgattatgttact
atatggataagattcaaggtttaattaccggtgcagatgattatgtttca
atatggacaagattcagggcttgattacgggagctgacgattacgtcacc
atatggacaaaattcagggactaattacaggtgcggatgactacgttacc
atatggataagattcaagggttaatcacgggggctgatgactacgtaacc
atatggataaaattcaaggcttaattaccggagctgatgattatgtaacc
atatggacaagatccaggggttaatcactggtgctgacgactacgtatct
atatggacaaaatccaaggcctcatcacaggtgcggatgactatgtatct
acatggacaagattcaggggctggtgaccggggccgacgactacgttacc
atatggacaagattcaaggccttattactggagcagacgattatgtcacc
atatggacaaaattcagggacttattacaggtgcggatgattatgtgaca
atatggacaaaattcaaggtttgattactggagcagatgactatgtagtt
acttggataaaattcaaggtttagtacaaggtgcggatgattatgttaca
atatggataagattcaaggattaatcactggagcagatgattatgtcgtt
atatggacaagattaaggggctcttgactggagcggatgattacgtagct

aagcctttcaaccccctggaagtcatggcccgggtccggtcccttttgcg
aagccatttaatccgcttgaagtaatggcacgagttaaatcattacttcg
aaaccatttaatccacttgaagtaatggctcgagtacgttcacttcttcg
aagccattcaatccgcttgaaattatggcacgggtcaagtcactattacg
aagccatttaatccgcttgaggtcatggctcgtgttcgttcattattgcg
aagccatttaatccacttgaagtgatggcgcgggtgaagtcgttgttacg
aaaccttttaatcctttggaagtaatggcccgggttcgttcgctgcttcg
aagccatttaatccacttgaagtaatggctagagttcgctcacttcttcg
aaaccattcaatccgcttgaagtgatggcacgggtgaaatcattattgcg
aagcccttcaacccgctggaagtgatggcgcgggtcaagtccttattgcg
aagccattcaatccgctagaggtcatggcgcgcgtcaagagtttgttgcg
aaaccttttaatccattagaagtcatggcccgtgttcggtcgttattacg
aagccatttaatccattagaggtaatggcacgtgtacggtcacttcttcg
aagccatttaatcctttggaagttatggcacgtgtaaaatcattattgcg
aagccgtttaatccattagaagtaatggcacgagtaagatcattgcttcg
aaacctttcaatccactagaagtcatggctcgtgtaaaatcacttctacg

ccgcagccagaagcaggtcaagggagaggagcctgacgttttggaagtcg
tcggagccaaggagaagtgacaaatgatcaaccagatattcttaatgttg
tagaagtcaaaagcaagttaaggatgaaaagcctgatattttggaagtag
acgttctgaaaataacgtgacgactaccgagcctgatattttggacattg
acgcgcggagaatgctgttcaagatcagacaccagatgtcttggacattg
gcgaagccaagatcaagtaacggatgatagtccagacattttggatattg
gcgttcttcaaatgaagttaaagatgaaataccggaagttatcgatgccg
tcgtagtcaaaaacaagttaaagatgatgaacctgatgttttagaggtgg
gcgcagccaacaacaggtgacaaatgaagtgcctgatattctagaagttg
gcgtagcgaaaaccaggtcactaacgacaagcccgacgtcttaaacgtgg
ccgaagtcaaaatgaggtgaccaatacagaaccggatgtgcttgaaggcg
acgggcagacaatgccgtacaagataaaacgcctgatgttttagatattg
tcgtagccagaaagaagtaaaagatgataagccagatgtattagaagtag
tagagctgaacataatgttaaaaataatgaactagatcaaatcgaaattg
ccgcagtcaaaaagaagttaaagatgacaagcctgatgtattagaagtag
tcgtagtgaaaaagatatgacagctgatgaaccagaaattttggacattg

ggcctctgatcatcaacaaggactcccatgaggtcaagacggttgaaggc
gtccattattaatcaataaagattctcacgaggttaagacgattaaaggg
ggcctttggtaattaatcgtgattcgcatgaagttaagactattgatggt
gaccgttaacgatcaataaagattcgcacgaagttaaaacgttgacgggt
gctcgctaataattaataaagacagtcacgaagtcaagacttctacgggt
ggacgctcacaattaacaaggactcgcatgaggttaagacaattgcaggg
gtgccctgacaattaataaagattcccacgaagtcaagacatccgatggt
gcccactagttattaatcgtgattcacacgaagttaaaactattgatggc
ggccacttgtgattaagcgcgattcacatgaggtgacaacgattgcgggc
ggccgctagtgattaacaaggattcccacgaggttaagaccttaaagggc
gtccgctaacgatcaaaaaagatagtcatgaagtcaccacccttaccggc
gttcgttagtgattaacaaagacagtcatgaagtgaaaacagccaatggt
gacctttagtgattaataaagattcacatgaagttaaaactttaactggt
ggccactcattataaagaaagattctcatgaggtaaaaactttagaaggt
gacctttagtaattaataaggactcacatgaagttaagactttaactggg
gttcattaatcatcaacagtgattcacatgaagttcggactttagctgga

aaggaaatccaactgacagccctggaattcggcattctttaccttttggc
gatgtaattcaattaacagcccttgaatttggtatcttatacttacttgc
aaagcaattcagttaactgcacttgaatttggtattctatatcttttggc
aaggatattcaattaaccgcgttagaatttggtattttgtatttgctcgc
gatttggtcaacttaacggctttagagtttggtattttgtatttattagc
ctgacgatttcgctgacggccttagaatttgggattttgtacttgttggc
gaaatcgttcagttgaccgccttggaatttggaattttgtatttattggc
aaggcaattcaattaactgctcttgaattcggcattttatatcttcttgc
aaacaaatccaattaacggcgcttgaattcgggattttatatctcttagc
gacccgatccagttgaccgcgctggaatttgggattctctacctcttggc
aagcaaattcagctaaccgcgctggaattcggcattctgtacttgctggc
gacattgtcaatttgacggccctagaattcggtattctttacttattagc
aaggttatccaattaactgccttagagtttggaattttatatatgcttgc
aaggaaatcaaattaactgcactagaatttggaattttacacttacttgc
aaagttattcaattaaccgctttagagtttggaattttatatatgcttgc
aaagatgtgcaattaacagcacttgaattcggtattttatatcttttagc

cagccaccccaaccgggtcttctcagctgatgagatcttcgagcgggttt
cagtcaccctaatcgtgttttctcagcagatgacatttttgagcgggtat
tagtcaccctaatcgagtattttcagctgatgaaatatttgaacgtgtat
aagtcatcctaaccgagtcttttcagctgatgatatttttgaacgtgttt
atcgcatcctaatcgtgttttctcggcagatgatattttcgagcgtgtct
gagtcaccccaaccgggtcttttccgctgatgagattttcgaacgggttt
tagccatccgaatcgggttttttcggccgatgaaatttttgaaagagttt
tagtcaccctaaccgagtattttcagcagatgaaatctttgaacgtgtat
gagccatcctaaccgggtcttttcagcggatgatatttttgaacgggttt
tagccaccccaaccgggtctttagcgccgacgacatcttcgaacgggttt
tagccatccgaatcgtgttttctcggctgatgagatttttgaacgcgttt
ctctcatccaaatcgtgtgttttcagccgatgatatttttgaacgtgttt
tagtcatcctaatagagtttttagtgctgatgaaatcttcgaaagagtgt
tagtcatcctaatcgagttttctcagctgatgaaatctttgaaagagttt
tagtcatcctaatcgtgtttttagtgcagatgaaatttttgaaagagtat
tagccatcctaaccgagtgttctcagcagatgagatttttgaacgtgttt

ggcagcaagagtccattgtcagcgccaagacggtcatggttcacgtttcc
ggcaacaagaaagtgtcgtatcagctaaaacagtcatggttcacgtgagt
ggcaacaagaatctattgtttctgctaagactgtaatggttcacgtatcc
ggcagcaagaaagtattgtctcagctaagaccgtgatggtgcacgtgagt
ggcaacaagaatctgttgtttctgcaaaaaccgttatggtgcacgtttca
ggcggcaagaaagtattgtgtcggcgaagactgtcatggttcacgtgagt
ggcaaacggaatcggttgtttcggccaagacagttatggttcatgtttct
ggcaacaagaatctatcatttcagctaaaactgtaatggttcacgtttcc
ggaaacaagaaagtatcgtgtcagctaaaaccgtaatggtccatgtcagt
ggcaacaagaatcggtcgtctccgccaagacggtcatggttcacgtttcc
ggcaacaggaatcaatcgtctcagcgaaaaccgttatggtgcatgtctcg
ggcaacaagaatcggttgtatcagctaaaacagttatggtacatgtatca
ggcaacaagaatcagttgtttctgcaaaaactgttatggtacatgtttct
ggcaacaagaatctgttgtatcagctaagactgtaatggttcatgttagt
ggcaacaagaatcggttgtttcagccaaaacggttatggttcacgtttct
ggcaacaggagagtgtgatttcagctaaaacagtaatggtacacgttagt

cacttgcgggacaagatccataaggccaccgacggcgaagaagtcatcaa
catttgcgggataaaattgaagaagcaactaacggtgaaaaggttattca
catcttcgtgacaagatccaaaaggcaacggatggtgaagatgttattca
catttgcgggataagatcgaagaagccacggatggagaaaaagtcattca
catttgcgagataaaattgaagaagccacaaatggcgatcaagttattca
catttacgggataagattgaagaggccacgaacggcgaaaaggttattca
catctacgcgacaaaataaaagaagccaccaacggcgatgaagttattca
cacttgcgtgataagattcaaaaagctaccggcggtgaagacgttattca
catttacgggataaaatcgaagaagcaaccgacggtgaaaaagtgattga
cacctgcgcgataagatcgaagccgccacggggggcgaaaaggtgatcga
catctgcgtgacaagattgaagaagcgaccgatggcgagaaggtgatcga
catctacgtgataaaattgaagaagccacgaatggtgaccaagtcattca
cacttacgtgataagattcaaaaggcaactgatggtgaagaagttattca
catttgcgtgataagattgaagatgcaactaatggagaacaagttatcca
cacttgcgtgataaaattcaaaaggcaactgatggagaagaagttatcca
catttacgcgacaagattgaagaagctacgggtggtgaaaaggttattga

gactgtatggggtgtaggttacaaagttgaagctgtcaagctgaccgcgg
aactgtgtggggtgttggttataaggtggaagacgtgaagttaacggggc
aactgtttggggtgtaggatacaaggtcgaggcagttaaattaacaggcg
gaccgtttggggcgttggctataagattgaatcgttgaaattaacgggac
aacagtttggggcgttggttacaaaattgaagtggtagcattgatattaa
gaccgtttggggcgtgggttacaagatcgaatcaatgaagttaaccacgc
aaccgtctggggtgttggctataaagtggaaatcgtgaagttaacagcga
aactgtttggggcgtaggatataaagtcgaggcagtcaagttgactggcg
aaccgtctggggtgttggatataaggtcgaggtcgtacaactcactgcga
aaccgtgtggggtgtcggatacaaggtcgaaaacttaaagttaaccgggc
aacagtttggggcgtcggctataaggttgaggccgtcaaactaactggta
aaccgtttggggtgtcggctataagattgaagtactatcgttatttttta
aacagtctggggagtaggctataaagtagaggctgtaatcctaaccacaa
aactgtttggggtgttggatataagatagagtcatttcacataactggtc
aacagtttggggagtaggctataaagtagaggctgtaatcctaaccacga
aaccgtctggggcgttggatataaagtagtcgcgatgaagttaacggggc

ctgagaagagcgagctttttgctgagggcgtggtgacggtcatcatcatg
gtgaaaagagttcgcttattttagaaggggtagtaacggttatcttattg
ctgaaaaaagcgaattatttgcagaaggaatcgtaacgattatccttctg
gcgaaaaaagtgaattattttttgaaggggtagtgacggtgattttgcta
agcacaatcgtactaaaatatattatttggtagtgacgatattgttacta
gcgaaaagagtgccctatttatggaaggcgtcgtgacggtgattctcttg
aagaaattttacatcttagtttttatggagcagctgcggcaatcgtgctg
ctgagaagagtgaattgtttgcagaaggaattgtcacgattgtccttctg
aagaaaagagtgagttgtttgctgaggggatcattacggtgatcctttta
gggagaagagttccctgttttttgaaggcttactaacgattattttgctg
aggaaaaatccgaactttggattgaaggcatcgtaacggtgattctgctg
agcacaatcgcaccaaaatatattatgcggtaggaacagtattgttacta
aagaaaaaagcgaacttttcggtgaaggcgtaataaccgttattttgctt
gagaaaagagtgagctattaggcgaaggtattttaacaattatattgtta
aagaaaaaagtgaattatttggtgaaggcgttataactgttattctgctt
gtgaaaaatatgaattgtttggtgaaggagttattacggtaattctctta

ctgctcttgaacatgtccgtcatctaccatttggcggtcctgcatatctg
ttattgctgaacatggcgattatcattcaagatgccattcagcaaatatg
cttttgctaaatttatcaattatcattcacctagccattttgcatgtttg
ctccttttaaacttgtcgatcgtaatcaacagtacgattgcgcagctatg
cttctttttagttggacaatcatgtttgatgcactaagacactcgtttaa
ctgatgatcaatttggctttgttgatcagccaagccatcgagcaactctg
ctttttttggattggtcggttttcttcacggctattctttccacttttaa
cttttgttaaatctatcaatcattattcacctagctattttgcatctttg
ttgttgttaaatttatcaattatgttgcaacaagcaatcgtccatatctg
gggttgatcaatatcgctttgattattcaaacaatgattcaacaaatctg
ttaatgcttaattttgccttgctgattaatcagatgatcgcgcatttgtg
ctgctttttagttggttcgtattggccacagtattactaggggctttacg
ttactcttgaacctttcgatcattattaacctagctgtcttacatttatg
attctgttaaatatgtcgctttatttgaatcaattgttagtacaattatg
ttgctgttgaatctttcgattattcttaatttggcagtattgcatttatg
ctattactcaatttatcagtttttattgatagtgccttaaagcagatttg

gtcctgggaaagaatcgggatcattttgatggggatcgctgacgtcatcg
gagctatcagcggatcttaattgcctttttagtaattattgatgtgtggg
gtcttggcagaatatcttcattatcataatggcagttggcgatttagccg
gagttatgaaaacatctttattggactgatgctgattgcggacggtttcg
tatttggaatgttttagagtttgtgacttttgtttcaggaaatattggta
gagctgggagaatgttttcattagcttcttaggactagctgacatcctgg
gaatcagcaatggtggggttttgtcgccattctattgatagggattgttt
gtcttggcaaaatacgtttattattttgatgggtgttggcgatatcgtcg
gagttggcaaaactggtttgtgattttgatggggattgcggatgtgctag
gtcctaccaacggatcgtgatggccttgttggtgctaattgacattgggg
gagctggtccaatcttttcctagcactgatggcgattgctgatgtcattg
atggcgtttctggttaagtatgttaattttgatactaggtgacttagtga
gtcttggcaacggctttttattagctttatgttagtcggcgatgccattg
gagttggggttggatattcattatacttatggctgtagtcgatgttatcg
gtcttggcaacggctttttgttggtgtgatgttagtgggcgatgctattg
gagctaccaaaagatttttattttaatcatgtttttggctgatgcagggg

tcttgtactggcgcttaatccgccgctaccaccaaatgcagctgcggcac
tagtatggtggcgattacgtcgtcggtaccacctttatcaaatggatcat
tgttatattggcggctaattagaagatatcatcagatgcagttacgccac
tattatattggcgattaattcgacgatacaaacagatgcagttacgacat
ttgtgttttggcagtacttgaagtggcgccgtgatgaaagtttgtatcgt
tcgtttggtggcggttgattcggcgctaccggcaaatgcaattacaccat
tgtggatttttcttttgttgcgcgagtatcaacaactgcagttaaaacgt
ttttatactggcgcttaatcagacgctaccatcagatgcagctgcgccac
tggtttattggcgcttaattcgccgctatcaccaaatgcagatgtggcac
ttttgtggtggcggctcttgcggcgctaccacctctaccagctggatcac
tggtgtattggcgacttgctcggcgatatcggcaaatgcaaatgcgtcac
ttgtgttttggcaatacgttcgttggcgccaagcagaaagtttaattcac
tagtgtactggcgcttaatcagaagatatcgacaaatgcaattacgtcac
tagtttattggagattagttcgacgatatcaccaaatgcaattgagacat
ttgtttactggcgattaattagaagatatcgtcaaatgcaattgcggcat
tactttattggcgcttagaacgacgttacaagcaaatgcagttacgtcat

atcatttccgaattgcactatattgccaacggccactttgaccaccggat
attatcgcggaattacactatattgcgcagggacatttggatcatcgaat
gttatttcggagttgcattatattgctaatgggcattttgatcatagaat
attattagtgagttgcattatattgcggccggccactttgaccatcggat
ttgattagagagatgcgtcaggtcgcacgtgaaaattctgacatgacaat
atcattgatgaattgcattatattgccagtggccattttgaccatcgggt
ctatccaacgaaattacaagaattaataatacgaatgataacgatcaaat
gttattttggagttgcactatatcgcaagtggtcattttgatcaccgcat
gttattggtgaattacattacatcgctgatggtcacttagaacaccgcat
atcattggtgaacttcattacatcgcccagggtcacctggatcaccggat
gttattgcggagctgcattttattgccgatggtcatcttgatcatcggat
ttaatccgtgatttacaccaaattgccaaagaaaattcagatatgacaat
gttattgatgaattacactatattgcagatggtcattttgatcatcgaat
attattaatgagcttcactatattgcagatggtcactttaatcaccgtat
gtcatagaagaactgcattatatagctgacggtcactttgatcatcgaat
attattgccgaattacattacattgctaatggtcattttgatcatcgtat

ttccttcagcaacaacgacatgcagaaggtgatcgattccatcaactccc
tccgtttcggaaagggaatcaacagcatgttattactagtgtaaatgcat
taattttagacgaccagaacttcaaagagtagttgattcaattaattcgt
tgactttaatactggtgatacacaacgagtcgttgaaagtgttaatgcct
ttcgtggcgtgcgccaacaactcaagcgctgattgatgtatctaatacaa
gccgtttcggactggcgacgtgcaacgggtagtggattcggtgaacgcac
aaaaatgactgacccaatggttactaatcttgtttcgcaaatcaatcaaa
taacttccggcgcccagatttgcaacgagtggttgattcaattaattcat
caatttgcggaatcgcgatttgcaacgcgtgattgacagtgtcaatacac
tcccttccgtaacggtaaccaacagcacgtgattacctcagttaacgcac
taagtttgagaatacggagttgcaaaaggttgtcagcagtattaacgcgc
tgattggcatgccccgcgaacacaagcccttattgacgtctctaacaaga
tccctttgttaagacagatttgcaaaaagtgattgattcaattaatgcgt
tccttttcaaaagggacaaatgcaaagagtagtagcaagtgtcaatgcac
tccttttgtaaagacagatttacagaaagtaattgattcaattaacgctt
tccatttgaaagtggagaccatcaacgagtggtggatagtgtgaactcac

tggtcgactcgaccgtgggggcgatcaatgaagaaaaggcgatcgagcag
tagttgatagcgcggtgcggtcgatggatgatgaacggaagattgaaaag
tagttgatagtacggtcaactctattaacgaagaacgtgccattgaaaag
tagtagactcggcaatccactcgatggacgaggaacgggaaattgagcgg
ttgctgaaaacactcgtcgtattagagaagaagaacgtcagagtgaacgt
tggtagattcagttattcactcgatggatgaagaacgggcgattgagaag
tgacgcaggcaaaacaggaaatattagacaccgaattggacaacgaaaaa
tggttgatagtacagttcattccatcaatgaggaacgtgcaattgagcaa
tggttgatagcaccgttcgctcaatggaagaagaacgcaaaattgaaaag
tggttgacacgattacccaggccatgcaagaggaacgggcgtcggaaaag
ttgttgattcaaccgtcaattcaatggccgaggaacggcggatcgaacag
tagccaaaaatacgcgaaaaatccgggaagaagaacgtgcaagtgaacgc
tagttgatagtactgttgcttcaatggaagaggaacggcagatagagcaa
ttgtcgatagtacgattaaagcgatggaagatgaaagagagattgaacgc
tagttgatagtactgtagcttcaatggaagaagaacgccaaattgaacaa
tagttgacagtgtcattagctccatggaagaagagcgagcgcttaagcaa

tcgaaagacgaactgatcaccaatgtttcccacgatatccggaccccttt
tcaaaagatgagctgattactaatgtgagccatgatttacggacgccatt
tctaaggacgaattgattactaatgtatcacatgatattagaacgccgct
tctaaggatgcgttaattacgaatgtcagtcatgatattcgaacgccgtt
tctaaggatgagatgattaccaatatatctcatgacttgcgaacaccact
tcgaaggacgaattaatcacgaacgtgagtcatgatatccggacgccgtt
aaacagcaggagctggttacaaatgtttctcatgatttaagaacaccttt
tcaaaagatgaactgattaccaacgtttcgcatgatattagaacgccgtt
agtaaggatgaactgattaccaacgtcagtcatgatttacgaacaccatt
tccaaggacgagttgatcaccaacgtttcccacgacctgcggaccccgct
agtaaagatgagctgattactaatgtcagccatgatattcgaacgccgct
tccaaggatgaaatgattactaatatttcacatgacttacgtacaccgct
tcaaaggatgacttaattactaatgtttctcatgatattagaacaccact
tctaaagatgaattaataacgaatgtcagtcacgatatacgtacaccctt
tcaaaggatgatctgattactaacgtatctcatgatattagaacgccgtt
tctaaagatgatttaattaccaatgtatcgcatgatttacgtacgccatt

gaccagcatcatcggctacctgggcctgctgaagaacagccaggaggacc
gactagtattattggctacttgggattgattgaagatagtgaggaagatc
aacgtcaattattggctatttagggctattaaaaacttcaaaagaggatc
gacgtcaattatcggctatttaggcttaattgagaactcagaagaggata
aaccgctattatcggttatcttggcttggttgaaatgttgagtgaaaaga
aacctcaattattggctacttagggctgattgaggattcacaagcggatt
aacatcaattattggttatttgggtttgattgaatccttgccggaagaac
aacttcaattattggttatttaggattgttgaaaagttcgccagaagatc
gacgtccattattggttacctaggtttaattgaagataccaaggatgaaa
gacctcgatcatcggctacctgggcttgattgaagactccgaagaagacg
aacgtccattatcggttatcttggcctgattgaagatagtgaagaagagc
tactgctattattggttatcttgggttagttgaaatgttgagtcctgaag
aacttcgattattggctatcttggcttattaaagagcctaaatgaggata
gacatctattattggatatttggggcttattgaagattctgaagaagatt
aacttcaattattggctacttgggtttattaaagagtctaaatgaagatg
aacctcaattattggttatctaaggttaattgaagataatgaagatgact

tcaagtacatcaatatcgcctatgacaaggctgagcagatgaagtccctg
taaaatatacccatactgcttatgagaaagctaagcaaatgaagaccttg
aaaagtatgttgatatcgcttatactaaagcagagcaaatgaaatcatta
ttaaatatgcgcatattgcctatttgaaggcaacacaaatgaagtcactg
aaaagtatattcacacagcgtatagtaagtctaatcaaatgaaggttcta
taaaatacacgcacacagcctttttgaaatctaagcaaatgaaatcattg
gaaaacatgtctcgacggcttattccaaagctcaacaactagtgtcgatg
aaaaatatgtcgatattgcttataccaaggcggagcaaatgaagtcgctg
ccaagtacacacacacggcctatgtgaaggcccaacaaatgaaagtctta
tcaagtactcccacatcgcctacgacaaggccaagcagatgaagaacctg
tcaagtacacgcacacggcttatttgaaggctaagcagatgaaagtactg
ctaaatatattcatactgcttatgataaatcgaatcaaatgaaaatatta
ctaagtacattcaaatagcttatgataaagctcttcaaatgaaggcccta
taaaatatacgcatacagcatatttaaaatctaagcagatgaaatcattg
ctaaatatattaaaatcgcctatgacaaagctctacaaatgaaagcttta
taaaatatacgcatacagcatatttaaaatcaattcagatgaaatcactg

gccaatgaccttttcgagtacaccaccttgaagaccaagctgaacgtgac
gtggatgatttgtttgaatatacaaaagttcaggcaccagtaaatattat
gctgatgatttatttgaatacacaacactaaaaactaagttaaacttgaa
gttgaagatctgtttgaatatacgaaatcacggacaccgttggccattaa
gttgaggatttgtttgagtactcacagacacaggccgccttaaatattac
gtggaagacctctttgaatacacgaaggtgcggacgccgttgagtctaac
gttgaagatcttttttcttattcgcagacacaagaaaacatgaattttca
gccaatgatttatttgaatatactacgcttaagactaagttgaatttgac
gttgaagacttattcgaatacacaaaagttcggacgccaattgctaaaac
gttgaggacctgtttgaatacaccaaggttcaagccccggttaatttgat
gttgaggacctttttgagtacaccaaggttaaaaccaagctgaatcccgt
gtcgaggatttatttgaattctcaaaaacacaggcagtcttgaatttaac
gctgaagatctatttgaatatactactctgcgcaataaattagttttaac
gtggatgacttatttgaatatacgaaagtacgtgcaccattacaaataca
gctgaagacttatttgaatacactacgcttcgtaataaattagtcttagc
gtagaggacctttttgaatataccaaggttagtccccatttgacaattaa

cccgatcaatatcaagggcatgatggagcaggtggcggccggctttgagc
gaaaatcgatcttaaccagttaattgaacagttaacggcaagttttgaat
tgagctacatatttattcaatgcttgagcaagtagctgcaggttttgaat
tcggttaaacttgacggccatgttagaacagttagcggcaagctttgagc
gtcactcagtctaaatgatttgtttggccaattacttgctggttatgaat
caatattgatctggcagcgatgctggaacagctagcagctagttttgaat
accgatggagatttccgaatttttcgatcaactgatagttcaattcagcc
tagtctgcatatttattcaatgctagaacaagttgccgctggattcgaac
gacttttgatatggaacaaatgctagaacaactagcggctagttttgaat
gaccgtcgacctgggtcagttgctcgagcaagtcggggcctcctttgagc
acgttttaacatgattgcgatgctagagcaactggcagctagttttgagc
aactattagtttaggcgatttgtttgcacaacttctcgccagttatgaaa
accgctgcatgttaattcgatgcttgagcaagtagctgctggttttgaat
atctctagaattgaatgcgatgctagaacaaataggagctagttttgaat
accgttacatgtcaattcaatgcttgaacaagtagcagctggttttgaac
tacgattaatgtggattctatgctccaacagttagcagctagttttgaac

tggaagcggagaagaagggcattgcctttagcgtcaaggcccggccggat
tagaagcccagcatcgcggaattgaaattacttcctcagttatccctaat
tagaagctgaaaaaaagggtattgatattgagatagaagcacggcctaag
tggaagcgaacaagaagcatctgaagattgaagtagaaagtggcacgcag
tagaagcacaagagaagaatattgcattgaatcaattaacaaatcctgag
tagaggctcaaaaaaaggggatgacgattggggctagcagtacgcccagt
tcgatgctcataaacacaatattacgatgtccagtttaactaatcccgat
tggaagcggagaaaaagggcatagaaattaaaattgaggctcgtcctaaa
tagaagcacagaagaaaaatatgcagattacagtagaatgccaacctaca
tggaagctgataagaaggggatggcgatcaacgtctcttgtgagccaacg
tggaggcgcataagaagcatatgcggattctggtcagcggtgaacctgac
tcgaagcacacgaacatcaaattgaaatgatgcaaatcaccaacccagaa
tagaagctgaaaagaaaaacattacttttaatgtgataaccaggccaaga
tagaagcaaataaaaagggtatggaaattaatacaattttacccgacagt
tcgaagcagaaaagaaaaatattgcttttaatgtagtgacacgaccaaga
tggaagctaagcagaagcattttgtgattacttctcaatgtacgccgaaa

gacttgatcgtcaacgccgacgtggaaaagctggtccgggtctacaacaa
cctttaatgattgaggcggatccggagaagcttgggcgggtttttaataa
aatttaacgatacaggctgatgcagaaaagttagtgcgtgtatataacaa
cctatttacattgaagccgatgctgaaaagctggggcgggtcttcagcaa
atgattgttattgaggctgactctgataaattggcacgcgtcttaatgaa
gtgttgatgatggaagctgaccctgaaaagttagtccggattttcaataa
caaataaaaattgtcgctgatccggaaaaattagctcgtttatttatgaa
gatttaactatcagggcagatgcagaaaaattagttagggtctataacaa
ccattgatgatggaagctgacactgaaaagttaggtcgagttttcaataa
cccctatcgatcacggccgaccccgaaaagctgggccgcctcttttccaa
ccgttgatgatggaagctgataccgaaaaattaggccgggtgttcaacaa
ctcattattttggaagcagattctgataaattagcgcgcgtattaattaa
gacctcgtaattgatgcagatgcaaagatgattgtgcgaatgttaaataa
ccagtaaaaattgaagctgatccagaaaagcttgctcgagtatttaataa
gatttagtaattgatgctgatgctaaaatgattgtgcgaatgttaaataa
gatttagaaattaccggggatgccgaaaaaattggtcgggtgtttaacaa

cttgatctccaatgccttaaagtacggggccagccggatcaacctggtgg
tttagtttcaaatgcctttaaatacggtgcaagttacattcggatcaatg
tttgatttctaatgcttttaaatatggtgctacaaaaattaagttggtag
tttgatcactaatgcgtttaaatatggtgctaaaaacgtagtattacaag
tttggtttctaatgcgtttaaatacgatggagctactttcataaaactta
tctagtggctaatgccttgaagtacgggggcaagcaaattaacctgattg
cctgattaataatgcctttaaatactcggcgatgacatttatcaaattga
tttgatttctaatgcccttaaatacggtgctacgcaaattaaattggtag
tttgattgccaatgcattgaagtatggtggcaagcaaatcattttatcag
cttggttgccaacgccctgaaatacggcgccagctacatccacctgacgg
tttaattgttaatgcgcttaagtacggcgggcgtcacatttttcttgatg
tctcattacgaacgcttttaaatatgaaggggcaacatatattaagctaa
tttgatttcaaatgctctaaagtatggagcaactgaaatcaacttaattg
tttaatcacgaatgccttgaagtatgatggtaaaaacatttacttgcaat
tttaatttcgaatgccttgaaatatggcgcaactgaaattaatttaattg
tttgataaccaatgccttgaaatatggtggtaaaaatatttttttgagtg

ccaacctgatcaaccaggttgagctgcgggtggagaataacggggaaccg
cccggcaagaaaatatggtggtcgtcaaagttgctaatgatggtacacca
caaatttggttaacgaagtagaattacgagttgaaaataacggtgaacca
ctgaacaacgtggtgaagtcgtgattcacgtcacgaatgatggtcagcgt
cggcacaaattgataatgttgttattcgtgtaacgaatgatggtgtcaag
ccaaacaaattaatgaactggaagtccgggtcacgaacgatgggcctaaa
cggctgttaaaaaacgagtcgagattagggttcaaaatgatggggaacag
ccaatctagtaaacgaagttgaattacgtgtagaaaataatggtgaacct
ccgaaaaggttggtgaggcgattatcaaagtctccaatgatgggcaacaa
ccaagcagctgggcaaggtggtcatcacggtcgccgatgacggggagaag
cacaacgtatcggtgaagtcgttgttaaggtctcaaatgatggcgcacaa
ccgcgcaggtaaaggaagtagaaattcgtgtgattaacaatggtgttcag
caaataaggtaaattttgtagaacttagagttgaaaataatggggaacaa
taacaaaagtagatgaaatagaaataagaatttctaatgatggagaacct
ccaataaggtgaattttgtagaacttagagttgaaaataatggggagcag
ccaaacaaattaatacggtaatttttgaagttgctaacgatggtgaaaaa

attcccaaggacaaattgaagaagatttttgaccgcttctaccgggtgga
attcctgaaaaagcacttgaccacctatttgagcgtttctaccgcgcaga
attcctgtatcagcccaaaagaaaatttttgatcgtttctatcgagtaga
attccagctgagtcgttgggacgcttatttgaacggttttatcgggttga
ataccagatgaggcaatcggggatatttttgatcgattttatcgtgttga
attcctaaagagtctttatcgatgatttttgaacgattctatcgagttga
attccaaaatccagcctgaataaattatttgatcgtttctaccgggtaga
attccaaagaaatcattgaaaaagatatttgaccgtttttaccgcgtaga
attccaagtgactcattaaaccaattattcgatcgtttttatcgcgtgga
atccccgccgaatcagttaagcacctctttgagcgcttctaccgggtcga
attccgaatgatgctttgagtcagttgtttgatcgtttttatcgcgttga
attcctcaggaagccctattggaaatttttgatcgtttttatcgtgtcga
atccctaagaaatctttgcaaaagattttcgatcgtttttatcgtgtcga
attccagaaaaatcattgcgacaggtatttgatagattttatcgagtaga
atacctaagaagtctttgcaaaaaatttttgatcgcttctatcgagtaga
gtacctgctgaggcccttggcaagctttttgaccgcttttatcgagtgga

aagctcgcgcaataccaagaccgggggcacgggcttaggcctgtccatcg
agcttcccgttcacgagctactggtggaacgggattaggtttagcgattg
aacatcacgtaatacgaaaactggtggtacaggattggggttatcaatta
agaatcgcgttctaaggcgaccgggggttctggactgggcttagcgattg
aagttcgagaaatagtaaaacaggtggcacaggattgggacttgccatcg
agaatctcgttctaaggaaaccggtggaactgggctggggttggcgattg
tcaatccggaaataaggatatttcaggaaccggacttggattggcaattt
aacgtcgcgcaatactaaaactggtggtacaggattggggctttctatca
agcatcacgttcacaagaaaccggtgggacggggctcggtttagcgatca
gtcgtcgcgtaacaaggccaccgggggaaccgggttgggactggcgatcg
ggaaagccgatcgcaggaaactggcgggactggtcttgggctagcgattg
aagttctcgtaatagtaagacgggtgggacaggtttaggtttagccattg
aagttcaagaaatttaaaaactggtggaacaggactggggttagcgataa
aagttcacgttctaaagaaacaggtgggacaggactgggattggcaatag
aagttcaagaaatttaaaaaccggcggtactggcttaggtttagcgatta
aggttcccgttccaaagccactggaggaacaggacttggattagctattg

tccaagggggcgtcgagctgcacggggggacgatccgctgtgaatcaaac
tcaaaagcattgttgatcttcatcatgggagcgtcaaggttacttcaact
ctaaaagtgtagtagacttacatcatgggacaattcgttgtcaatcagat
cccaaagtatcgtggatcaccacggtggctatatttatgcgcaaagtgat
tgaaggggattgttgtacagcatcatggtagtgtagctgttgagtctgat
ctcagagtatcgtcgcactccatggcggctatatttatgtggaatcggat
ctcaaggtatcgttaaacagcatcatggagctattcgagttgaatcaaat
ccgagggtgtggtcgatttgcatcatggtactatcagatgcgaatcggat
cgcaaagtattgtcgccttgcacggcggttatatttatgcagattccacc
ttcaatcaatcgtggaactccaccacggctcggtaaccgcccgctccgac
cccaaagtatcatcgctttgcatggcgggtatatttatgccgattctagc
ttaaaggcattattttgcaacatgggggcactgttcgtgcaacatcagat
ccaaaagtattgttgatttgcatggtggtaatattaaatgtcaatcaacg
ctcaaagtattatagaattacatcatggatatatttatgtagaatctaat
cgaaaagtattgttgacttacatggcgggacaattaagtgtcagtcaaca
ctcaaagcatcgttgaaatgcataatggtactatcgaagctcattcgaac

aaggattggaccagtttcatcattctcttgccccgggatccccag
gaagacgaaacagcatttattgtcacattacctttaaaacaagaa
gaaaactggacaagttttattattcgtttgccacttgatcccaat
gatgagcagacaagttttgttattcatttgccagttaaacatgac
gatgatatgacttcattcattattacattaccgttgaagcagaca
gatgatttaacgagttttgtgattcatttaccggttaagcatgac
acccaactgacaagtttcataatcgagttgcccttagacgcatct
aagaattggacaagttttattattcgtctgccacttaatcctaag
ccacaactgactagttttgtgatacacttacctttaaaactagga
gatcaggaaacggcctttgtggtaacgttaccagttaaacaagta
ccggagataacaagctttgtgattcatttaccattaaaagttggc
gctgagttaacaacatttattatgacgttgccactcaagcaaagt
gcagaattaaccagttttattattcaactaccactccatagccca
aaaaatttgactagttttattatgagattacctattaaacatgat
tcagaattaactagttttattattcaactaccactcaatagcccc
gataagcgaacgagctttgtgattcagttgccattgcatcaaccg
