# Supplementary material for: Evolutionary history of the OmpR/IIIA family of signal transduction two component systems in Lactobacillaceae and Leuconostocaceae
Source: BMC Evol Biol. 2011 Feb 1;11:34. doi: 10.1186/1471-2148-11-34 (PMC3040137; doi:10.1186/1471-2148-11-34)
Supplement: Additional file 2 — Alignments. A zip file containing the alignments used in this study in either FASTA or Phylip format. Details of the sequences used in this study and the tags used to identify them in the alignment files can be found in the files IIIA-seqs.doc and OmpR-seqs.doc (MS Word). A detailed list of the alignments can be found in the file readme.doc (MS Word). [file 1471-2148-11-34-S2.ZIP › alignments/Concatenate-reference.phy]

 17 139204
lga       atgttcttggacttttttaaagagcatggccacatggttatgccaagtgc
ppe       atgtatttagattttttcaagagtaaaggtcacatcattgaacccagtgc
ooe       atgtttcttgatttttttcaatccaaaggacataaaatcgaacccagtca
lme       atgtttttagatttttttgcttcgaagggtcacgaagttgtaccttcaaa
ldb       atgttcctcgacttttttgctgaacacggccacatggtcatgcagtcagc
lre       atgtacttgaagttttttgaagagcatggccaccaagttatgccgagtgc
lci       atgttcttggacttttttgcatcaaaagggcatgaaattgtgccatcaaa
bsu       atgtttttggatttctttaaagaaaaaggacatgcggtagagccaagcgc
lhe       atgttccttgacttcttcaaggatcatggccatatgattatgccaagtgc
ljo       atgttcttggacttttttaaagagcatggccacatggttatgcaaagtgc
lca       atgtttctggatttctttaagagcaagggccatgcagtcgaaccgagtgc
lbr       atgtatctggacttcttcaagtccaaagggcatactattgaacctagcgc
lsl       atgtatttagactttttcaagagtaagggacacgatgtaatgaagagtgc
lfe       atgtacttagacttctttgttcaacacggacacaccgagatgccgtcacg
lsa       atgtttttagacttttttaaagaaaaaggccatgatgttgaaccaagtgc
lpl       atgtacttggacttttttcatgaaaaaggtcatacgattgtccctagtgc
lac       atgttcttagacttctttaaagaacacggccacatgattatgcctagtgc

atcattaattccacaagatgatccaaccttattgtggattaactctggtg
ctcattagtaccgcaagatgatccaactttgttatggattaattctgggg
gtcactaatccctcaagatgatccaagtcttttgtggattaattccggtg
aaatctaattccgcaagatgatccaacattgttatggattaattccggtg
cagcctgattccaaaggatgacccgactttgctctggatcaactccgggg
atcattagttccagtaaatgatccaacattactatggattaactctggag
aaatctaatcccgcaagatgatccaacgttattatggattaactcggggg
gtcattagtgcctcatgaggatccttcactgctttggatcaacagcggtg
atcacttattccacaagatgacccaactcttctttggattaactctggtg
atcattaattccacaagatgatccaaccttgttatggattaactctggtg
atcacttattcccgttgatgatccaactctgctttggattaattccggcg
gtcattggtccccaaggatgatccgtctttactttggattaactctggtg
accacttattccacacgatgatccaactttattgtggattaactccggtg
ctccctagtgccggttaacgacccgaccctgctctggatcaactccgggg
ctcattgattccagacgaagatccaacgttattatggattaactctgggg
atcactagttcccgtggatgacccaacgttattatggatcaactccggtg
atcacttattccacaagatgaccccactcttctttggattaactcaggtg

ttgctacgatgaagaaatattttgatggttctgttgtgcctaagaatcac
ttgctaccatgaaaaagtactttgatggaagtgtggttcctgaagtacct
ttgctactctaaagaagtactttgacggttcagtgataccagataatcca
ttgcgactttaaaaaaatattttgatggtacagtagtcccaaataatcca
tggcaaccatgaagaagtacttcgacggctcagtcgtgccaaagaaccgc
ttgccacaatgaagaaatactttgatgggaaagttgttcctgataatcca
tagcgactttgaaaaagtatttcgatggttcggtcatacccaaaaatccg
ttgcgacgctgaaaaaatattttgacggccgtgtcgtgccggaaaatcca
ttgctactatgaagaaatattttgatggttcagttgtaccaaagaaccac
ttgctacaatgaagaaatactttgatggttcggttgtgcctaagaatcac
tggcaaccctgaaaaaatattttgacggatcagtagtgcctgacaatccc
tagccacaatgaagaagtatttctctggtcaagtggttcccgaaaacccc
tcgctacaatgaaaaaatattttgacggttcagttgttccaaagaaccat
tggcaacaatgaagaactacttcgatggtaaggtggttccggacaacccg
ttgccactttgaagaaatattttgatggccgtgttgtgcctaataatccg
ttgcaacgatgaagaagtactttgatggctccgttgtgccggataacccc
tagctactatgaagaaatatttcgatggttcagttgtgccaaagaaccgt

cgaattacttcttctcaaaaatcaattagaactaatgatattgagaatgt
cgtctaacaagttcacaaaaaagtattcgaacaaatgatattgaaaatgt
cggattaccaatgcgcaaaaatcaattcgtaccaatgatattgaaaatgt
cgtatcaccaattctcaaaaggcaattcgtaccaatgatatcgaaaacgt
cggattactagctcacaaaagtcaatcagaaccaacgacattgaaaacgt
cggatgacaagctcacaaaagagtattcgaacgaatgatattgaaaacgt
cgtattactaatgcccagaaggcgattcgtacaaacgatattgaaaatgt
agaatcgtaaacgctcaaaaagcgatcagaacaaacgatatagaaaatgt
aggattacttcttctcaaaagtcaatcagaactaacgatattgaaaatgt
cgaattacttcttctcaaaaatcaattagaactaacgatattgagaatgt
cggatcaccaatgcccaaaaatcaattcgtacgaacgatattgaaaatgt
cgattgaccagttcgcaaaagagtattcggactaacgatattgaaaatgt
cgtatcactagttcacaaaaatctattagaactaacgatattgaaaatgt
cggatgacctcttcgcaaaagagtatccggaccaacgacattgaaaacgt
cggattacaaacgcacaaaagagtattcggacaaacgatatcgaaaacgt
cgcatgacgagttcacagaagagtattcggacgaatgatattgagaatgt
agaattacttcttcacaaaaatcaattagaactaacgatattgaaaatgt

tggtaaaactgcacgtcaccaaactttctttgaaatgcttggtaacttct
gggtcatacggctcgtcaccatactttgtttgaaatgttgggtaactttt
tggtcacacggcccggcaccacactttttttgaaatgctcggaaattttt
tggaaaaacagctcgacatcatacactttttgaaatgatgggcaactttt
cggtaagactgcccgccaccaaaccttgtttgaaatgctgggcaacttct
tggtaagactgcccggcaccatactatgtttgaaatgttaggtaacttct
tggtaaaacagcacgtcaccatacattatttgaaatgatgggtaattttt
aggtaaaactgcgcgccatcacactttctttgaaatgctcggaaactttt
tggtaagactgctcgtcaccaaactttctttgaaatgcttggtaacttct
tggtaaaaccgctcgtcaccaaactttctttgaaatgcttggtaacttct
cggcaaaactgctcgtcatttgacgttctttgaaatgcttggcaactttt
tggaaaaacggcccggcaccacacgttgtttgaaatgctcggaaacttct
aggtcatacagctcgtcaccatactttatttgaaatgttaggaaactttt
ggggaaaacggcccgccaccacaccatgtttgaaatgatggggaacttct
tggtaagactgcccgtcatcatacattcttcgaaatgctcggtaacttct
tgggcggacggcgcggcaccacacgttgtttgaaatgcttggtaatttct
tggtaaaaccgcacgtcaccaaactttctttgaaatgcttggtaacttct

cagttggggactactttaagaaagaagttatcccttgggcatgggaattt
cagtaggagattattttaaagaagaagctattcattgggcttgggaattg
ccgttggcgattattttaaaaaagaagcaattccttgggcttgggaatta
caattggtgattattttaaagaacaagcaattccttgggcttgggagtta
cagttggtgactacttcaaggaagaagcgattccttgggcctgggaattt
ctgttggtgattactttaaaaatgaagtaattccatgggcttgggaatta
ctgttggtgattattttaaagcagaagtaataccatgggcttgggagtta
ccatcggcgattatttcaaagaagaagccattacatgggcttgggagttt
cagtaggtgattactttagagatgaagctattccttgggcttgggaattc
cagttggggattactttaaaaaagaagttattccttgggcttgggaattt
ctgttggcgactacttcaaaaaagaagtcattccttgggcgtgggaactg
ccgttggtgattacttcaagaaagaagcaattgcctgggcgtgggaatta
ctgttggtgattacttcaagaaagaagctattacatgggcatgggaatta
cggttggtgactacttcaaaaaggaagccatcacctgggcctgggaactg
ctgttggtgattactttaaagaagatgctattccttgggcttgggaattc
cagttggtgactacttcaaaaaagaagcaatcagttgggcctgggaactc
cagtgggtgactactttagagacgaagctattccttgggcttgggaattt

ttaactagtccaaaatggttaggcttagatccagataagctttatgtaac
ctaacatccaaagaatggtatggcatggacccagaaaaattgtatgttac
ttgacaagtccagaatggtatgggatcgaaccggaaaaactttttataac
ttgactagtcctgagtggtatggcttagatgctgaaaaattgtatgtaac
ttgaccagtcctgactggctggacctggacaaggacaagctttacgtaac
ctaacaagtgatgaatggtttggttttgatcccgaacggctatacattac
ttaaccagtcctgaatggtatggcttagacaaagatttactctatgtcac
ttaacgagcgacaagtggattggcttcgacaaagagcttctctctgttac
ttaactagtcctaagtggcttggcttaccaaaggaaaagctttactgtac
ttgactagtccaaaatggttaggtcttgatccagataaactttatgtaac
ctcacgagtccaaaatggtttggatttgatcctaaacggttatacgtcac
ctgacctcacctgactggtttggttgggaccctgataaattgtatatgac
ctaacaagtcctgaatggttcgatatggataaggaaaaattgtacatcac
ttaaccagtgacgaatggtttggctttgacccggaacgcctctacatcac
ttaacaagcgacaagtggattggtttagatcctgaaaaactttacgtgac
ttgacctcaccaaaatggtttggctgggatcctgacaagttatacatgac
ttaactagtcctaagtggcttggtttaccaaaggaaaagttatactgtac

tgtttaccctaaggatacagaagcatatcatatgtggccggaagatcaca
cgtctatcctaaggatgaagaagctaaaaaaatatgggatcctagccata
ctactatccccgagataccgagaccaaagaactttgggttgctggccata
tgtgtatcctaaagatcaggaagccagaaaaatttggccggatggtcaca
tgtttaccctaaggatactgaagctcaccggatctggccggaaagccaca
ttattatcctaaagaccatgacgcttacaatcgctgggctgaagatcact
agtctaccctaaagaccaagaagcaaaaaagatttggcctgaaggccata
ggttcatcctgaagatgaagaggcatatgagttttggcctgaagaaagaa
tgtttatccaaaagacgttgattcacaacgtgtctggccagcagaccata
tgtttaccctaaggatactgaagcataccacatgtggcctgaagatcata
cgtctatccaaaagataaggtcacgaaagaactttggcctgacgatcata
ggtttaccccaaggatacggatgctaaggatgcttgggctcccgaccaca
agtttatcctgaagataaagatgctaagaagtattgggatcctagccata
ttactacccgaaggataacgacgcccaccaattctggaaagaagaccacc
agtttatcctaaggataaggatgcgcaccgcatctgggcagaagaccgaa
tgtttatcccaaggacacggatgccgcgaaattctggaaaccagaccaca
tgtttatccaaaagatgaagactcatttaacgtttggccagcagatcata

ttgtgaagttagaagacaacttctgggatattggtgaaggtccatgtggt
ttgtgaaagtggaagacaatttctgggatatcggtgagggtcctagtggt
cgattcctcaagacgataacttttgggacattggggaaggcccttccggt
tttatgaagttgaagacaacttttgggacattggggagggaccttctggc
tcgtgcaattggaagacaacttctgggacatcggtgaaggcccatgtggt
taattgctgatgaggataacttctgggatattggtcaaggtccatctggt
tctatgaagtggaagataacttttgggatattggtgaagggccttcagga
ttatccgtctggaagggaacttctgggatatcggtgaagggccgagcgga
ttgttaagttagaagacaacttctgggatattggtgaaggtccatgtggt
ttgttaagttagaagataacttctgggatattggtgaaggtccatgtggt
ttgtggaggcggaagacaatttctgggatatcggtgaaggtccctctggt
tcattgccgtcgaagataacttctgggatattggtgaggggccttcaggt
tttatgaagctgaagataacttctgggatattggtgaaggtccatctggt
tcttagccgaccaggataacttctgggacattggccaggggccgtccggt
ttatcgaagtggaagataatttctgggatatcggtgaaggcccatgtggt
tcattaaagtcgaagataacttctgggacattggtcaaggcccatctggc
ttgttaaattagaagataacttctgggatattggtgaaggcccatgtggt

cctgactcagaaattttctatgatcgtggtcaagaaaataacgatgttgc
cctgattcagaaattttctatgatcgcggtgaagcgtttaataatcttga
cccgacacagaagttttttttgatcgtggacccaaatttcaaaatttgcc
cctgattctgaaatattctttgatcgtggcagttcatttcaagatttacc
cctgactcagaaatcttctacgaccgtggccaggaaaacaatgacgtgcc
ccagatacggaaattttttatgatcgtggtcaagaatttaataatttagc
ccagattcagaaattttcttcgaccgtgggcctgcttttcaaaatttgcc
ccgaatacggaaatcttttacgaccgcggtgaagcatacggtaatgatcc
cctgatactgaaattttctacgaccgtggtcaagaaaacaacgacgttgc
cctgactcagaaattttctacgatcgtggtcaagaaaataacgatgtggc
cccgattccgaaattttctatgatcgtggccaacaattcaataatgtggc
ccagattctgaaatcttctatgatcggggcgaagcctttaacaacttagc
ccggactcagaaatattctttgatcgtggtcaagaaatgaataatttacc
ccggacacggaagttttttacgaccgcggccaggaaatgaacaacttacc
cccgattcagaaattttctacgatcgtggtcaaagcttcaacaatgtcag
cccgattcagaaattttttatgatcgtggcgaagctttcaataatttagc
cctgatactgaaatcttctatgatcgtggtcaagaaaataatgatgtagc

ggaagatcctgaaaacttcccaggtggggaaaatgctcgctaccttgaaa
agatgatccagagaattatcctggtggagaaaatgaacgctggcttgaaa
tgatgatcccgaaatgtatccgggtggtgaaaatgaacgttatcttgaaa
tgatgatccagaaatgtatccgggtggtgaaaatgaacgttatctagaaa
agaagacccggaaaactacccaggcggggaaaacgcccgttacctggaaa
cgatgatccagaaaactatcctggcggtgaaaatgaacgctaccttgaaa
tgacgatcctgaaatgtatccaggcggtgaaaatgaacgttacttggaaa
agaagatccggagctttacccaggcggggaaaacgaccgttacctggaag
tgaagatccagaaaacttcccaggtggtgaaaatgcacgttaccttgaaa
tgaagatccagaaaacttcccaggtggagaaaacgcgcgctaccttgaaa
tgaggatccagaaaattatcctggtggcgaaaattcgcgttatgtcgaaa
cgctgatcctgaaaattatcctggtggcgaaaatgaacgttacttggaag
agaagatcctgaaagttatcctggtggagaaaatgaacgttatttagaaa
ggaagatccggaatcctatccggggggcgaaaacgaacgctacctggaaa
tgaagatcctgaaaactaccctggcggtgaaaatgaacgttatctcgaag
tgatgacccggaaaactatcctggtggtgaaaatgaacgttacttggaag
tgaagatccagaaaacttccctggtggtgaaaatgctcgttaccttgaaa

tttggaacatcgtcttttcacaattcaatcacaatggtaaatatgttgat
tttggaatattgtattttcacaatttaaccatgatggaacttatgaacca
tttggaatatcgttttttctcaattcaatcataattccaagtatccagag
tttggaatcttgttttctctcaatttaatcataattcacaataccctgag
tctggaacatcgtcttctcagaattcaaccacgacggcagctacgttgaa
tttggaacattgtctttagtcaatttaaccatgaagatacttatgaacca
tatggaatattgttttttcccagttcaatcataatgcacaatatcctgaa
tatggaaccttgtgttctcagagttcaaccatgacggcacgtacacaccg
tttggaacatcgtattttcacaatacaaccacaatggtaagtacgtagac
tttggaatatcgtattttcacaatttaaccacaatggtaaatatgttgac
tctggaacatcgtcttttctgagttgaatcatgatggccgatttgtggaa
tttggaacatcgtgttctcccagttcaaccatgatggcacttacaaaccg
tctggaatattgtattttctgaattcaatcatgacggaacatatgaacca
tctggaacatcgtcttctcccagtttaaccacgaagacacttacgaaccg
tttggaatatcgtgttctcagaatttaatcacaacggtgaatatgtcgaa
tttggaacattgtcttttcgcaatttaaccacgaaggtacttacgaacca
tttggaacatcgtattttcacaatacaatcacaatggtaagtacgttgat

caaccacataaaaacattgataccggtatgggattagagcgtgttgtttc
cttccacataaaaatattgatacggggatgggattagaacgagttgtttc
ttgccacataaaaatattgataccggaatgggacttgaacgagtagtctc
ttaccgcacaaaaacattgatactggtatggggcttgaacgtgtcgtatc
cagccacacaagaacatcgataccgggatgggtctggaacgtgtcctgtc
cttcctcataaaaacattgatacggggatggggcttgaacgggttgtttc
ttaccacataaaaatattgatacgggtatgggattagaacgtctcgtatc
cttccaaagaaaaatattgatacaggcatgggtcttgaaagaatggtgtc
caaccacacaagaacatcgatactggtatggggcttgaacgtgtactttc
caaccacataaaaacattgataccggtatgggattagaacgtgtagtatc
caaccgcataagaacattgatactggcatgggtttggagcgactggtggc
ctcccacggaaaaacattgatacggggatgggcctggaacgggttgtgtc
ttgccacataaaaacattgatacgggtatgggattagaacgtgtagtatc
ttaccgaacaagaacatcgataccgggatggggctggaacgggtcgtttc
caaccacacaaaaatattgatacggggatgggtcttgaacgacttgtctc
ctcccacgtaagaatattgatacggggatggggctagaacgggtcgtttc
caaccacataagaacatcgatactggtatggggcttgaacgtgttctttc

aattattcaagatgcaccaactaactttgaaactgacttatttatgccaa
tgttttccaagatgcccccactaactttgaaacagatttattcttaccaa
aatctttgaaaatgcaccaactaattttgaaacagatctatttttgccaa
tgttttccaaaatggccgcactaactttgatacagacttgtttttaccta
tatcctgcaagatgccccgaccaactttgaaaccgacctcttcctgccaa
gatctttgaaaatgcccctactaactttgaaaccgacttatttatgccat
agtattccagaacggccgtacaaattttgacactgatctcttcttgccaa
tgtcatccagaatgttccgacaaactttgacaccgatttgtttgttccga
aattttgcaagatgcaccaactaactttgaaactgacttattcttgccaa
aattattcaagatgctccaactaacttcgaaactgacttattcatgccaa
ggttattcaaggcacacccacgatttttgaaaccgatttgttcatgccaa
gattttccaaaatgccaaaactaattttgaaaccgacctgtttatgccac
tgtattccaacatgcacgaacaaactttgaaacagacttattcttaccaa
aatctttgaaaacgccaagaccaactttgaaaccgacctcttcatgccgc
agtgattcaagaagccccaactaactttgaaacagatttatttatgccat
ggtctttcaaaacgcgaaaaccaattttgaaactgacctattcctcccaa
aattttacaagatgcaccaactaactttgaaactgatttattcttgccaa

ttattaaagaaactgaaaagctaagtaagtatgcagcaaacaaggaagat
ttatccatgaagttgaaaaacttagtaagtatggagaaaataaagaaagt
ttatacgcaaagtagagcagttgtccagatatggaaagattaaagatgaa
tcattcgggccacagagaaattatcaacctatgatgatagccaagattca
tcatccacgctactgaagaaatgagcaagtacggcgcaaacaaggctgac
taatcaagcaagctgaagagtttagtaagtatggtcaaaataaagaagac
ttatccgtgcaactgaaaaaatgtcgacttacgatgcgacaaaagattca
tcattaaagcaacagaatcgatttctacatatggcaaagacaatgtgaaa
ttattcatgctactgaagaaatgactaaatacggtgaaaacaaagaagac
tcattaaggaaactgaaaagttaagtaagtatgccgcaaataaagaagat
tcatcaaagcaaccgagaaaatgagtcgctatggtgtcagtgcacaggat
tgattgaaaaaacagcggccttaagccactatggggctaatgccgaagat
ttattgaaaaaactgctgaattaagtaagtatggtgaaaatgcagaagca
tgatcaagcaggtagaaggcttctctcagtatggccaaaacgccgccgat
tgattgaagccacagctgcaatgagtcaatacggtcaaaatgccgctgac
ttattcataagacggaagaattaagtcactacggtgataacgcccaggac
ttattcatgcaactgaagaaatgactaagtatggggaaaatgatgaagat

gacgtagcatttaagattattgctgaccacgttcgtgctgtaagttttgc
gatatctcatttaaggtaattgctgaccatgcacgggctattacgtttgc
gacgtcagtttcaaggtaattactgatcacattcgtgcagtgacttttgc
gagacgagctttaaagtaattgccgaccatattcgtgcaataacgtttgc
gacatttccttcaagattatcgctgaccacatccgggctatctcctttgc
gatattcaatttaagattatcgctgatcatattcggacaattacctttgc
gaaacaagttttaaagtgattgctgatcacattcgggccatcacatttgc
gacactgcgtttaaagtgattgctgaccatatcagaacggttgcctttgc
actactgcattcaagattattgccgaccacgttcgtgccgtaagttttgc
gatgttgcatttaagattattgctgaccatgttcgtgctgtaagctttgc
gatgtctcttttaaaatcattgccgaccatgcgcgaacagtgacctttgc
gatatctcatttaaggtaattgccgatcatgcgcgggccattacgtttgc
gatgtttcctttaaagttattgcagatcatgcacgtgcagttacattcgc
gacgttcagttcaagatcatcgccgaccacatccgttcgatcacctttgc
gatatttcatttaagattatcgccgatcatgcacgggcagttacctttgc
gacgtgtccttcaaagtgattgccgatcacgctcgggccattacgtttgc
actacagcattcaagattattgctgaccacgttcgtgcagtaagttttgc

gattgctgatggggctcttccttcaaactcaggtcgtggatatgttttac
tattggtgatggagctattccttctaatgagggacgtggatacgttattc
aatttccgatggcgctctgccgggaaataccggtcgtggttatgtgattc
aattggggatggggctttgccttcaaacgagggacgtggatatgtcattc
catcggtgacggggctctgccaggcaacactggccgcggctacgttttgc
gatcggggatggcgccttgccttcaaatgttggtcgcggatacgttattc
tattggtgacggagcgttacctgccaatgaaggtcgtggctatgtcattc
tgtcagtgacggtgcgctgccgtcaaatgaaggccgcggctatgtattaa
tattgctgatggtgctcttccatcaaactcaggtcgtggttacgttcttc
gattgctgacggtgcacttccttcaaactcaggacgtggatatgttttac
gatcggcgatggcgccttaccaagcaatgaaggccgcggctatgttttac
cattggtgatggggccttgcctggtaatgaaggccgtggctacgttattc
tattggtgacggtgctttgccttcaaatgaaggtcgaggatatgttattc
gattggcgacggggccctgccatccaacgtcgggcgtggctacgtgattc
gattggcgatggcgcaatgccagctaacgaaggacgcggttatgtgctcc
tattagtgacggggccttaccttccaacgaaggtcgtggttatgtcattc
tattgccgatggtgctcttccttcaaattcaggtcgcggctacgttttac

gtcgtttaattagacgtgctgacttgaatggtcaacgtttgggtattaag
gtcgcttattacgtcgtgcggttatgcatggtaaacaactgggggtaaat
gccgtctgttgcgtcgggcagttatgcatggacgcaaattggaaatcgaa
gtcgcttgttgcgccgcgcagttttgcatggacaaaaattaggcattaaa
gccggcttttgcggcgggcagccttgaacggccgcaagctgggcatcgac
ggcggttgcttcggcgagcagttgttgctggaaagaagttgggaatcgat
gtcgtttattacgtcgcgcagttttgcatggacaaaaattaggtattcaa
gacgcttattacgccgtgccgtgcgttatgccaaaacgatcaacatccat
gtcgtttgatccgtcgtgcagaccttcacggtcaacgtttaggcattaag
gtcgtttaattagacgtgctgacttaaacggtcaacgtttaggtattaaa
gtcgattaattcgtcgggcggttctgaatggtaaaaagctgggcattgat
ggcggttaattcggcgggccattgtgaacggacaaaagctcggcattgag
gtcgtcttatcagacgtgcagttatgcatggtcaaaagcttggaattgat
gccggctcttacggcgttcggtggtggccggcaagaagttagggattgac
gtcgtttaatccgtcgggccatcttaaacggtaagaagttaggcatcaac
ggcggttgattcggcgggcaatcctacatggtcaaaaattaggtttgaaa
gtcgtttaattcgtcgtgctgatttaaacggtcaacgtttgggtattaag

ggcgcatttttgtacaaattagtacctgtagttggcgaaattatgaagag
gaaaccttcctttacaagatggttccagttgtaggcgaaattatgaagga
aaaccgtttttgactcaattagttccaatcgttgggaaaataatggaagc
ggacagtttttaactaacttggtaccaattgttggggacatcatggaaag
ggcgcctttctttacaagctggtgccagttgtcggcgacatcatgaagag
gaaccatttttagcaaagatggttccaacagtcggcaaaatcatggaaga
ggtgaattcctaaccaagttagtcccaatcgttgctgagattatgcagag
cgtccgttcatgtttgatttagtgccggttgtcgcagaaatcatggctga
ggcgccttcctttacaagcttgtaccagttgttggtaagattatgcaaag
ggtgcattcttgtacaaattagtacctgtagttggcgaaattatgaagag
catgattttctatatcaattagtgccggttgttggtgagatcatgaagag
ggggctttcctggaccaattagtaccggttgttggtcaaattatgcaagc
gaagcattcctttataagttggttccagttgttggaaaaatcatggaatc
gaaccgttcctagctaagatggtacccaccgttggcgaaatcatgaagga
gacgctttcatgtacaaattagtcccaatcgttggcgaaattatgcacag
gaagctttcttggaccaattagtaccgattgttggtaagatcatggcctc
ggagcttttctttacaagcttgttccagttgttggtaaaattatggaaag

tcactacccagaagttgttgatcaacaagcattcattcaaaaagtaatta
ttactatccagaagtgttggctgatcaggattatattgccaaagttatta
atattatccggaaattcttgaaaacgaggacaaaattattccagtaattc
ctactacccagaagttaaagccaacactgccaagattcaaaagactgttg
ccactacccagaagtcagcgaccaggctgaattcatcagcaaggtcgtta
ttactatcctgatgttcttaaaaatgctgactatattgcttcagttattg
ttattaccctgaaattgctgataacactgaaaaaattcaaaagaccattg
tttctatcctgaagtgaaagagaaagcggatttcatcgcaaaagtcatta
tcactacccagaagttatggatcaacgtggttttatcgaaaacgtaattc
ccactatccagaagttgttgaccaacaagcattcattcaaaaagtaatta
ttattacccacagattctggccaaccagcagtttattcaaaaggtcattg
ttattacccagaagttctcgagcaaagtgactacatcgctaaggtggttc
tgcatatccagaagtgttagaacaagctgaatttatcgaaaaagttatta
ctactacccagacgtcttagaaaacgccgactacatcgcctcagtgatct
ctattacccagacgtcctagaacaaaaagacttcattgaaaaagtgattc
acactatcccgacgtgctcaaaaatagtgcgtatatcgaaaagatcgtgg
tcactacccagaaattatggatcaacgtggctttatcgaaaatgtaattc

agaatgaagaagaaagattccaagtaacgctttcatctggtttgaacttg
aatctgaagaagatcgttttagcgaaacacttacagacggactagaactt
agagcgaagaaggaagattcaataaaaccctgacagccggcttgaattta
ctgctgaagaaaagcgttttaatgcaacattaacaggcggactttctttg
agaacgaagaagaccgcttcggtgcaactttggaagccggcttgactttg
aatcagaagaagaccgctttagtgcaaccttaaatggcggattaaacttg
ctgccgaagaaaaacgttttaatgctacactcacaggtggtttgtcatta
aaaccgaggaagaacgcttccatgagacccttaatgaagggcttgcgatc
aaaacgaagaaaaaagattccaagctactcttgatactggtttgactttg
agaacgaagaagaaagattccaagtaactctttcatctggtctaaactta
aatctgaagaagcacgcttccgccagactttggacgccggcgtgaccttg
gttcagaagaagatcgattcggcgaaacgttgacggatggattgaatctg
agatggaagaagatagattcaacgatactttgaaagatggtatgcaatta
cctctgaagaagaccgcttctccgccactttaaacggggggctgagcctg
gttctgaagaagatcgtttccgcgaaactttaaatgatgggttacgctta
cttcagaagaaagtcgcttcaatgagaccttgaatgatgggttgaatctg
aaaatgaagaagaaagattccaatcaactcttgatactggtttaacttta

cttgataatattattgctgaagctaagaagagcgatgataagactgtttc
ttaaatacaattattgatgaaactaagactaagggctccgacacaatttc
ctcgacgatctgattgaaaaagctcataaagataatgcaactcagatttc
ttgaatgatgtgattaaagaagctaaaaagacgggtcagacacaaattag
ctggacgacttgatcgacaaggccgaaaacagcgaagacaagaccatctc
ttgaataacgtgattgctgaagctaaggaaagtaagaccaacgaaattga
ctaaatgatgttatagcaaaggcaaaagcatcagggcaacaagtgatttc
ctgtcagaaatgatcaaaaaagaaaaagacaagggcagcagcgttatctc
cttgatgacttaattgataaggctaagaagtcagatgacaagaccatttc
cttgataatatcattgctgaagctaagaagagcgatgataagactatttc
ctcaatcagatcattgctgacttgaaacaagacggtaagaaagaaattcc
ttgaacagtttgattgccgatttgaagcaacagggcggtaatcaaattgc
ttagatagcttaattgctgaaactaaagaaaatggtggtaaagaattacc
ttaaacagcgtgatcgatgaggctaagcaaactgatggcaagcaaatcga
ttaaaccaaacaatcgaagccgttaaagctgaaaacgaaactgaaattaa
ttaaataacttgattgcggaaaccaagcagactggtcacgatacactagc
cttgatgatttgatcgaaaaagctaagaactctgatgataagactatctc

tggtaaagatgcgtttaagttatttgatacttatggcttcccatacgaat
tggatttgatgcctttcgtttgttcgatacttatggtttcccactagaac
tgggaaagatgctttcaaacttttcgatacttatggatttccccttgaat
tggtgctgatgccttcaaattatctgatacttatggattcccacttgagt
tggcaaggacgccttcaagatgttcgacacttacggcttcccatacgaat
tggacgaacagcctttaagctttatgacacttatggcttcccaattgaat
gggtgcagatgctttcaagttatctgatacgtatggttttccacttgagt
aggtgctgatgtgtttaaactgtatgatacgtatggattcccggttgaat
aggtaaggatgccttcaagatgtttgatacttacggcttcccatacgaat
tggtaaagatgccttcaagttattcgatacttacggcttcccatatgaat
tggagcagatgcgtttaaactctttgacacctatggcttcccagttgaaa
tggagccgacgccttcaaactttatgatacgtatgggttcccagttgaat
aggaaaacctgtatttaagttatatgacacatatggattcccattagaat
cgggaaaacggccttcaagctttacgatacctacggcttcccggttgagc
cggcgcagatgctttcaaactatttgatacatttggtttcccaatcgaat
tggtaaggatgcatttaagttatatgacacttatggcttcccgttcgaac
aggtaaagatgcatttaagatgtttgatacttacggcttcccatatgaat

taacttttgaagctgctcaagatgcaggtcttaaggttgataagaagggc
tagctaaagaatatgctagtgataaggggctcaaagttgacgaagcaggc
caactgaagaacaggctgccgatgccggcttgactgttgatacaacttcg
tgacgcaagagcaagctgaagatgctgggttgacagtggatgtggataga
tgacggttgaagctgctgaagacaagggcttgaaggttgacaaggatggc
taaccaaggaatatgctgaagatgaaggactaacagttgatgaaaagggc
tgacacaagagcaagctgcagatgaaggcttgactgttgatgtagtcggt
tgactgaagaatacgcagaagacgagaacatgacggttgaccatgagggc
taacctttgaatcagctcaagatgctggccttaaggttgataagaagggc
taacttttgaagctgctcaagatgcaggtcttaagattgataaaaagggc
tgaccaacgaatatgcgcaagatgaaggtttgcaagtcgacatggctggc
tgacggaagagtacgctgatgatcaaggaattaccgttgatgaggctggc
tgacaaaagaatatgctaatgatgaaggccttgatgttgatgaagaaggt
tgacccgtgaatacgcagccgacgagggcttgaccgttgacgaacagggc
taacaactgaatatgctgaagatgaaggtttaaccgttgatcaagctggt
taactaaggaatacgctggcgacgaagatttagatgtcgacgaagctggt
taacttttgaatcagcacaagatgctggacttaaagttgataagaagggg

tttgatgaagaaatgaaagcccaaaaggaacgcgcacgtaaggctcgtgg
tttgaagatgaaatgcagaagcaaaaagaacgtgcccgttcggctcgatc
tttgataaagaaatgaaggatcagcaaaatagagctcgtacagctcaagg
tacaatgatgagttgcaagcgcaacgcgttcgcgctcgtgctgcacgctc
tttgacgccgaaatggaagcgcagaaggaacgcgcccgcaaggcccgggg
ttccaagcagcaatgacggagcagcaaaatcgtgctcgtaatgcccgtga
ttcaatgacgcattgcaagcacagcgtactagggctcgtgctgcgcgttc
tttgaggaggaaatgaaccagcagcgtgaacgggcaagaaacgcccgcca
ttcgatgctgaaatgcaagctcaaaaggaacgtgcacgtaaggctcgtgg
tttgatgaagaaatgaaagctcaaaaggaacgtgctcgtaaagctcgtgg
ttcaagaaaaacatggctgcgcagcgtgatcgggcccgcaaagcgcgcgg
ttcaaagccgaaatgcaaaagcaaaaagatcgtgcccgtaatgcgcgggg
ttcaatgaagaaatggaacaacaaaaggcacgtgcaagagcagctcgttc
tttgaagcggcgatgaccgaacagcaaaaccgcgcccgcaacgcccgtga
tttgaaaaggaaatggctgctcaaaaagcacgtgctcgtaatgcacggag
tttgaagttgaaatgaaggctcaacgtgaccgcgcgcgcaatgcacgtag
ttcgatgctgaaatgcaagctcaaaaagatcgtgcccgtaaagctcgtgg

taacttacaatcaatgggttcacaagatgttactttgatgaatatcaaag
aacagaaaaatcaatgggagttcaatctgatttattaacggatttaaaga
gaaactgaaaacttttggttttcaggatgaagctttgatgagcttaaagg
taatactaagtcaatgggcgttcaaaatgctgtattaactgatttgcgtg
caacctgcaatccatgggttcacaagacgaaaccttgatgaaaatcaagg
tatggataacgggatgggtgttcaaactgatttatggacttcattcaaag
caacgataaatcaatgggggttcaaaatgcagttttgacagacttaaaag
ggatgtcggcagcatgcaggtgcagggcggcgcactgcgcgacgtgacag
tgatcttcaatcaatgggtcgtcaagatgtaactttgatgaacattaagg
taacttgcaatcaatgggttcacaagatgttactttgatgaatatcaaag
tgatcgacagtccatgggcagtcaagataaagtgctgatgagcatcacta
caagcaaaaagcaatggggttacaacatgatctgttgatcaatgttaaga
agatgctaagtctatgggtgttcaaaatggcttattaactgatattacaa
catggacaacgggatgggggtgcaaagcgacctgtggaccaacttcacgg
cgatgaacaatcaatgggctcacaaaacgaagtcttattaaacatcaaga
cagtgccaagtccatgggcgtccaacggagtctcttgatcgacatcaaaa
tgatcttcaatcaatgggtcgtcaagacgtaactttgatgaatattaaag

acaagagtgaattttacggtactttagaaatcgatattgttgttaatgat
ctgaaagtaaatattatgatactcttcgagaaaatgtaattcaggatggg
ttccatcggtctattggaagcaaagcagtgcagctattatagtagatgat
tcgattcaaagtattggtcccaaactgaagttgctattattggcgaagat
acaagagcgtcttttacggggtctatgaagttgacatcatcgttgacgac
aagatagcaaatattacactgatttgaccatcggcttagcacatgatggt
tgccatcagattattggtctgaaacagaggtcgcgattataggtcatgat
ttgaaagcacattttactctcaaaccaaaattgtgcttcttcaggacggc
acaagtcagtctttcgtgacacttatgaacttgacatcgttgttgacgat
ataagagtgaattttacggcactttagaaattgatattgttgttgatgac
cgccaagcaaattttggaccgaattggatcagaccattgtggtgaatgat
cgccaagtgaatattacacgcagttagccacggtcttggtcgcaggggac
cttcaagtgaatattatcatgaattgaaaaaagatatcatcattgacaat
acgaaagtaagtactacaccgacctggtgatcgggttggccgccgacggt
ctaagagtgaattctacagcgaattagaagcagatatcattcaagataat
cgccaagtgaatactatgacgaattaacgaacgacattattgttgacgag
ataagtcagaattttatggtgtttatgaaattgacattgtcgtagatgat

aagttagttgataaagctgacggtgcaactttaatttttgataagactcc
aaattaacagatattgtagaaccggcccgcgtcttatttaatatcacacc
caacaggttgatgatgccaaagccgctttgttgatttttgataaaacacc
gaacaattggataatgctgatgttgtacaagtagcctttgatgtaacacc
aagcttgtggacaaggctgacggtgcaaccttgatcttcgacaagacgcc
caacaagcggatgaagcacaaccaattgaactaatttttgatgtaacgcc
aaccaactcgcaaatgctgagccggtacaactggtgtttgataagacgcc
caattaatcgaagaggctcatgaagttcaaatcattcttgatgaaacacc
aagttagttgataaggctgatggtgcaaccttagtctttgacaagactcc
aagttagttgataaggcagatggtgcaactttaatctttgataaaactcc
caactgcaagatagtgtcagtgaagctcaactgatttttgacgagacccc
gaactggttgaccacgtcaccagtgccgaagcaatgtttgatgtgacgcc
gaattagttgatacagttccagctgcacaagttatctttgataaaacacc
aagcaagctgaccaagcggaaccggtcgacgtcatcttcgaccagacccc
gctgaacaagaaagtgtgacaaccgcgcaattagtctttgaagcaacacc
accctggttgatcacgtcgacagtgctgagatgattttcagcaagacacc
aaattggttgacaaagctaatggtgcaactttagtcttcgataagacacc

attttatgcagaacgtggtggacaagttgccgatcacggtgaaattttga
tttctatgctgaaatgggtggacaagttgcggatcaaggtgaaattaggg
tttttatgctgagatgggtggccaagtggctgatcagggaactgtacaag
tttttatgccgaaatgggcggacaagtgcctgactttggtgatgttttga
attttacgctgaacggggcggccaggtggctgaccacggtgacatctacg
attctatgcagaaatgggaggtcaagtcgctgatactggtgacattattg
attttatgcagagatgggtggacaagttgccgatcaaggtgaggttttga
gttctatgcagaaagcggcggccaaatcggcgacaaaggctatctccgaa
attttacgcagaacgtggtggacaagttgctgaccacggtaacatttatg
attttacgcagagcgtggtggacaagttgctgaccacggtgaaattttga
attctatgctgaaatgggtggccaagtggcggaccacggcgaaatcaagg
attttacgctgaaatgggtggtcaagttgccgataaaggggacatcttgg
attctatgctgaaatgggtggacaagtagctgataagggtgttatcaaga
gttctacgccgaaatggggggccaagtagctgacaccggtcaggtcatcg
gttttacgctgaaatggggggccaagtggctgatcaagggattatcaaga
gttttatgctgaaatgggtggtcaggttgccgaccgtggtgtgatcttag
attctacgcagaacgaggtggacaagtagctgatcatggtggtatttaca

atttggttgctcgtgtaacagatgtacaacatgcaccaaacgatcaaaac
atattgtggcggaagtgattgatgttcaacatgcacctaatggtcaaaac
cagtgttggcacaggtaacagatgtccaaaacgctcccaataaacaacat
atgtgattgctcatgtgacagatgttcaaacagctccaaacggacaacat
acttagttgcccgggtagttgacgttcagcacgcgcctaacgaccagaac
ataaagttggccgtgtggttgatgtccaacacgcaccaaaccagcaaaat
acgttgtcgctcgcgttactgatacccaaagcgcacctaatggacaacat
gcgcagttgtaagaattaaagatgttcaaaaagcgccgaacggccagcat
atcttgttgctaaggtaacagatgtccaacatgctccaaataaccaaaac
acttagttgctcgtgtaactgatgtacaacatgcaccaaatgatcaaaac
ccgtgttagctgacgtgagcgatgtgcagcatgcgccaaatggccaaaat
acgtggtggcccacgttgcggatgttcaacatgccccaaacggtcagaat
acgttgttgctgaagttgaagatgtacaacatgctccaaatggacaaaac
atgtggttgccacggttaaagacgtccaacacgccccacaccaacaaaac
acgtggttgctgaagtcacagacgttcaatacgcaccaaatggccaacct
atatggtggctaaagtgactgacgtacaaaatgcacccaacaagcagcat
atttagtagctaaggttactgatgttcaacatgctccaaatgatcaaaac

ctacacgttgatattattttgccacttgaaaagggacaagaatatatctt
ttgcatattaaagctttaaagaagatgcacagcggagcagcttatacatt
attcatgctaaacttatttccgatcttaaaattggtcaaaaagtaaacct
attcatgttgatgtcatttcaagctttactcttggtgataaagtagattt
ctgcacgtcgacgtggtcctgccacttgtaaaggggcagacctacaagct
cttcatgtagaattaactgcccctattaaaaagggtgcccgttacaaact
gtgcatgtcgaagtagtgacttcatttaagttgggcgaccaggtcgcgtt
gtgcatgttgtggagagcggtactgttcaaaaaggcctgcatgttacggc
ttacacgttgatcttattttgccaatggaaaagggcaaggaatatgtttt
ttgcacgtagatgttattttgccacttgaaaagggacaagagtatgtctt
ctgcacgttacggtgaagggcaaactggaaacaggccagcaatactggct
ctgcatttaacggtggttgcgccgatggaaaccggtgccacctatcagtt
atgcatatccacgcacttaaggaaatgactagagaaaatacatattctct
ctccacttagagttaaccgccccaattaagaagggcgcccgctacaagtt
ttacacgttaaagtgttaaaagaaatgatcagtggcgtccactatacctt
ttacacgttgaagtgttgaaaccaatgcgaaaagacgcgacttatacgct
ttacacgttgaccttattttgccaatggaaaagggtcaagaatatgtgtt

gaaagttgatcaaaaacgtcgtcgcggcttaaagcacaaccatactgcta
agaagttaaccgagctttccatttgaaagttgaaaagaaccatacagcta
tcgtcttgacatgcatcgccacgttgctgtctcgaaaaatcatacggcga
gaaggttgatatggcacgtcatatcgccgtatccaaaaaccatacagcaa
gaagattgaccgggcgcgccgggaaggcctccgccactcccactctgcta
agttgttgaccgtattcgtcaccttaagattgaaaagaaccatacagcaa
aaaagttaatttagcaagacatgtggccatctcgaaaaatcatacagcaa
tgaagttgaagaccatatgagaagcggcgtcattaaaaaccacacggcaa
gaagatcgacaaggaacgtcgtgaaggtttacgtcactctcactcagcaa
gaaagttgatcaaaaacgtcgtcgcggcttaaagcataaccatactgcta
aagtgttgatccgctacgccgtaagaaagtatcactcaatcacacggcaa
gaaggttgatacgatcttccacagtaaggttgaaaaaaaccatacggcga
agaagtagatgttgctttccataataaagtgaagaagaaccatactgcaa
agtggtggaccgggcccgccatctcaagattgaaaagaaccacaccgcta
atctgttgatccaaccttcagaggcggcgttgttaagaaccatacggcaa
gaacgttgacttggcattccacaacaaagtcgaaaagaatcataccgcca
aaagattgataaggaacgtcgtgaaggtcttcgtcactctcactcagcaa

ctcacttattgcatgctgctttacgtgaagttttgggtactcacactcac
ctcatttattagaccaagcgctacgtgatattttgggcgatcatacacaa
cgcatttgttggatcaggctttgcgtaatgttattgctggcaatattcat
cgcatatgttagaccaatcattacgtaatgtacttggcggtgatgttcat
cccacctcttgcacgctgccttgcggcaagttttgggtgaacacacccac
cgcacttgttagaccaagcattacggaacgttcttggtggtcatactcaa
cacatctgttagaccaaacgttacgtaatgtgataggtggtgacgttcat
cgcatttattgcatcaggctctaaaagatgttcttggaactcatgtcaat
ctcacttgcttcacgctgcacttcgtcaagttttaggtgaacatactcac
ctcacttattgcatgcagctttacgtgaagttttaggtactcatactcac
ctcacttgctggaccaagctttgcgtgatgttctgggtgagcacacacat
ctcacttgctggataaggccttgcgggaagtctttggggaacacacccaa
ctcacttattagaccaagcattgagagatgttttaggttcacatactcat
cccacttgctggaccaagccttacgcaacgtcttgggcggccacacccaa
cccatttattggatcaagcattaagagatgtgttaggcgaacatactcat
cccacttgttagaccaggcgcttcgtgacgttctcggtgaacatacgaaa
ctcacttattgcatgctgcacttcgtcaagtattaggtgaacatacccat

caagctggatctttagttgaaccagattacttacgttttgactttactag
caagcaggttcgttagttgaaccaggttatttacgttttgattttacgca
caagccggatctttggtcgaaccagattatttacgttttgatttcacaca
caggcgggttcattagtagaaccggaatatttaaggtttgatttcaataa
caggccgggtcagttgttgaaccagactacttgagattcgacttcacttc
caagccggatcattagttgaagaacattacctacgttttgactttaacca
caagctggttccttagttgaaccagaatatttgcgttttgattttactca
caggcgggctctcttgtaacggaaaaccgccttcgttttgacttctcgca
caagcaggttcattagttgatcctgactacttgagatttgacttcactgc
caagctggctctttagttgaaccagattacttacgttttgactttacaag
caggctggctctttggttgaaccggattacttgcgtttcgactttacgaa
caggcgggctcgctggttgagggcgattacctgcgattcgactttaccca
caagcaggatcattagttgaaccaacatatttacgttttgacttcacaaa
caagccgggtccttagtggaggcccactacctacgctttgacttcaacca
caagctggttcattagtggaacctgattacttacgttttgatttcactaa
caagctggttcacttgtagaacctgattatttacggtttgactttactca
caagctggttcattggtagatcctgattacttgagatttgactttacagc

cttagagccaatgactaagaaggaaattgctaacgttgaaaagatcgtta
ttttggacaagtaactaacgaagacttggatcgggtcgaaaaaattatta
tcaaggaccggttccaacagaaaccttggatcgaatcgaagatctggtta
tgagggacccgtttcaagcgaagatcttgataaaatagaatcgatgatga
ccttgacccaatcacgccaagagaattgaagaacgttgaaaagatcgtca
ctttggtcaagtaactgctgaggacctcaagaaggttgagaacatggtta
tgaaggccctgtttctgaacaaaatcttgaaaaaatcgaaactatggtta
ctttggccaagtgacaaaagaagagctcgaacaaattgaaagaatcgtaa
tatggaaccaatgactccacgtgaaattaagtcagttgaagaattagtta
cttagagccaatgactaagaaagaaattgctagtgttgaaaagttagtta
ttttggtcaagtaacgcctaagcaactacgccaagttgaaacgattgtga
cttcggtcaagtagatccagctgatttggccaaggccgaagcactggtta
tctaggatctgtaacagcagaagatttgaagaagattgaagatatcgtga
cttcggtcaggttactaaagaggaccttaagaaggttgaagacatggtca
cctgggccaagtgacaccagaccaattagctgaagtggaacaaatcgtaa
ctttggtcaagtgactgacgaagagttagctaaagttgaacaaatcgtca
aatggaaccaatgactccacgtgaacttaaatcagtcgaagaattagtaa

acgaaaagatttgggaagaaattccagttaagacaacagttactgatcca
acgaaaaaatttatgatgaaattccagtaacaacggttgaaacggacctt
atcagaaaatagcagatgctttgccggtttcttggatcgaaactgatatt
atcaagaaattgctaagaacctaccggttacttggttagaaactgacatt
acgaaaagatctgggaagcaatccaagtcaagaccacggaaactgatccg
atgagcaaatctggaaggaaatcccagtcaagacagttgaaactgatatt
accaagtaattgccaataatttaccaattacatgggtagagactgatatc
acgaaaagatctgggcgagcatcccggtcagcattgatttgaaaccgatc
accaaaagatttgggaagctatcgatgttaagactactatcactacacct
acgaaaagatttgggaagaaattccagtcaagaccactgttactgaccca
accagaaaatttgggacgctttaccgattacttggaaagaaatgccaatt
accagaagatttttgaagaattgccagtaacaaccgttgaaacagacatt
atgctaagatttgggaaaatattcaagttgaaacagttgttacagataag
acgaacagatctggaaggaaattccggtcacgacggtcgaaaccgacatt
acgataagatttgggcagctcttccagttaatacggttgaaaccgatatt
atgataagatctgggcagcgttaccagtcagtgctattcaaactgaccaa
accaaaagatttgggatgcaattcaagttaagactactatcactacacct

gatactggtttgaagatgggtgctttagccttatttggtgaaaaatatgg
gaaactggtaagaagatgggcgccattgccttgtttaatgataaatatgg
gaatcagcgaaaaagcttggggccgtggctgtctttggcgaaaaatatgg
gagtctgcgaaaaaattaggtgcagttgccgtatttggtgagaaatatgg
gaaaccggtaagaagatgggcgccttggctctgtttgacggcaagtacac
gattctgctaaggaaatgggtgctatcgccttattctcagataagtatgg
gagagtgcaaaaaaaatgggtgcagtcgctgtctttggtgaaaaatatgg
gctgaagcaaaagaaatgggtgcgatggcactgttcggcgaaaaatatgg
gaagaaggtgaaaagatgggtgccttagccctctttgatggtaagtacgg
gatactggtttaaagatgggcgccttagcattatttggtgaaaaatatgg
gaagaggccaaaaaacttggtgcgattgcgatgtttggcgacaaatatgg
gaatcagccaaaaagatgggtgccattgcgctatttagtgaaaagtatgg
gaatcagctgaaaaaatgggtgctattgccttgtttggcgataagtatgg
gattccgctaagaaaatgggggcaatcgccctcttctccgacaagtacgg
gaaacagctaaacaaatgggggccatcgcgctctttactgaaaaatatgg
gaaactggtcacaagatgggcgcaattgcggttttcactgaaaagtatgg
gaagaaggtgaaaagatgggtgccttagcattatttgatggtaaatacgg

tgacacagttcgtgttgttcaaattgatgacttctcaactgaattctgtg
taaaaaggtacgcgttgttggtattggcgattattcaaaagaattttgtg
aaaaaaagttcgagttgtttctattggcgacttcaacaaagaatttgatg
tgatcaggtccgtgttgtatccattggtgacttcaacaaagagtttgatg
tgacaaggtcagagtcgtgcaaatggatgacttctccatcgaattctgcg
tgataaggttcgggttgttaagattggtgactttaacactgagttctgtg
cgatgttgttcgtgtggtatctatcggtgatttcaacaaagaatttgacg
cgatattgtccgtgtcgttcaagttggagattacagcttagagctgtgcg
cgacaaagttcgtgttgttcaaatgggtgacttctcatcagaattctgtg
tgacacagttcgtgttgttcaaatcgatgacttctccactgaattttgtg
ttctgtcgtgcggattgtcaagattggcgattacaacaccgaattcgatg
aaaggttgtccgggtggttagtgccggggactttgtcactgaattttgtg
tgatacagttcgtgttgttaaagttggcgattactccatggaattctgtg
tgacaaggtacgcgtcgttaagattggtgatttcaacaccgaattctgtg
taaaacagttcgtgttgttcaaattggggattactcaatggaactttgtg
caaaattgtgcgggttgtttcaattggtgattattctatcgaattcgatg
tgataaagttcgtgttgttcaaatgagcgacttctcatcagaattctgtg

gtggtacccactgtgaaaacactgaccaaatcggaatgcttaagattgtt
gggggacccatgtcaagaatactaatgaaattggactctttaagatcgtt
gaggaacgcacgctaagaataccagcgaactcggtttatttaaaattgtc
gcggtactcatgctaactcaaccgcagagttaggtctgtttaaaatagtt
ggggtactcactgtgacaacacctcccaaatcggcgtcttcaagattatt
gtggtgatcacgttaaaaatactaatgagcttggtctcttcaaaattgtt
gtggtactcatgcacaaactaccgcagaactcggtttgtttaaaattgtg
gcggctgccacgtcagaaatacagcagaaatcggcttgtttaaaatcgtt
gtggtactcactgttctaacactaaccaaattggtattttcaagattatt
gtggtacacactgtgaaaatactgatcaaatcggaatgcttaagattgtt
gcgggactcatccaaccaactccaatgcactcggcttattcaagattaca
gtggaaatcacgttaagaacactaatgaaattggtttattcaagattacc
gtggtactcatgttgctaatactaatgaaattggtttattcaagattgtt
gtggggaccacgtcaaaaacaccaacgaaatcggcctcttcaagattgtt
gtgggacacatgctaataacacctcagatcttggcttgttcaagattacc
gtgggacccacgttaagaacagtagtgaattggggctatttaagattgtt
gtggtactcacgttgataacactgatcaaattggtatcttcaagattact

tctgaatctgctgttggtgctggtactcgtagaattattgctgttactgg
tcagaatccggtgtgggagctggcgttcgccgaattgaagctgtaacttc
agcgagtccggcattggagcgggaactcgtcgaatcgaagctgtcactgg
agtgaatcaggaattggtgcaggggtacgccgtattgaagcggtaactgg
tctgaacaagccatcggtgccggggtcagaagaattgaagccgtaacttc
tctgaaggaggagttggtgctggagtacggcggatcgaagcagtaacttc
tcagagtctggtattggtgctggtgtaagacgcattgaagcggttacggg
tctgaatccggaatcggagcaggcacaagacggattgaagctgtaacggg
tctgaatcagctgttggtgctggtatgcgtagaattgaagctgtaacttc
tctgagtctgctgttggcgctggtactcgtagaattattgctgttaccgg
agtgagtctgggattggcgccgggattcgtcgggtcgaagcggtcacatc
tctgaatctggggtgggtgctggtgttcgtcggattgaagcggtaacttc
tctgaatcaggtgttggtgctggagtaagacgtattgaagctgttacttc
tccgaaggtggggtcggcgccggggtccggcggatcgaagccgtgacgtc
agtgaatcaggtattggggctggcacacgtcggattgaagccgttacttc
tccgaaacagggattggcgctggaacgcggcggattgaagccgttacttc
tcagaatcagctgttggtgctggtatgcgtagaattgaagctgtaacttc

tccagaagcttacaaatatgtaacagaccgtgacgaaattttgaaagaag
acaggccgcacttgaattcttaaatactgaagaaaaccttttgaagcaaa
tcaatctgcttttaaaatgttaaaaaaccatgaaaaactactaaaaaaag
tctacaagcactttcacaatataaggctcaggaaaaagctttgaaggaaa
caagctggcttacgaatacttagctggccgctcagacatcctggaccaga
tagtgatgcctttaagttcctccaagatcgtgatgacctcttaacaaaga
tctcgcagcattatctcaatttaaagcagaagaacaagcattaaaggtaa
acaaggcgcttacgtcgaaatgaacagccagatttctgtattgaagcaga
aaagaaggcatacgaatacttagcaaaccgttcaagcttgcttgatgata
tccagaagcttacaagtatgtaacagaccgtgacgaaatcttgaaagaag
aaaagaagcttacgaatatttgacccagcaacaggattggttgagcgaaa
tgcagcggcctatgcttacttgcatgaccacgatgagattttaaatgccg
agaagaagcatttgaattcttagaagaaagaaatcaattattacgtcaaa
cagtgacgcctttgccttcatgcaagagcgggtcgacagcctagaccaca
taaggcagcctttaaatatttaaatgacaaacaagtgcttttaaatgaat
gaaggaagctttcgaactgcttgccggcgaagaacaaaccttgaagcaag
aaagaaggcatatgaatacttagcaaatcgttcaagtttacttgatgata

ttcaagatgaagttaaggcaactgaagatgtaactaacaagatttcttct
cagctggtcttttgaagagtgctaaagatgttcctactaagactgaacaa
cagccgaatttttaagtgcgcaagcggatgttcccgataaaattgttgat
tagctactgctttgaaagcacaaaccgatgctccggagaaagtatatgat
tccaggctcaagttaaggccactgacggcatccaaagcaagattgccagc
gcgctgctagtttgaaggttgctaaggaagttcctcaccaagtagaaaca
ttgctgacagtttgaaagcacaaacggatgcaccagctaaagttgaagat
ccgctgacgagctgaaaacaaataaagaagtgccgaaacgggtcgcggct
ttcaagctgatgttaaggcaactgataacatcattgataagattgactca
ttcaagatgaagttaaggcaactgaagatgtagttaataagatttcttct
ctgctgagaatctaaagattgacaaaaatgttccaagcaaagtgacccaa
taggagccgatttaaaggtcactgatgaaattgaacagaaggtccaagcc
gtgctgatgaattgaagatagtaaaagaagttccacgtaagattgaacaa
tcgccgccgacctgaaggtggctaaggaagtcgcccaccgggttagtgag
tagctagtgaattaaaagttgcaaaggatcttcctaagaagattcaacaa
ttgctgctcaagtcaaggcaccggctgatacgccagccaaggttagtcag
ttcaagaagttgttaaggcaactgagaatatcgttgataagatcgattca

cttgaagaagacttacgtgcaagtcaaaaagaagctgaacaattaaaggc
cttcaatcaaatgttaaagcattgacacaaaaaattagccaattagaagc
ttacaaaataatttaaaaaatgtccaaaagcaggtagaatctttgtctga
ttgcaagctgatttacgtacggtacagcgccatgccgaatcattagaagc
ctgcaagaagaactcagaagcgctgaaaagcaaaacgccgcttacgaagc
ttacaaaatgaacttaaagaagctcaaaagcaaaatgagtctcttcaagc
ttacaggttgagataaaaaccctacaacgtcatttgacctctgtggaagc
ctgcaggctgaactgaaggatgcacaaagagaaaatgaatctcttcttgc
cttgaaagtgacttgcatgacagtcaaaagcaagttgaagcattgactaa
atcgaagatgatttacgtgcaagccaaaaagaagctgaacaattaaaggc
ttacaggcggatttaaaagccgaacaaaagacagtggctggcttacaggc
ttacaagcccaagtgaaggccttagaacaacaacaagcaaccttagaagg
ttacaagaacaagtcaaattgcttgaacaacaaaaacaagctttagaaga
ttgcaagaccagctcaaggaagccacgaagcaaaacgaggccctgcaagc
ttacaagctgatttaaaagcagaacaaaaagaaaatgaacaattaaaagc
ttacaagccgatctcaaagcggaacaacagaaccgggccagcctcgaaag
attgaaaatgaacttcgtgatagtcaaaagcaagttgaagcattaactaa

acaaattaacaaggctaaagccggcgacttgtttaatgatgttaagcaag
taagattgctaaatcccaagctgctaatatcggcgatgaaatggtggaaa
taaagcagctaatgttgctgccgacaaaattttcgaaaaaactcttgaag
taaattagctaatgctacagcaggtgaaatatttaatgatgtaaaaactg
ccaaatcaacgcttccaaggccggcaagatctttgaccaggtcaagacgg
taagattgctgctcaacaagctaataatgtttttgaaaacgttcaagcaa
acaacttgctaacgcagcagctcaagatgtctttaaagatgttaaaacgc
aaaactaggcaacgtggaagcaggagcaatcctgtcgaaagtaaaagaag
gcaaatcaaccaagctaaggctggtcaaatctttgacgatgtaaaacaag
tcaaattaataaggcaaaagctggcgatctctttaatgacattaagcaag
caagttggcagcccaagcggcggcaggtatttttgatcatcctgaggaag
taaattagccagccaagaagctggggctgtctttgaccacgtcacgacag
taagtttgcaagtcaacaagcaggagatatctttaagaatattaaagata
taagttagccgcccaacaagccggcgacgtcttcaaccaggcggaagaaa
taaatttgcgcaagaacaagccggcaatgtttttgaaaatgttgttgaag
tcgcttagccaaacagcaggctggggcagtctttgatcaagttgacgatg
gaagattaaccaagctaaggctggtgaaatttttgataatgtaaaacaag

ttaaaggtttaactgtaattgctgctcaagctgatgtagaaggcatgaat
ttaacggagtgcgtttaattgctgctgatgttcaagtttcaggaatggat
ctggaaaatatagttatatagctgctcaaattgataatcaaacagttgac
tcaatggacatacttatattactgcccagttacaggtttctggcatggat
ttggtgacttgacggttatcgccacgatcgctgacgtcaaggggatgaac
ctaagaatggaagtttaattgctgccgaagttcaagttgctggaatgggt
aaaatggttatcaatacatcacagcgcaactccaagtatcaggtatggat
ttgacggcgtaaacgtgcttgcggcaaaagtaaatgcaaaagacatgaat
ctggcgatttgactgtaattgctactgttgcagatgttaacggcatgaac
ttaaagatttaactgtaattgctgcgcaagctgatgttgaaggcatgaat
tcggcggtttgaaactgattgccaaacaggttcaggtggccgggatgaat
ctggtaattaccaattgatcagtggaaccgttcaagtttccaaaatggat
tcaacggcaagactttaattgctggtcaggttaacgtttcaggcatgagt
cggcgaagggaaccttgattgccgccgaagttaaggtggccggaatggac
caggtcaatggcgcttagtggcagcagatgcaaaggttgccgggatgaat
tgaacggtacgacgttgatcgcccaacaaattgaagtctctggcatggat
ctggtgatttgactgttattgcagctattgcagatgttaatggtatgaat

gatttacgtgaacttgctgataactggaagagcagtgataaatctgatgt
caattacgtcaaatggctgatgattggaaaaataaagatcaatccgatgt
ggtctgagaaaaattgtcgatgaatggcggcaaagggcagtctctgatct
ggcttacgacaagttgcggataactggaaagaaaattatccatcggatgt
gacttgcgggaaatcgctgaccaatggaagagtgaaggcaagtctgacgt
caattacggcaacttgctgatgcttggcgctcaaaggctctttctgatgt
ggtttacgacaagtcgttgatacatggcgtgaaaactatccatcagacgt
catctccgcactatggtcgatgaactcaaagcaaagcttggctctgcggt
gaccttcgtgaacttgctgataactggaagagcggcaacaagtcagatgt
gatttacgtgaacttgctgacaactggaagagcagcaataaatctgatgt
gaactccgacagttggcggataaatggaaagccaagcaggcatctgacat
caattgcgtgctttggcagatacgtggcgcgaccaagccttgtctgatgt
caattaagacaacttgcagatcaatggaaagaaaagcaactttcagatgt
caactgcgtcaaatggctgacgattggcgccaaaaggattactccgatgt
gaattacggcaattagcggatcaatggcaacaaaaacaaatttcagacgt
caactccgtcaattggccgatacttggaagaccaagcagtattctgacgt
gacttgcgtgaacttgctgataattggaagagcggtaacaagtcagatgt

gttagttttagctgctgaagttaataacatggttattagtttgaacgata
cctagtcttagctgctaagattggtaatttaattgctgctgtcaaagatg
aataattattgctacaaacaataatgccctattggttgctgcttctgcaa
tttggtactagcaaccgttgctgatagtttgattgttgctgctgctccag
cttgatcctgggcgctaagtctgaaaacatgctgatcagcctgggccaaa
tctagttcttgctacagccagtgataacttattagtggctgttagtgatg
attagtgttggcaactcacgttgatagtttaattgttgcagcttcaccag
gatcgtgcttggtgcggtacaaaacaatatctctgccggagtcacaaagg
tttagttttagctgctgaaaatgataatatgattattagtttaggtcaaa
tttagtcttagctgctgaagtgaataatatggtaattagcttagatgata
tttggtactgggtaccgaagttagcaacttgttggttgctgtcaatgaca
gctggtcttaggcgcagaagtgaataatttaattgtggcagtgagtgcgg
acttgtacttgctactgcaacagcaaacttaattacagctattagtagcg
cttggtcttagccacggccgctggtaacctcttggtagcagtcaaggatg
cttagtgctcgcaactgttgcgggtagtttgattgtggcagtagctcctg
actggtacttggaacggtcattggcaacttattagttgctgttagtgatg
attagtattggctgctgaaaatgataatatgattattagtttggatcaaa

agaaagccggcgacttaattaagactgctgctccaatctttggtggtggc
ataaagcaggagatttaatcaaagcaatcgcacctaaagtaaacggtggc
aaaaggctggtaatgttgttaaagcgatttctcccaaaattcaaggcggt
ataaggccggcgaacttattaaatctattgcaccacatataggtggcggt
agaaggccggcgacttgatcaagagcgtggctgctatctttggcggtggc
ataaagccggtgaccttattaaggcgattgcaccagccattaatggtggc
aaaaggccggtgatttaatcaaagcaattgcgccaaagataggtggcggt
accacgccggcaagctggttaaacaagctgcggaagtttgcggcggaggc
agaaagccggcgacttaattaagaaggttgctccaatctttggtggtggc
agaaggctggcgatttgattaaaactgctgctccaatctttggtggtggc
cgaaagcgggcgatttgatcaaggccattgcaccaaaagttggcggcggt
ataaagctggtgacctgattaaggccatttcacctaagatcaatggtggt
ataaagccggagatttaattaaagcaatcgcacctaaagtaggcggtggc
gcaaggctggtgacttgatcaaggcaattgccccggccattaacgggggc
ataaagctggtgacttaatcaaacaaatcgccccacttgttggtggtggc
acaaagctggtgacttgatcaaagccattgcaccaaaagttggtggtggc
ggaaagcaggcgatttaattaaaaaggctgctccactctttggtggtggc

ggtggcggtcgtccaaatatggcacaagctggtggtaagaacccagcagg
ggtggtggacgtccgaacatggctcaagccggtggttctaatccggataa
ggtggtggtcgtccggattttgctcaggctggtggtaaaaatccggctgg
ggcggtggacgtccggatatggctcaagctggtggaaaaaagcctgcagg
ggcggcggccggccaaacatggcccaagccggcggcaagaatccagaagg
ggtggaggtcggccaaacctcgcccaagctggtggaaagaatccagctgg
ggcggtggccgtccagatatggcgcaagctggtggtaaaaatcctgcggg
ggcggaggccgtccggacatggcgcaggcaggcggtaaacagccggaaaa
ggcggtggtcgtcctaatatggctcaagctggtggtaagaggccagaagg
ggtggtggccgtccaaatatggcacaagccggtggtaagaatccagcagg
ggcggtggtcgtccagacatggcgcaggctggcggcaagaacccagctgg
ggtggcggtcggccaaacttggctcaagcgggtggtaagaatccagcagg
ggtggtggccgtcctgacttggcacaagctggtggtaagaaaccagaagg
gggggcggtcgcccaaccctggcccaggccggcggaaagaacccagccgg
ggtggtggccgtcctgatatggcccaagctggtggtaaaaatccagctgg
ggcggtggccgcccaaccttagcccaagctggcgggaagaagcctgctgg
ggtggtggtcgtcctaacatggcccaagctggtggtaagaaaccagaagg

cttaaaggacgctattgctaaagtgttacaagaagttatgttcttggact
tatcaaggctgctttgcaagccgctcgagaatggctaatgtatttagatt
tatcgctaatgctttggcaagtgtttccgaatacttgatgtttcttgatt
tattccagatgcatttgccgcagtttcggcattcttaatgtttttagatt
cctgcaggatgccatcgatgctgcagtcagccagctgatgttcctcgact
aattaaggaagccttaagtcaagctaaaggttacctcatgtacttgaagt
tattaacgatgcattcagtgcagtatcaacatttcttatgttcttggact
attagaagaagctttggcttctgtagaagattgggtgatgtttttggatt
tcttaacgacgctatcaaggctgtaatcgaagaaattatgttccttgact
attaaaagatgctatcgctaaagtgttacaagaagttatgttcttggact
cattcctgcggcgttgtctgaagcaaagacagtgattatgtttctggatt
cctaccagatgcgatgacggcagcagccgattggttgatgtatctggact
cattcaagaagcattgaaagctgctgaagattggttgatgtatttagact
gattagcgaagctctcaagctggctagccaattcatgatgtacttagact
gattccagatgctttggcagctgctaaagaattcttaatgtttttagact
actaccagtggcgctgaaagctgcgcatgagtggcttatgtacttggact
tttaaatgatgctattaaagctgtaattgacgaaattatgttcttagact

tttttaaagagcatggccacatggttatgccaagtgcatcattaattcca
ttttcaagagtaaaggtcacatcattgaacccagtgcctcattagtaccg
tttttcaatccaaaggacataaaatcgaacccagtcagtcactaatccct
tttttgcttcgaagggtcacgaagttgtaccttcaaaaaatctaattccg
tttttgctgaacacggccacatggtcatgcagtcagccagcctgattcca
tttttgaagagcatggccaccaagttatgccgagtgcatcattagttcca
tttttgcatcaaaagggcatgaaattgtgccatcaaaaaatctaatcccg
tctttaaagaaaaaggacatgcggtagagccaagcgcgtcattagtgcct
tcttcaaggatcatggccatatgattatgccaagtgcatcacttattcca
tttttaaagagcatggccacatggttatgcaaagtgcatcattaattcca
tctttaagagcaagggccatgcagtcgaaccgagtgcatcacttattccc
tcttcaagtccaaagggcatactattgaacctagcgcgtcattggtcccc
ttttcaagagtaagggacacgatgtaatgaagagtgcaccacttattcca
tctttgttcaacacggacacaccgagatgccgtcacgctccctagtgccg
tttttaaagaaaaaggccatgatgttgaaccaagtgcctcattgattcca
tttttcatgaaaaaggtcatacgattgtccctagtgcatcactagttccc
tctttaaagaacacggccacatgattatgcctagtgcatcacttattcca

caagatgatccaaccttattgtggattaactctggtgttgctacgatgaa
caagatgatccaactttgttatggattaattctggggttgctaccatgaa
caagatgatccaagtcttttgtggattaattccggtgttgctactctaaa
caagatgatccaacattgttatggattaattccggtgttgcgactttaaa
aaggatgacccgactttgctctggatcaactccggggtggcaaccatgaa
gtaaatgatccaacattactatggattaactctggagttgccacaatgaa
caagatgatccaacgttattatggattaactcgggggtagcgactttgaa
catgaggatccttcactgctttggatcaacagcggtgttgcgacgctgaa
caagatgacccaactcttctttggattaactctggtgttgctactatgaa
caagatgatccaaccttgttatggattaactctggtgttgctacaatgaa
gttgatgatccaactctgctttggattaattccggcgtggcaaccctgaa
aaggatgatccgtctttactttggattaactctggtgtagccacaatgaa
cacgatgatccaactttattgtggattaactccggtgtcgctacaatgaa
gttaacgacccgaccctgctctggatcaactccggggtggcaacaatgaa
gacgaagatccaacgttattatggattaactctggggttgccactttgaa
gtggatgacccaacgttattatggatcaactccggtgttgcaacgatgaa
caagatgaccccactcttctttggattaactcaggtgtagctactatgaa

gaaatattttgatggttctgttgtgcctaagaatcaccgaattacttctt
aaagtactttgatggaagtgtggttcctgaagtacctcgtctaacaagtt
gaagtactttgacggttcagtgataccagataatccacggattaccaatg
aaaatattttgatggtacagtagtcccaaataatccacgtatcaccaatt
gaagtacttcgacggctcagtcgtgccaaagaaccgccggattactagct
gaaatactttgatgggaaagttgttcctgataatccacggatgacaagct
aaagtatttcgatggttcggtcatacccaaaaatccgcgtattactaatg
aaaatattttgacggccgtgtcgtgccggaaaatccaagaatcgtaaacg
gaaatattttgatggttcagttgtaccaaagaaccacaggattacttctt
gaaatactttgatggttcggttgtgcctaagaatcaccgaattacttctt
aaaatattttgacggatcagtagtgcctgacaatccccggatcaccaatg
gaagtatttctctggtcaagtggttcccgaaaacccccgattgaccagtt
aaaatattttgacggttcagttgttccaaagaaccatcgtatcactagtt
gaactacttcgatggtaaggtggttccggacaacccgcggatgacctctt
gaaatattttgatggccgtgttgtgcctaataatccgcggattacaaacg
gaagtactttgatggctccgttgtgccggataacccccgcatgacgagtt
gaaatatttcgatggttcagttgtgccaaagaaccgtagaattacttctt

ctcaaaaatcaattagaactaatgatattgagaatgttggtaaaactgca
cacaaaaaagtattcgaacaaatgatattgaaaatgtgggtcatacggct
cgcaaaaatcaattcgtaccaatgatattgaaaatgttggtcacacggcc
ctcaaaaggcaattcgtaccaatgatatcgaaaacgttggaaaaacagct
cacaaaagtcaatcagaaccaacgacattgaaaacgtcggtaagactgcc
cacaaaagagtattcgaacgaatgatattgaaaacgttggtaagactgcc
cccagaaggcgattcgtacaaacgatattgaaaatgttggtaaaacagca
ctcaaaaagcgatcagaacaaacgatatagaaaatgtaggtaaaactgcg
ctcaaaagtcaatcagaactaacgatattgaaaatgttggtaagactgct
ctcaaaaatcaattagaactaacgatattgagaatgttggtaaaaccgct
cccaaaaatcaattcgtacgaacgatattgaaaatgtcggcaaaactgct
cgcaaaagagtattcggactaacgatattgaaaatgttggaaaaacggcc
cacaaaaatctattagaactaacgatattgaaaatgtaggtcatacagct
cgcaaaagagtatccggaccaacgacattgaaaacgtggggaaaacggcc
cacaaaagagtattcggacaaacgatatcgaaaacgttggtaagactgcc
cacagaagagtattcggacgaatgatattgagaatgttgggcggacggcg
cacaaaaatcaattagaactaacgatattgaaaatgttggtaaaaccgca

cgtcaccaaactttctttgaaatgcttggtaacttctcagttggggacta
cgtcaccatactttgtttgaaatgttgggtaacttttcagtaggagatta
cggcaccacactttttttgaaatgctcggaaatttttccgttggcgatta
cgacatcatacactttttgaaatgatgggcaacttttcaattggtgatta
cgccaccaaaccttgtttgaaatgctgggcaacttctcagttggtgacta
cggcaccatactatgtttgaaatgttaggtaacttctctgttggtgatta
cgtcaccatacattatttgaaatgatgggtaatttttctgttggtgatta
cgccatcacactttctttgaaatgctcggaaacttttccatcggcgatta
cgtcaccaaactttctttgaaatgcttggtaacttctcagtaggtgatta
cgtcaccaaactttctttgaaatgcttggtaacttctcagttggggatta
cgtcatttgacgttctttgaaatgcttggcaacttttctgttggcgacta
cggcaccacacgttgtttgaaatgctcggaaacttctccgttggtgatta
cgtcaccatactttatttgaaatgttaggaaacttttctgttggtgatta
cgccaccacaccatgtttgaaatgatggggaacttctcggttggtgacta
cgtcatcatacattcttcgaaatgctcggtaacttctctgttggtgatta
cggcaccacacgttgtttgaaatgcttggtaatttctcagttggtgacta
cgtcaccaaactttctttgaaatgcttggtaacttctcagtgggtgacta

ctttaagaaagaagttatcccttgggcatgggaatttttaactagtccaa
ttttaaagaagaagctattcattgggcttgggaattgctaacatccaaag
ttttaaaaaagaagcaattccttgggcttgggaattattgacaagtccag
ttttaaagaacaagcaattccttgggcttgggagttattgactagtcctg
cttcaaggaagaagcgattccttgggcctgggaatttttgaccagtcctg
ctttaaaaatgaagtaattccatgggcttgggaattactaacaagtgatg
ttttaaagcagaagtaataccatgggcttgggagttattaaccagtcctg
tttcaaagaagaagccattacatgggcttgggagtttttaacgagcgaca
ctttagagatgaagctattccttgggcttgggaattcttaactagtccta
ctttaaaaaagaagttattccttgggcttgggaatttttgactagtccaa
cttcaaaaaagaagtcattccttgggcgtgggaactgctcacgagtccaa
cttcaagaaagaagcaattgcctgggcgtgggaattactgacctcacctg
cttcaagaaagaagctattacatgggcatgggaattactaacaagtcctg
cttcaaaaaggaagccatcacctgggcctgggaactgttaaccagtgacg
ctttaaagaagatgctattccttgggcttgggaattcttaacaagcgaca
cttcaaaaaagaagcaatcagttgggcctgggaactcttgacctcaccaa
ctttagagacgaagctattccttgggcttgggaatttttaactagtccta

aatggttaggcttagatccagataagctttatgtaactgtttaccctaag
aatggtatggcatggacccagaaaaattgtatgttaccgtctatcctaag
aatggtatgggatcgaaccggaaaaactttttataacctactatccccga
agtggtatggcttagatgctgaaaaattgtatgtaactgtgtatcctaaa
actggctggacctggacaaggacaagctttacgtaactgtttaccctaag
aatggtttggttttgatcccgaacggctatacattacttattatcctaaa
aatggtatggcttagacaaagatttactctatgtcacagtctaccctaaa
agtggattggcttcgacaaagagcttctctctgttacggttcatcctgaa
agtggcttggcttaccaaaggaaaagctttactgtactgtttatccaaaa
aatggttaggtcttgatccagataaactttatgtaactgtttaccctaag
aatggtttggatttgatcctaaacggttatacgtcaccgtctatccaaaa
actggtttggttgggaccctgataaattgtatatgacggtttaccccaag
aatggttcgatatggataaggaaaaattgtacatcacagtttatcctgaa
aatggtttggctttgacccggaacgcctctacatcacttactacccgaag
agtggattggtttagatcctgaaaaactttacgtgacagtttatcctaag
aatggtttggctgggatcctgacaagttatacatgactgtttatcccaag
agtggcttggtttaccaaaggaaaagttatactgtactgtttatccaaaa

gatacagaagcatatcatatgtggccggaagatcacattgtgaagttaga
gatgaagaagctaaaaaaatatgggatcctagccatattgtgaaagtgga
gataccgagaccaaagaactttgggttgctggccatacgattcctcaaga
gatcaggaagccagaaaaatttggccggatggtcacatttatgaagttga
gatactgaagctcaccggatctggccggaaagccacatcgtgcaattgga
gaccatgacgcttacaatcgctgggctgaagatcacttaattgctgatga
gaccaagaagcaaaaaagatttggcctgaaggccatatctatgaagtgga
gatgaagaggcatatgagttttggcctgaagaaagaattatccgtctgga
gacgttgattcacaacgtgtctggccagcagaccatattgttaagttaga
gatactgaagcataccacatgtggcctgaagatcatattgttaagttaga
gataaggtcacgaaagaactttggcctgacgatcatattgtggaggcgga
gatacggatgctaaggatgcttgggctcccgaccacatcattgccgtcga
gataaagatgctaagaagtattgggatcctagccatatttatgaagctga
gataacgacgcccaccaattctggaaagaagaccacctcttagccgacca
gataaggatgcgcaccgcatctgggcagaagaccgaattatcgaagtgga
gacacggatgccgcgaaattctggaaaccagaccacatcattaaagtcga
gatgaagactcatttaacgtttggccagcagatcatattgttaaattaga

agacaacttctgggatattggtgaaggtccatgtggtcctgactcagaaa
agacaatttctgggatatcggtgagggtcctagtggtcctgattcagaaa
cgataacttttgggacattggggaaggcccttccggtcccgacacagaag
agacaacttttgggacattggggagggaccttctggccctgattctgaaa
agacaacttctgggacatcggtgaaggcccatgtggtcctgactcagaaa
ggataacttctgggatattggtcaaggtccatctggtccagatacggaaa
agataacttttgggatattggtgaagggccttcaggaccagattcagaaa
agggaacttctgggatatcggtgaagggccgagcggaccgaatacggaaa
agacaacttctgggatattggtgaaggtccatgtggtcctgatactgaaa
agataacttctgggatattggtgaaggtccatgtggtcctgactcagaaa
agacaatttctgggatatcggtgaaggtccctctggtcccgattccgaaa
agataacttctgggatattggtgaggggccttcaggtccagattctgaaa
agataacttctgggatattggtgaaggtccatctggtccggactcagaaa
ggataacttctgggacattggccaggggccgtccggtccggacacggaag
agataatttctgggatatcggtgaaggcccatgtggtcccgattcagaaa
agataacttctgggacattggtcaaggcccatctggccccgattcagaaa
agataacttctgggatattggtgaaggcccatgtggtcctgatactgaaa

ttttctatgatcgtggtcaagaaaataacgatgttgcggaagatcctgaa
ttttctatgatcgcggtgaagcgtttaataatcttgaagatgatccagag
ttttttttgatcgtggacccaaatttcaaaatttgcctgatgatcccgaa
tattctttgatcgtggcagttcatttcaagatttacctgatgatccagaa
tcttctacgaccgtggccaggaaaacaatgacgtgccagaagacccggaa
ttttttatgatcgtggtcaagaatttaataatttagccgatgatccagaa
ttttcttcgaccgtgggcctgcttttcaaaatttgcctgacgatcctgaa
tcttttacgaccgcggtgaagcatacggtaatgatccagaagatccggag
ttttctacgaccgtggtcaagaaaacaacgacgttgctgaagatccagaa
ttttctacgatcgtggtcaagaaaataacgatgtggctgaagatccagaa
ttttctatgatcgtggccaacaattcaataatgtggctgaggatccagaa
tcttctatgatcggggcgaagcctttaacaacttagccgctgatcctgaa
tattctttgatcgtggtcaagaaatgaataatttaccagaagatcctgaa
ttttttacgaccgcggccaggaaatgaacaacttaccggaagatccggaa
ttttctacgatcgtggtcaaagcttcaacaatgtcagtgaagatcctgaa
ttttttatgatcgtggcgaagctttcaataatttagctgatgacccggaa
tcttctatgatcgtggtcaagaaaataatgatgtagctgaagatccagaa

aacttcccaggtggggaaaatgctcgctaccttgaaatttggaacatcgt
aattatcctggtggagaaaatgaacgctggcttgaaatttggaatattgt
atgtatccgggtggtgaaaatgaacgttatcttgaaatttggaatatcgt
atgtatccgggtggtgaaaatgaacgttatctagaaatttggaatcttgt
aactacccaggcggggaaaacgcccgttacctggaaatctggaacatcgt
aactatcctggcggtgaaaatgaacgctaccttgaaatttggaacattgt
atgtatccaggcggtgaaaatgaacgttacttggaaatatggaatattgt
ctttacccaggcggggaaaacgaccgttacctggaagtatggaaccttgt
aacttcccaggtggtgaaaatgcacgttaccttgaaatttggaacatcgt
aacttcccaggtggagaaaacgcgcgctaccttgaaatttggaatatcgt
aattatcctggtggcgaaaattcgcgttatgtcgaaatctggaacatcgt
aattatcctggtggcgaaaatgaacgttacttggaagtttggaacatcgt
agttatcctggtggagaaaatgaacgttatttagaaatctggaatattgt
tcctatccggggggcgaaaacgaacgctacctggaaatctggaacatcgt
aactaccctggcggtgaaaatgaacgttatctcgaagtttggaatatcgt
aactatcctggtggtgaaaatgaacgttacttggaagtttggaacattgt
aacttccctggtggtgaaaatgctcgttaccttgaaatttggaacatcgt

cttttcacaattcaatcacaatggtaaatatgttgatcaaccacataaaa
attttcacaatttaaccatgatggaacttatgaaccacttccacataaaa
tttttctcaattcaatcataattccaagtatccagagttgccacataaaa
tttctctcaatttaatcataattcacaataccctgagttaccgcacaaaa
cttctcagaattcaaccacgacggcagctacgttgaacagccacacaaga
ctttagtcaatttaaccatgaagatacttatgaaccacttcctcataaaa
tttttcccagttcaatcataatgcacaatatcctgaattaccacataaaa
gttctcagagttcaaccatgacggcacgtacacaccgcttccaaagaaaa
attttcacaatacaaccacaatggtaagtacgtagaccaaccacacaaga
attttcacaatttaaccacaatggtaaatatgttgaccaaccacataaaa
cttttctgagttgaatcatgatggccgatttgtggaacaaccgcataaga
gttctcccagttcaaccatgatggcacttacaaaccgctcccacggaaaa
attttctgaattcaatcatgacggaacatatgaaccattgccacataaaa
cttctcccagtttaaccacgaagacacttacgaaccgttaccgaacaaga
gttctcagaatttaatcacaacggtgaatatgtcgaacaaccacacaaaa
cttttcgcaatttaaccacgaaggtacttacgaaccactcccacgtaaga
attttcacaatacaatcacaatggtaagtacgttgatcaaccacataaga

acattgataccggtatgggattagagcgtgttgtttcaattattcaagat
atattgatacggggatgggattagaacgagttgtttctgttttccaagat
atattgataccggaatgggacttgaacgagtagtctcaatctttgaaaat
acattgatactggtatggggcttgaacgtgtcgtatctgttttccaaaat
acatcgataccgggatgggtctggaacgtgtcctgtctatcctgcaagat
acattgatacggggatggggcttgaacgggttgtttcgatctttgaaaat
atattgatacgggtatgggattagaacgtctcgtatcagtattccagaac
atattgatacaggcatgggtcttgaaagaatggtgtctgtcatccagaat
acatcgatactggtatggggcttgaacgtgtactttcaattttgcaagat
acattgataccggtatgggattagaacgtgtagtatcaattattcaagat
acattgatactggcatgggtttggagcgactggtggcggttattcaaggc
acattgatacggggatgggcctggaacgggttgtgtcgattttccaaaat
acattgatacgggtatgggattagaacgtgtagtatctgtattccaacat
acatcgataccgggatggggctggaacgggtcgtttcaatctttgaaaac
atattgatacggggatgggtcttgaacgacttgtctcagtgattcaagaa
atattgatacggggatggggctagaacgggtcgtttcggtctttcaaaac
acatcgatactggtatggggcttgaacgtgttctttcaattttacaagat

gcaccaactaactttgaaactgacttatttatgccaattattaaagaaac
gcccccactaactttgaaacagatttattcttaccaattatccatgaagt
gcaccaactaattttgaaacagatctatttttgccaattatacgcaaagt
ggccgcactaactttgatacagacttgtttttacctatcattcgggccac
gccccgaccaactttgaaaccgacctcttcctgccaatcatccacgctac
gcccctactaactttgaaaccgacttatttatgccattaatcaagcaagc
ggccgtacaaattttgacactgatctcttcttgccaattatccgtgcaac
gttccgacaaactttgacaccgatttgtttgttccgatcattaaagcaac
gcaccaactaactttgaaactgacttattcttgccaattattcatgctac
gctccaactaacttcgaaactgacttattcatgccaatcattaaggaaac
acacccacgatttttgaaaccgatttgttcatgccaatcatcaaagcaac
gccaaaactaattttgaaaccgacctgtttatgccactgattgaaaaaac
gcacgaacaaactttgaaacagacttattcttaccaattattgaaaaaac
gccaagaccaactttgaaaccgacctcttcatgccgctgatcaagcaggt
gccccaactaactttgaaacagatttatttatgccattgattgaagccac
gcgaaaaccaattttgaaactgacctattcctcccaattattcataagac
gcaccaactaactttgaaactgatttattcttgccaattattcatgcaac

tgaaaagctaagtaagtatgcagcaaacaaggaagatgacgtagcattta
tgaaaaacttagtaagtatggagaaaataaagaaagtgatatctcattta
agagcagttgtccagatatggaaagattaaagatgaagacgtcagtttca
agagaaattatcaacctatgatgatagccaagattcagagacgagcttta
tgaagaaatgagcaagtacggcgcaaacaaggctgacgacatttccttca
tgaagagtttagtaagtatggtcaaaataaagaagacgatattcaattta
tgaaaaaatgtcgacttacgatgcgacaaaagattcagaaacaagtttta
agaatcgatttctacatatggcaaagacaatgtgaaagacactgcgttta
tgaagaaatgactaaatacggtgaaaacaaagaagacactactgcattca
tgaaaagttaagtaagtatgccgcaaataaagaagatgatgttgcattta
cgagaaaatgagtcgctatggtgtcagtgcacaggatgatgtctctttta
agcggccttaagccactatggggctaatgccgaagatgatatctcattta
tgctgaattaagtaagtatggtgaaaatgcagaagcagatgtttccttta
agaaggcttctctcagtatggccaaaacgccgccgatgacgttcagttca
agctgcaatgagtcaatacggtcaaaatgccgctgacgatatttcattta
ggaagaattaagtcactacggtgataacgcccaggacgacgtgtccttca
tgaagaaatgactaagtatggggaaaatgatgaagatactacagcattca

agattattgctgaccacgttcgtgctgtaagttttgcgattgctgatggg
aggtaattgctgaccatgcacgggctattacgtttgctattggtgatgga
aggtaattactgatcacattcgtgcagtgacttttgcaatttccgatggc
aagtaattgccgaccatattcgtgcaataacgtttgcaattggggatggg
agattatcgctgaccacatccgggctatctcctttgccatcggtgacggg
agattatcgctgatcatattcggacaattacctttgcgatcggggatggc
aagtgattgctgatcacattcgggccatcacatttgctattggtgacgga
aagtgattgctgaccatatcagaacggttgcctttgctgtcagtgacggt
agattattgccgaccacgttcgtgccgtaagttttgctattgctgatggt
agattattgctgaccatgttcgtgctgtaagctttgcgattgctgacggt
aaatcattgccgaccatgcgcgaacagtgacctttgcgatcggcgatggc
aggtaattgccgatcatgcgcgggccattacgtttgccattggtgatggg
aagttattgcagatcatgcacgtgcagttacattcgctattggtgacggt
agatcatcgccgaccacatccgttcgatcacctttgcgattggcgacggg
agattatcgccgatcatgcacgggcagttacctttgcgattggcgatggc
aagtgattgccgatcacgctcgggccattacgtttgctattagtgacggg
agattattgctgaccacgttcgtgcagtaagttttgctattgccgatggt

gctcttccttcaaactcaggtcgtggatatgttttacgtcgtttaattag
gctattccttctaatgagggacgtggatacgttattcgtcgcttattacg
gctctgccgggaaataccggtcgtggttatgtgattcgccgtctgttgcg
gctttgccttcaaacgagggacgtggatatgtcattcgtcgcttgttgcg
gctctgccaggcaacactggccgcggctacgttttgcgccggcttttgcg
gccttgccttcaaatgttggtcgcggatacgttattcggcggttgcttcg
gcgttacctgccaatgaaggtcgtggctatgtcattcgtcgtttattacg
gcgctgccgtcaaatgaaggccgcggctatgtattaagacgcttattacg
gctcttccatcaaactcaggtcgtggttacgttcttcgtcgtttgatccg
gcacttccttcaaactcaggacgtggatatgttttacgtcgtttaattag
gccttaccaagcaatgaaggccgcggctatgttttacgtcgattaattcg
gccttgcctggtaatgaaggccgtggctacgttattcggcggttaattcg
gctttgccttcaaatgaaggtcgaggatatgttattcgtcgtcttatcag
gccctgccatccaacgtcgggcgtggctacgtgattcgccggctcttacg
gcaatgccagctaacgaaggacgcggttatgtgctccgtcgtttaatccg
gccttaccttccaacgaaggtcgtggttatgtcattcggcggttgattcg
gctcttccttcaaattcaggtcgcggctacgttttacgtcgtttaattcg

acgtgctgacttgaatggtcaacgtttgggtattaagggcgcatttttgt
tcgtgcggttatgcatggtaaacaactgggggtaaatgaaaccttccttt
tcgggcagttatgcatggacgcaaattggaaatcgaaaaaccgtttttga
ccgcgcagttttgcatggacaaaaattaggcattaaaggacagtttttaa
gcgggcagccttgaacggccgcaagctgggcatcgacggcgcctttcttt
gcgagcagttgttgctggaaagaagttgggaatcgatgaaccatttttag
tcgcgcagttttgcatggacaaaaattaggtattcaaggtgaattcctaa
ccgtgccgtgcgttatgccaaaacgatcaacatccatcgtccgttcatgt
tcgtgcagaccttcacggtcaacgtttaggcattaagggcgccttccttt
acgtgctgacttaaacggtcaacgtttaggtattaaaggtgcattcttgt
tcgggcggttctgaatggtaaaaagctgggcattgatcatgattttctat
gcgggccattgtgaacggacaaaagctcggcattgagggggctttcctgg
acgtgcagttatgcatggtcaaaagcttggaattgatgaagcattccttt
gcgttcggtggtggccggcaagaagttagggattgacgaaccgttcctag
tcgggccatcttaaacggtaagaagttaggcatcaacgacgctttcatgt
gcgggcaatcctacatggtcaaaaattaggtttgaaagaagctttcttgg
tcgtgctgatttaaacggtcaacgtttgggtattaagggagcttttcttt

acaaattagtacctgtagttggcgaaattatgaagagtcactacccagaa
acaagatggttccagttgtaggcgaaattatgaaggattactatccagaa
ctcaattagttccaatcgttgggaaaataatggaagcatattatccggaa
ctaacttggtaccaattgttggggacatcatggaaagctactacccagaa
acaagctggtgccagttgtcggcgacatcatgaagagccactacccagaa
caaagatggttccaacagtcggcaaaatcatggaagattactatcctgat
ccaagttagtcccaatcgttgctgagattatgcagagttattaccctgaa
ttgatttagtgccggttgtcgcagaaatcatggctgatttctatcctgaa
acaagcttgtaccagttgttggtaagattatgcaaagtcactacccagaa
acaaattagtacctgtagttggcgaaattatgaagagccactatccagaa
atcaattagtgccggttgttggtgagatcatgaagagttattacccacag
accaattagtaccggttgttggtcaaattatgcaagcttattacccagaa
ataagttggttccagttgttggaaaaatcatggaatctgcatatccagaa
ctaagatggtacccaccgttggcgaaatcatgaaggactactacccagac
acaaattagtcccaatcgttggcgaaattatgcacagctattacccagac
accaattagtaccgattgttggtaagatcatggcctcacactatcccgac
acaagcttgttccagttgttggtaaaattatggaaagtcactacccagaa

gttgttgatcaacaagcattcattcaaaaagtaattaagaatgaagaaga
gtgttggctgatcaggattatattgccaaagttattaaatctgaagaaga
attcttgaaaacgaggacaaaattattccagtaattcagagcgaagaagg
gttaaagccaacactgccaagattcaaaagactgttgctgctgaagaaaa
gtcagcgaccaggctgaattcatcagcaaggtcgttaagaacgaagaaga
gttcttaaaaatgctgactatattgcttcagttattgaatcagaagaaga
attgctgataacactgaaaaaattcaaaagaccattgctgccgaagaaaa
gtgaaagagaaagcggatttcatcgcaaaagtcattaaaaccgaggaaga
gttatggatcaacgtggttttatcgaaaacgtaattcaaaacgaagaaaa
gttgttgaccaacaagcattcattcaaaaagtaattaagaacgaagaaga
attctggccaaccagcagtttattcaaaaggtcattgaatctgaagaagc
gttctcgagcaaagtgactacatcgctaaggtggttcgttcagaagaaga
gtgttagaacaagctgaatttatcgaaaaagttattaagatggaagaaga
gtcttagaaaacgccgactacatcgcctcagtgatctcctctgaagaaga
gtcctagaacaaaaagacttcattgaaaaagtgattcgttctgaagaaga
gtgctcaaaaatagtgcgtatatcgaaaagatcgtggcttcagaagaaag
attatggatcaacgtggctttatcgaaaatgtaattcaaaatgaagaaga

aagattccaagtaacgctttcatctggtttgaacttgcttgataatatta
tcgttttagcgaaacacttacagacggactagaacttttaaatacaatta
aagattcaataaaaccctgacagccggcttgaatttactcgacgatctga
gcgttttaatgcaacattaacaggcggactttctttgttgaatgatgtga
ccgcttcggtgcaactttggaagccggcttgactttgctggacgacttga
ccgctttagtgcaaccttaaatggcggattaaacttgttgaataacgtga
acgttttaatgctacactcacaggtggtttgtcattactaaatgatgtta
acgcttccatgagacccttaatgaagggcttgcgatcctgtcagaaatga
aagattccaagctactcttgatactggtttgactttgcttgatgacttaa
aagattccaagtaactctttcatctggtctaaacttacttgataatatca
acgcttccgccagactttggacgccggcgtgaccttgctcaatcagatca
tcgattcggcgaaacgttgacggatggattgaatctgttgaacagtttga
tagattcaacgatactttgaaagatggtatgcaattattagatagcttaa
ccgcttctccgccactttaaacggggggctgagcctgttaaacagcgtga
tcgtttccgcgaaactttaaatgatgggttacgcttattaaaccaaacaa
tcgcttcaatgagaccttgaatgatgggttgaatctgttaaataacttga
aagattccaatcaactcttgatactggtttaactttacttgatgatttga

ttgctgaagctaagaagagcgatgataagactgtttctggtaaagatgcg
ttgatgaaactaagactaagggctccgacacaatttctggatttgatgcc
ttgaaaaagctcataaagataatgcaactcagatttctgggaaagatgct
ttaaagaagctaaaaagacgggtcagacacaaattagtggtgctgatgcc
tcgacaaggccgaaaacagcgaagacaagaccatctctggcaaggacgcc
ttgctgaagctaaggaaagtaagaccaacgaaattgatggacgaacagcc
tagcaaaggcaaaagcatcagggcaacaagtgatttcgggtgcagatgct
tcaaaaaagaaaaagacaagggcagcagcgttatctcaggtgctgatgtg
ttgataaggctaagaagtcagatgacaagaccatttcaggtaaggatgcc
ttgctgaagctaagaagagcgatgataagactatttctggtaaagatgcc
ttgctgacttgaaacaagacggtaagaaagaaattcctggagcagatgcg
ttgccgatttgaagcaacagggcggtaatcaaattgctggagccgacgcc
ttgctgaaactaaagaaaatggtggtaaagaattaccaggaaaacctgta
tcgatgaggctaagcaaactgatggcaagcaaatcgacgggaaaacggcc
tcgaagccgttaaagctgaaaacgaaactgaaattaacggcgcagatgct
ttgcggaaaccaagcagactggtcacgatacactagctggtaaggatgca
tcgaaaaagctaagaactctgatgataagactatctcaggtaaagatgca

tttaagttatttgatacttatggcttcccatacgaattaacttttgaagc
tttcgtttgttcgatacttatggtttcccactagaactagctaaagaata
ttcaaacttttcgatacttatggatttccccttgaatcaactgaagaaca
ttcaaattatctgatacttatggattcccacttgagttgacgcaagagca
ttcaagatgttcgacacttacggcttcccatacgaattgacggttgaagc
tttaagctttatgacacttatggcttcccaattgaattaaccaaggaata
ttcaagttatctgatacgtatggttttccacttgagttgacacaagagca
tttaaactgtatgatacgtatggattcccggttgaattgactgaagaata
ttcaagatgtttgatacttacggcttcccatacgaattaacctttgaatc
ttcaagttattcgatacttacggcttcccatatgaattaacttttgaagc
tttaaactctttgacacctatggcttcccagttgaaatgaccaacgaata
ttcaaactttatgatacgtatgggttcccagttgaattgacggaagagta
tttaagttatatgacacatatggattcccattagaattgacaaaagaata
ttcaagctttacgatacctacggcttcccggttgagctgacccgtgaata
ttcaaactatttgatacatttggtttcccaatcgaattaacaactgaata
tttaagttatatgacacttatggcttcccgttcgaactaactaaggaata
tttaagatgtttgatacttacggcttcccatatgaattaacttttgaatc

tgctcaagatgcaggtcttaaggttgataagaagggctttgatgaagaaa
tgctagtgataaggggctcaaagttgacgaagcaggctttgaagatgaaa
ggctgccgatgccggcttgactgttgatacaacttcgtttgataaagaaa
agctgaagatgctgggttgacagtggatgtggatagatacaatgatgagt
tgctgaagacaagggcttgaaggttgacaaggatggctttgacgccgaaa
tgctgaagatgaaggactaacagttgatgaaaagggcttccaagcagcaa
agctgcagatgaaggcttgactgttgatgtagtcggtttcaatgacgcat
cgcagaagacgagaacatgacggttgaccatgagggctttgaggaggaaa
agctcaagatgctggccttaaggttgataagaagggcttcgatgctgaaa
tgctcaagatgcaggtcttaagattgataaaaagggctttgatgaagaaa
tgcgcaagatgaaggtttgcaagtcgacatggctggcttcaagaaaaaca
cgctgatgatcaaggaattaccgttgatgaggctggcttcaaagccgaaa
tgctaatgatgaaggccttgatgttgatgaagaaggtttcaatgaagaaa
cgcagccgacgagggcttgaccgttgacgaacagggctttgaagcggcga
tgctgaagatgaaggtttaaccgttgatcaagctggttttgaaaaggaaa
cgctggcgacgaagatttagatgtcgacgaagctggttttgaagttgaaa
agcacaagatgctggacttaaagttgataagaaggggttcgatgctgaaa

tgaaagcccaaaaggaacgcgcacgtaaggctcgtggtaacttacaatca
tgcagaagcaaaaagaacgtgcccgttcggctcgatcaacagaaaaatca
tgaaggatcagcaaaatagagctcgtacagctcaagggaaactgaaaact
tgcaagcgcaacgcgttcgcgctcgtgctgcacgctctaatactaagtca
tggaagcgcagaaggaacgcgcccgcaaggcccggggcaacctgcaatcc
tgacggagcagcaaaatcgtgctcgtaatgcccgtgatatggataacggg
tgcaagcacagcgtactagggctcgtgctgcgcgttccaacgataaatca
tgaaccagcagcgtgaacgggcaagaaacgcccgccaggatgtcggcagc
tgcaagctcaaaaggaacgtgcacgtaaggctcgtggtgatcttcaatca
tgaaagctcaaaaggaacgtgctcgtaaagctcgtggtaacttgcaatca
tggctgcgcagcgtgatcgggcccgcaaagcgcgcggtgatcgacagtcc
tgcaaaagcaaaaagatcgtgcccgtaatgcgcggggcaagcaaaaagca
tggaacaacaaaaggcacgtgcaagagcagctcgttcagatgctaagtct
tgaccgaacagcaaaaccgcgcccgcaacgcccgtgacatggacaacggg
tggctgctcaaaaagcacgtgctcgtaatgcacggagcgatgaacaatca
tgaaggctcaacgtgaccgcgcgcgcaatgcacgtagcagtgccaagtcc
tgcaagctcaaaaagatcgtgcccgtaaagctcgtggtgatcttcaatca

atgggttcacaagatgttactttgatgaatatcaaagacaagagtgaatt
atgggagttcaatctgatttattaacggatttaaagactgaaagtaaata
tttggttttcaggatgaagctttgatgagcttaaaggttccatcggtcta
atgggcgttcaaaatgctgtattaactgatttgcgtgtcgattcaaagta
atgggttcacaagacgaaaccttgatgaaaatcaaggacaagagcgtctt
atgggtgttcaaactgatttatggacttcattcaaagaagatagcaaata
atgggggttcaaaatgcagttttgacagacttaaaagtgccatcagatta
atgcaggtgcagggcggcgcactgcgcgacgtgacagttgaaagcacatt
atgggtcgtcaagatgtaactttgatgaacattaaggacaagtcagtctt
atgggttcacaagatgttactttgatgaatatcaaagataagagtgaatt
atgggcagtcaagataaagtgctgatgagcatcactacgccaagcaaatt
atggggttacaacatgatctgttgatcaatgttaagacgccaagtgaata
atgggtgttcaaaatggcttattaactgatattacaacttcaagtgaata
atgggggtgcaaagcgacctgtggaccaacttcacggacgaaagtaagta
atgggctcacaaaacgaagtcttattaaacatcaagactaagagtgaatt
atgggcgtccaacggagtctcttgatcgacatcaaaacgccaagtgaata
atgggtcgtcaagacgtaactttgatgaatattaaagataagtcagaatt

ttacggtactttagaaatcgatattgttgttaatgataagttagttgata
ttatgatactcttcgagaaaatgtaattcaggatgggaaattaacagata
ttggaagcaaagcagtgcagctattatagtagatgatcaacaggttgatg
ttggtcccaaactgaagttgctattattggcgaagatgaacaattggata
ttacggggtctatgaagttgacatcatcgttgacgacaagcttgtggaca
ttacactgatttgaccatcggcttagcacatgatggtcaacaagcggatg
ttggtctgaaacagaggtcgcgattataggtcatgataaccaactcgcaa
ttactctcaaaccaaaattgtgcttcttcaggacggccaattaatcgaag
tcgtgacacttatgaacttgacatcgttgttgacgataagttagttgata
ttacggcactttagaaattgatattgttgttgatgacaagttagttgata
ttggaccgaattggatcagaccattgtggtgaatgatcaactgcaagata
ttacacgcagttagccacggtcttggtcgcaggggacgaactggttgacc
ttatcatgaattgaaaaaagatatcatcattgacaatgaattagttgata
ctacaccgacctggtgatcgggttggccgccgacggtaagcaagctgacc
ctacagcgaattagaagcagatatcattcaagataatgctgaacaagaaa
ctatgacgaattaacgaacgacattattgttgacgagaccctggttgatc
ttatggtgtttatgaaattgacattgtcgtagatgataaattggttgaca

aagctgacggtgcaactttaatttttgataagactccattttatgcagaa
ttgtagaaccggcccgcgtcttatttaatatcacacctttctatgctgaa
atgccaaagccgctttgttgatttttgataaaacacctttttatgctgag
atgctgatgttgtacaagtagcctttgatgtaacacctttttatgccgaa
aggctgacggtgcaaccttgatcttcgacaagacgccattttacgctgaa
aagcacaaccaattgaactaatttttgatgtaacgccattctatgcagaa
atgctgagccggtacaactggtgtttgataagacgccattttatgcagag
aggctcatgaagttcaaatcattcttgatgaaacaccgttctatgcagaa
aggctgatggtgcaaccttagtctttgacaagactccattttacgcagaa
aggcagatggtgcaactttaatctttgataaaactccattttacgcagag
gtgtcagtgaagctcaactgatttttgacgagaccccattctatgctgaa
acgtcaccagtgccgaagcaatgtttgatgtgacgccattttacgctgaa
cagttccagctgcacaagttatctttgataaaacaccattctatgctgaa
aagcggaaccggtcgacgtcatcttcgaccagaccccgttctacgccgaa
gtgtgacaaccgcgcaattagtctttgaagcaacaccgttttacgctgaa
acgtcgacagtgctgagatgattttcagcaagacaccgttttatgctgaa
aagctaatggtgcaactttagtcttcgataagacaccattctacgcagaa

cgtggtggacaagttgccgatcacggtgaaattttgaatttggttgctcg
atgggtggacaagttgcggatcaaggtgaaattagggatattgtggcgga
atgggtggccaagtggctgatcagggaactgtacaagcagtgttggcaca
atgggcggacaagtgcctgactttggtgatgttttgaatgtgattgctca
cggggcggccaggtggctgaccacggtgacatctacgacttagttgcccg
atgggaggtcaagtcgctgatactggtgacattattgataaagttggccg
atgggtggacaagttgccgatcaaggtgaggttttgaacgttgtcgctcg
agcggcggccaaatcggcgacaaaggctatctccgaagcgcagttgtaag
cgtggtggacaagttgctgaccacggtaacatttatgatcttgttgctaa
cgtggtggacaagttgctgaccacggtgaaattttgaacttagttgctcg
atgggtggccaagtggcggaccacggcgaaatcaaggccgtgttagctga
atgggtggtcaagttgccgataaaggggacatcttggacgtggtggccca
atgggtggacaagtagctgataagggtgttatcaagaacgttgttgctga
atggggggccaagtagctgacaccggtcaggtcatcgatgtggttgccac
atggggggccaagtggctgatcaagggattatcaagaacgtggttgctga
atgggtggtcaggttgccgaccgtggtgtgatcttagatatggtggctaa
cgaggtggacaagtagctgatcatggtggtatttacaatttagtagctaa

tgtaacagatgtacaacatgcaccaaacgatcaaaacctacacgttgata
agtgattgatgttcaacatgcacctaatggtcaaaacttgcatattaaag
ggtaacagatgtccaaaacgctcccaataaacaacatattcatgctaaac
tgtgacagatgttcaaacagctccaaacggacaacatattcatgttgatg
ggtagttgacgttcagcacgcgcctaacgaccagaacctgcacgtcgacg
tgtggttgatgtccaacacgcaccaaaccagcaaaatcttcatgtagaat
cgttactgatacccaaagcgcacctaatggacaacatgtgcatgtcgaag
aattaaagatgttcaaaaagcgccgaacggccagcatgtgcatgttgtgg
ggtaacagatgtccaacatgctccaaataaccaaaacttacacgttgatc
tgtaactgatgtacaacatgcaccaaatgatcaaaacttgcacgtagatg
cgtgagcgatgtgcagcatgcgccaaatggccaaaatctgcacgttacgg
cgttgcggatgttcaacatgccccaaacggtcagaatctgcatttaacgg
agttgaagatgtacaacatgctccaaatggacaaaacatgcatatccacg
ggttaaagacgtccaacacgccccacaccaacaaaacctccacttagagt
agtcacagacgttcaatacgcaccaaatggccaacctttacacgttaaag
agtgactgacgtacaaaatgcacccaacaagcagcatttacacgttgaag
ggttactgatgttcaacatgctccaaatgatcaaaacttacacgttgacc

ttattttgccacttgaaaagggacaagaatatatcttgaaagttgatcaa
ctttaaagaagatgcacagcggagcagcttatacattagaagttaaccga
ttatttccgatcttaaaattggtcaaaaagtaaaccttcgtcttgacatg
tcatttcaagctttactcttggtgataaagtagatttgaaggttgatatg
tggtcctgccacttgtaaaggggcagacctacaagctgaagattgaccgg
taactgcccctattaaaaagggtgcccgttacaaactagttgttgaccgt
tagtgacttcatttaagttgggcgaccaggtcgcgttaaaagttaattta
agagcggtactgttcaaaaaggcctgcatgttacggctgaagttgaagac
ttattttgccaatggaaaagggcaaggaatatgttttgaagatcgacaag
ttattttgccacttgaaaagggacaagagtatgtcttgaaagttgatcaa
tgaagggcaaactggaaacaggccagcaatactggctaagtgttgatccg
tggttgcgccgatggaaaccggtgccacctatcagttgaaggttgatacg
cacttaaggaaatgactagagaaaatacatattctctagaagtagatgtt
taaccgccccaattaagaagggcgcccgctacaagttagtggtggaccgg
tgttaaaagaaatgatcagtggcgtccactataccttatctgttgatcca
tgttgaaaccaatgcgaaaagacgcgacttatacgctgaacgttgacttg
ttattttgccaatggaaaagggtcaagaatatgtgttaaagattgataag

aaacgtcgtcgcggcttaaagcacaaccatactgctactcacttattgca
gctttccatttgaaagttgaaaagaaccatacagctactcatttattaga
catcgccacgttgctgtctcgaaaaatcatacggcgacgcatttgttgga
gcacgtcatatcgccgtatccaaaaaccatacagcaacgcatatgttaga
gcgcgccgggaaggcctccgccactcccactctgctacccacctcttgca
attcgtcaccttaagattgaaaagaaccatacagcaacgcacttgttaga
gcaagacatgtggccatctcgaaaaatcatacagcaacacatctgttaga
catatgagaagcggcgtcattaaaaaccacacggcaacgcatttattgca
gaacgtcgtgaaggtttacgtcactctcactcagcaactcacttgcttca
aaacgtcgtcgcggcttaaagcataaccatactgctactcacttattgca
ctacgccgtaagaaagtatcactcaatcacacggcaactcacttgctgga
atcttccacagtaaggttgaaaaaaaccatacggcgactcacttgctgga
gctttccataataaagtgaagaagaaccatactgcaactcacttattaga
gcccgccatctcaagattgaaaagaaccacaccgctacccacttgctgga
accttcagaggcggcgttgttaagaaccatacggcaacccatttattgga
gcattccacaacaaagtcgaaaagaatcataccgccacccacttgttaga
gaacgtcgtgaaggtcttcgtcactctcactcagcaactcacttattgca

tgctgctttacgtgaagttttgggtactcacactcaccaagctggatctt
ccaagcgctacgtgatattttgggcgatcatacacaacaagcaggttcgt
tcaggctttgcgtaatgttattgctggcaatattcatcaagccggatctt
ccaatcattacgtaatgtacttggcggtgatgttcatcaggcgggttcat
cgctgccttgcggcaagttttgggtgaacacacccaccaggccgggtcag
ccaagcattacggaacgttcttggtggtcatactcaacaagccggatcat
ccaaacgttacgtaatgtgataggtggtgacgttcatcaagctggttcct
tcaggctctaaaagatgttcttggaactcatgtcaatcaggcgggctctc
cgctgcacttcgtcaagttttaggtgaacatactcaccaagcaggttcat
tgcagctttacgtgaagttttaggtactcatactcaccaagctggctctt
ccaagctttgcgtgatgttctgggtgagcacacacatcaggctggctctt
taaggccttgcgggaagtctttggggaacacacccaacaggcgggctcgc
ccaagcattgagagatgttttaggttcacatactcatcaagcaggatcat
ccaagccttacgcaacgtcttgggcggccacacccaacaagccgggtcct
tcaagcattaagagatgtgttaggcgaacatactcatcaagctggttcat
ccaggcgcttcgtgacgttctcggtgaacatacgaaacaagctggttcac
tgctgcacttcgtcaagtattaggtgaacatacccatcaagctggttcat

tagttgaaccagattacttacgttttgactttactagcttagagccaatg
tagttgaaccaggttatttacgttttgattttacgcattttggacaagta
tggtcgaaccagattatttacgttttgatttcacacatcaaggaccggtt
tagtagaaccggaatatttaaggtttgatttcaataatgagggacccgtt
ttgttgaaccagactacttgagattcgacttcacttcccttgacccaatc
tagttgaagaacattacctacgttttgactttaaccactttggtcaagta
tagttgaaccagaatatttgcgttttgattttactcatgaaggccctgtt
ttgtaacggaaaaccgccttcgttttgacttctcgcactttggccaagtg
tagttgatcctgactacttgagatttgacttcactgctatggaaccaatg
tagttgaaccagattacttacgttttgactttacaagcttagagccaatg
tggttgaaccggattacttgcgtttcgactttacgaattttggtcaagta
tggttgagggcgattacctgcgattcgactttacccacttcggtcaagta
tagttgaaccaacatatttacgttttgacttcacaaatctaggatctgta
tagtggaggcccactacctacgctttgacttcaaccacttcggtcaggtt
tagtggaacctgattacttacgttttgatttcactaacctgggccaagtg
ttgtagaacctgattatttacggtttgactttactcactttggtcaagtg
tggtagatcctgattacttgagatttgactttacagcaatggaaccaatg

actaagaaggaaattgctaacgttgaaaagatcgttaacgaaaagatttg
actaacgaagacttggatcgggtcgaaaaaattattaacgaaaaaattta
ccaacagaaaccttggatcgaatcgaagatctggttaatcagaaaatagc
tcaagcgaagatcttgataaaatagaatcgatgatgaatcaagaaattgc
acgccaagagaattgaagaacgttgaaaagatcgtcaacgaaaagatctg
actgctgaggacctcaagaaggttgagaacatggttaatgagcaaatctg
tctgaacaaaatcttgaaaaaatcgaaactatggttaaccaagtaattgc
acaaaagaagagctcgaacaaattgaaagaatcgtaaacgaaaagatctg
actccacgtgaaattaagtcagttgaagaattagttaaccaaaagatttg
actaagaaagaaattgctagtgttgaaaagttagttaacgaaaagatttg
acgcctaagcaactacgccaagttgaaacgattgtgaaccagaaaatttg
gatccagctgatttggccaaggccgaagcactggttaaccagaagatttt
acagcagaagatttgaagaagattgaagatatcgtgaatgctaagatttg
actaaagaggaccttaagaaggttgaagacatggtcaacgaacagatctg
acaccagaccaattagctgaagtggaacaaatcgtaaacgataagatttg
actgacgaagagttagctaaagttgaacaaatcgtcaatgataagatctg
actccacgtgaacttaaatcagtcgaagaattagtaaaccaaaagatttg

ggaagaaattccagttaagacaacagttactgatccagatactggtttga
tgatgaaattccagtaacaacggttgaaacggaccttgaaactggtaaga
agatgctttgccggtttcttggatcgaaactgatattgaatcagcgaaaa
taagaacctaccggttacttggttagaaactgacattgagtctgcgaaaa
ggaagcaatccaagtcaagaccacggaaactgatccggaaaccggtaaga
gaaggaaatcccagtcaagacagttgaaactgatattgattctgctaagg
caataatttaccaattacatgggtagagactgatatcgagagtgcaaaaa
ggcgagcatcccggtcagcattgatttgaaaccgatcgctgaagcaaaag
ggaagctatcgatgttaagactactatcactacacctgaagaaggtgaaa
ggaagaaattccagtcaagaccactgttactgacccagatactggtttaa
ggacgctttaccgattacttggaaagaaatgccaattgaagaggccaaaa
tgaagaattgccagtaacaaccgttgaaacagacattgaatcagccaaaa
ggaaaatattcaagttgaaacagttgttacagataaggaatcagctgaaa
gaaggaaattccggtcacgacggtcgaaaccgacattgattccgctaaga
ggcagctcttccagttaatacggttgaaaccgatattgaaacagctaaac
ggcagcgttaccagtcagtgctattcaaactgaccaagaaactggtcaca
ggatgcaattcaagttaagactactatcactacacctgaagaaggtgaaa

agatgggtgctttagccttatttggtgaaaaatatggtgacacagttcgt
agatgggcgccattgccttgtttaatgataaatatggtaaaaaggtacgc
agcttggggccgtggctgtctttggcgaaaaatatggaaaaaaagttcga
aattaggtgcagttgccgtatttggtgagaaatatggtgatcaggtccgt
agatgggcgccttggctctgtttgacggcaagtacactgacaaggtcaga
aaatgggtgctatcgccttattctcagataagtatggtgataaggttcgg
aaatgggtgcagtcgctgtctttggtgaaaaatatggcgatgttgttcgt
aaatgggtgcgatggcactgttcggcgaaaaatatggcgatattgtccgt
agatgggtgccttagccctctttgatggtaagtacggcgacaaagttcgt
agatgggcgccttagcattatttggtgaaaaatatggtgacacagttcgt
aacttggtgcgattgcgatgtttggcgacaaatatggttctgtcgtgcgg
agatgggtgccattgcgctatttagtgaaaagtatggaaaggttgtccgg
aaatgggtgctattgccttgtttggcgataagtatggtgatacagttcgt
aaatgggggcaatcgccctcttctccgacaagtacggtgacaaggtacgc
aaatgggggccatcgcgctctttactgaaaaatatggtaaaacagttcgt
agatgggcgcaattgcggttttcactgaaaagtatggcaaaattgtgcgg
agatgggtgccttagcattatttgatggtaaatacggtgataaagttcgt

gttgttcaaattgatgacttctcaactgaattctgtggtggtacccactg
gttgttggtattggcgattattcaaaagaattttgtggggggacccatgt
gttgtttctattggcgacttcaacaaagaatttgatggaggaacgcacgc
gttgtatccattggtgacttcaacaaagagtttgatggcggtactcatgc
gtcgtgcaaatggatgacttctccatcgaattctgcgggggtactcactg
gttgttaagattggtgactttaacactgagttctgtggtggtgatcacgt
gtggtatctatcggtgatttcaacaaagaatttgacggtggtactcatgc
gtcgttcaagttggagattacagcttagagctgtgcggcggctgccacgt
gttgttcaaatgggtgacttctcatcagaattctgtggtggtactcactg
gttgttcaaatcgatgacttctccactgaattttgtggtggtacacactg
attgtcaagattggcgattacaacaccgaattcgatggcgggactcatcc
gtggttagtgccggggactttgtcactgaattttgtggtggaaatcacgt
gttgttaaagttggcgattactccatggaattctgtggtggtactcatgt
gtcgttaagattggtgatttcaacaccgaattctgtggtggggaccacgt
gttgttcaaattggggattactcaatggaactttgtggtgggacacatgc
gttgtttcaattggtgattattctatcgaattcgatggtgggacccacgt
gttgttcaaatgagcgacttctcatcagaattctgtggtggtactcacgt

tgaaaacactgaccaaatcggaatgcttaagattgtttctgaatctgctg
caagaatactaatgaaattggactctttaagatcgtttcagaatccggtg
taagaataccagcgaactcggtttatttaaaattgtcagcgagtccggca
taactcaaccgcagagttaggtctgtttaaaatagttagtgaatcaggaa
tgacaacacctcccaaatcggcgtcttcaagattatttctgaacaagcca
taaaaatactaatgagcttggtctcttcaaaattgtttctgaaggaggag
acaaactaccgcagaactcggtttgtttaaaattgtgtcagagtctggta
cagaaatacagcagaaatcggcttgtttaaaatcgtttctgaatccggaa
ttctaacactaaccaaattggtattttcaagattatttctgaatcagctg
tgaaaatactgatcaaatcggaatgcttaagattgtttctgagtctgctg
aaccaactccaatgcactcggcttattcaagattacaagtgagtctggga
taagaacactaatgaaattggtttattcaagattacctctgaatctgggg
tgctaatactaatgaaattggtttattcaagattgtttctgaatcaggtg
caaaaacaccaacgaaatcggcctcttcaagattgtttccgaaggtgggg
taataacacctcagatcttggcttgttcaagattaccagtgaatcaggta
taagaacagtagtgaattggggctatttaagattgtttccgaaacaggga
tgataacactgatcaaattggtatcttcaagattacttcagaatcagctg

ttggtgctggtactcgtagaattattgctgttactggtccagaagcttac
tgggagctggcgttcgccgaattgaagctgtaacttcacaggccgcactt
ttggagcgggaactcgtcgaatcgaagctgtcactggtcaatctgctttt
ttggtgcaggggtacgccgtattgaagcggtaactggtctacaagcactt
tcggtgccggggtcagaagaattgaagccgtaacttccaagctggcttac
ttggtgctggagtacggcggatcgaagcagtaacttctagtgatgccttt
ttggtgctggtgtaagacgcattgaagcggttacgggtctcgcagcatta
tcggagcaggcacaagacggattgaagctgtaacgggacaaggcgcttac
ttggtgctggtatgcgtagaattgaagctgtaacttcaaagaaggcatac
ttggcgctggtactcgtagaattattgctgttaccggtccagaagcttac
ttggcgccgggattcgtcgggtcgaagcggtcacatcaaaagaagcttac
tgggtgctggtgttcgtcggattgaagcggtaacttctgcagcggcctat
ttggtgctggagtaagacgtattgaagctgttacttcagaagaagcattt
tcggcgccggggtccggcggatcgaagccgtgacgtccagtgacgccttt
ttggggctggcacacgtcggattgaagccgttacttctaaggcagccttt
ttggcgctggaacgcggcggattgaagccgttacttcgaaggaagctttc
ttggtgctggtatgcgtagaattgaagctgtaacttcaaagaaggcatat

aaatatgtaacagaccgtgacgaaattttgaaagaagttcaagatgaagt
gaattcttaaatactgaagaaaaccttttgaagcaaacagctggtctttt
aaaatgttaaaaaaccatgaaaaactactaaaaaaagcagccgaattttt
tcacaatataaggctcaggaaaaagctttgaaggaaatagctactgcttt
gaatacttagctggccgctcagacatcctggaccagatccaggctcaagt
aagttcctccaagatcgtgatgacctcttaacaaagagcgctgctagttt
tctcaatttaaagcagaagaacaagcattaaaggtaattgctgacagttt
gtcgaaatgaacagccagatttctgtattgaagcagaccgctgacgagct
gaatacttagcaaaccgttcaagcttgcttgatgatattcaagctgatgt
aagtatgtaacagaccgtgacgaaatcttgaaagaagttcaagatgaagt
gaatatttgacccagcaacaggattggttgagcgaaactgctgagaatct
gcttacttgcatgaccacgatgagattttaaatgccgtaggagccgattt
gaattcttagaagaaagaaatcaattattacgtcaaagtgctgatgaatt
gccttcatgcaagagcgggtcgacagcctagaccacatcgccgccgacct
aaatatttaaatgacaaacaagtgcttttaaatgaattagctagtgaatt
gaactgcttgccggcgaagaacaaaccttgaagcaagttgctgctcaagt
gaatacttagcaaatcgttcaagtttacttgatgatattcaagaagttgt

taaggcaactgaagatgtaactaacaagatttcttctcttgaagaagact
gaagagtgctaaagatgttcctactaagactgaacaacttcaatcaaatg
aagtgcgcaagcggatgttcccgataaaattgttgatttacaaaataatt
gaaagcacaaaccgatgctccggagaaagtatatgatttgcaagctgatt
taaggccactgacggcatccaaagcaagattgccagcctgcaagaagaac
gaaggttgctaaggaagttcctcaccaagtagaaacattacaaaatgaac
gaaagcacaaacggatgcaccagctaaagttgaagatttacaggttgaga
gaaaacaaataaagaagtgccgaaacgggtcgcggctctgcaggctgaac
taaggcaactgataacatcattgataagattgactcacttgaaagtgact
taaggcaactgaagatgtagttaataagatttcttctatcgaagatgatt
aaagattgacaaaaatgttccaagcaaagtgacccaattacaggcggatt
aaaggtcactgatgaaattgaacagaaggtccaagccttacaagcccaag
gaagatagtaaaagaagttccacgtaagattgaacaattacaagaacaag
gaaggtggctaaggaagtcgcccaccgggttagtgagttgcaagaccagc
aaaagttgcaaaggatcttcctaagaagattcaacaattacaagctgatt
caaggcaccggctgatacgccagccaaggttagtcagttacaagccgatc
taaggcaactgagaatatcgttgataagatcgattcaattgaaaatgaac

tacgtgcaagtcaaaaagaagctgaacaattaaaggcacaaattaacaag
ttaaagcattgacacaaaaaattagccaattagaagctaagattgctaaa
taaaaaatgtccaaaagcaggtagaatctttgtctgataaagcagctaat
tacgtacggtacagcgccatgccgaatcattagaagctaaattagctaat
tcagaagcgctgaaaagcaaaacgccgcttacgaagcccaaatcaacgct
ttaaagaagctcaaaagcaaaatgagtctcttcaagctaagattgctgct
taaaaaccctacaacgtcatttgacctctgtggaagcacaacttgctaac
tgaaggatgcacaaagagaaaatgaatctcttcttgcaaaactaggcaac
tgcatgacagtcaaaagcaagttgaagcattgactaagcaaatcaaccaa
tacgtgcaagccaaaaagaagctgaacaattaaaggctcaaattaataag
taaaagccgaacaaaagacagtggctggcttacaggccaagttggcagcc
tgaaggccttagaacaacaacaagcaaccttagaaggtaaattagccagc
tcaaattgcttgaacaacaaaaacaagctttagaagataagtttgcaagt
tcaaggaagccacgaagcaaaacgaggccctgcaagctaagttagccgcc
taaaagcagaacaaaaagaaaatgaacaattaaaagctaaatttgcgcaa
tcaaagcggaacaacagaaccgggccagcctcgaaagtcgcttagccaaa
ttcgtgatagtcaaaagcaagttgaagcattaactaagaagattaaccaa

gctaaagccggcgacttgtttaatgatgttaagcaagttaaaggtttaac
tcccaagctgctaatatcggcgatgaaatggtggaaattaacggagtgcg
gttgctgccgacaaaattttcgaaaaaactcttgaagctggaaaatatag
gctacagcaggtgaaatatttaatgatgtaaaaactgtcaatggacatac
tccaaggccggcaagatctttgaccaggtcaagacggttggtgacttgac
caacaagctaataatgtttttgaaaacgttcaagcaactaagaatggaag
gcagcagctcaagatgtctttaaagatgttaaaacgcaaaatggttatca
gtggaagcaggagcaatcctgtcgaaagtaaaagaagttgacggcgtaaa
gctaaggctggtcaaatctttgacgatgtaaaacaagctggcgatttgac
gcaaaagctggcgatctctttaatgacattaagcaagttaaagatttaac
caagcggcggcaggtatttttgatcatcctgaggaagtcggcggtttgaa
caagaagctggggctgtctttgaccacgtcacgacagctggtaattacca
caacaagcaggagatatctttaagaatattaaagatatcaacggcaagac
caacaagccggcgacgtcttcaaccaggcggaagaaacggcgaagggaac
gaacaagccggcaatgtttttgaaaatgttgttgaagcaggtcaatggcg
cagcaggctggggcagtctttgatcaagttgacgatgtgaacggtacgac
gctaaggctggtgaaatttttgataatgtaaaacaagctggtgatttgac

tgtaattgctgctcaagctgatgtagaaggcatgaatgatttacgtgaac
tttaattgctgctgatgttcaagtttcaggaatggatcaattacgtcaaa
ttatatagctgctcaaattgataatcaaacagttgacggtctgagaaaaa
ttatattactgcccagttacaggtttctggcatggatggcttacgacaag
ggttatcgccacgatcgctgacgtcaaggggatgaacgacttgcgggaaa
tttaattgctgccgaagttcaagttgctggaatgggtcaattacggcaac
atacatcacagcgcaactccaagtatcaggtatggatggtttacgacaag
cgtgcttgcggcaaaagtaaatgcaaaagacatgaatcatctccgcacta
tgtaattgctactgttgcagatgttaacggcatgaacgaccttcgtgaac
tgtaattgctgcgcaagctgatgttgaaggcatgaatgatttacgtgaac
actgattgccaaacaggttcaggtggccgggatgaatgaactccgacagt
attgatcagtggaaccgttcaagtttccaaaatggatcaattgcgtgctt
tttaattgctggtcaggttaacgtttcaggcatgagtcaattaagacaac
cttgattgccgccgaagttaaggtggccggaatggaccaactgcgtcaaa
cttagtggcagcagatgcaaaggttgccgggatgaatgaattacggcaat
gttgatcgcccaacaaattgaagtctctggcatggatcaactccgtcaat
tgttattgcagctattgcagatgttaatggtatgaatgacttgcgtgaac

ttgctgataactggaagagcagtgataaatctgatgtgttagttttagct
tggctgatgattggaaaaataaagatcaatccgatgtcctagtcttagct
ttgtcgatgaatggcggcaaagggcagtctctgatctaataattattgct
ttgcggataactggaaagaaaattatccatcggatgttttggtactagca
tcgctgaccaatggaagagtgaaggcaagtctgacgtcttgatcctgggc
ttgctgatgcttggcgctcaaaggctctttctgatgttctagttcttgct
tcgttgatacatggcgtgaaaactatccatcagacgtattagtgttggca
tggtcgatgaactcaaagcaaagcttggctctgcggtgatcgtgcttggt
ttgctgataactggaagagcggcaacaagtcagatgttttagttttagct
ttgctgacaactggaagagcagcaataaatctgatgttttagtcttagct
tggcggataaatggaaagccaagcaggcatctgacattttggtactgggt
tggcagatacgtggcgcgaccaagccttgtctgatgtgctggtcttaggc
ttgcagatcaatggaaagaaaagcaactttcagatgtacttgtacttgct
tggctgacgattggcgccaaaaggattactccgatgtcttggtcttagcc
tagcggatcaatggcaacaaaaacaaatttcagacgtcttagtgctcgca
tggccgatacttggaagaccaagcagtattctgacgtactggtacttgga
ttgctgataattggaagagcggtaacaagtcagatgtattagtattggct

gctgaagttaataacatggttattagtttgaacgataagaaagccggcga
gctaagattggtaatttaattgctgctgtcaaagatgataaagcaggaga
acaaacaataatgccctattggttgctgcttctgcaaaaaaggctggtaa
accgttgctgatagtttgattgttgctgctgctccagataaggccggcga
gctaagtctgaaaacatgctgatcagcctgggccaaaagaaggccggcga
acagccagtgataacttattagtggctgttagtgatgataaagccggtga
actcacgttgatagtttaattgttgcagcttcaccagaaaaggccggtga
gcggtacaaaacaatatctctgccggagtcacaaaggaccacgccggcaa
gctgaaaatgataatatgattattagtttaggtcaaaagaaagccggcga
gctgaagtgaataatatggtaattagcttagatgataagaaggctggcga
accgaagttagcaacttgttggttgctgtcaatgacacgaaagcgggcga
gcagaagtgaataatttaattgtggcagtgagtgcggataaagctggtga
actgcaacagcaaacttaattacagctattagtagcgataaagccggaga
acggccgctggtaacctcttggtagcagtcaaggatggcaaggctggtga
actgttgcgggtagtttgattgtggcagtagctcctgataaagctggtga
acggtcattggcaacttattagttgctgttagtgatgacaaagctggtga
gctgaaaatgataatatgattattagtttggatcaaaggaaagcaggcga

cttaattaagactgctgctccaatctttggtggtggcggtggcggtcgtc
tttaatcaaagcaatcgcacctaaagtaaacggtggcggtggtggacgtc
tgttgttaaagcgatttctcccaaaattcaaggcggtggtggtggtcgtc
acttattaaatctattgcaccacatataggtggcggtggcggtggacgtc
cttgatcaagagcgtggctgctatctttggcggtggcggcggcggccggc
ccttattaaggcgattgcaccagccattaatggtggcggtggaggtcggc
tttaatcaaagcaattgcgccaaagataggtggcggtggcggtggccgtc
gctggttaaacaagctgcggaagtttgcggcggaggcggcggaggccgtc
cttaattaagaaggttgctccaatctttggtggtggcggcggtggtcgtc
tttgattaaaactgctgctccaatctttggtggtggcggtggtggccgtc
tttgatcaaggccattgcaccaaaagttggcggcggtggcggtggtcgtc
cctgattaaggccatttcacctaagatcaatggtggtggtggcggtcggc
tttaattaaagcaatcgcacctaaagtaggcggtggcggtggtggccgtc
cttgatcaaggcaattgccccggccattaacgggggcgggggcggtcgcc
cttaatcaaacaaatcgccccacttgttggtggtggcggtggtggccgtc
cttgatcaaagccattgcaccaaaagttggtggtggcggcggtggccgcc
tttaattaaaaaggctgctccactctttggtggtggcggtggtggtcgtc

caaatatggcacaagctggtggtaagaacccagcaggcttaaaggacgct
cgaacatggctcaagccggtggttctaatccggataatatcaaggctgct
cggattttgctcaggctggtggtaaaaatccggctggtatcgctaatgct
cggatatggctcaagctggtggaaaaaagcctgcaggtattccagatgca
caaacatggcccaagccggcggcaagaatccagaaggcctgcaggatgcc
caaacctcgcccaagctggtggaaagaatccagctggaattaaggaagcc
cagatatggcgcaagctggtggtaaaaatcctgcgggtattaacgatgca
cggacatggcgcaggcaggcggtaaacagccggaaaaattagaagaagct
ctaatatggctcaagctggtggtaagaggccagaaggtcttaacgacgct
caaatatggcacaagccggtggtaagaatccagcaggattaaaagatgct
cagacatggcgcaggctggcggcaagaacccagctggcattcctgcggcg
caaacttggctcaagcgggtggtaagaatccagcaggcctaccagatgcg
ctgacttggcacaagctggtggtaagaaaccagaaggcattcaagaagca
caaccctggcccaggccggcggaaagaacccagccgggattagcgaagct
ctgatatggcccaagctggtggtaaaaatccagctgggattccagatgct
caaccttagcccaagctggcgggaagaagcctgctggactaccagtggcg
ctaacatggcccaagctggtggtaagaaaccagaaggtttaaatgatgct

attgctaaagtgttacaagaagttataaataagttaaaagaagaaggatt
ttgcaagccgctcgagaatggctattaaaagaacttgaagaaaaaggtct
ttggcaagtgtttccgaatacttgttagaagaattaaaaaagaaagtttc
tttgccgcagtttcggcattcttacttacggctttaaaaaattcagcagt
atcgatgctgcagtcagccagctgttgaaggaactgcgggagcaggggct
ttaagtcaagctaaaggttacctcttagccgaacttcgtgaagaaggatt
ttcagtgcagtatcaacatttcttcttaaagccttaaaagcgacagctgt
ttggcttctgtagaagattgggtgctaaaacagctggaacaagaagcttt
atcaaggctgtaatcgaagaaattttaaaagagcttcatgagcaaggtct
atcgctaaagtgttacaagaagttataaataagttaaaagaagaaggatt
ttgtctgaagcaaagacagtgattcttgaacaattgttccaacaaaacaa
atgacggcagcagccgattggttgttaaacgaactgcatgaacgtgggtt
ttgaaagctgctgaagattggttgcttgctgagctaaaagaacaaggatt
ctcaagctggctagccaattcatgctggaagaattacgccagcaaggact
ttggcagctgctaaagaattcttattggaacacttgcaacaaaagagttt
ctgaaagctgcgcatgagtggcttttaaccgaattacgcgatcaaggctt
attaaagctgtaattgacgaaattttaaaagagcttcatgaagaaggact

agatcaaatcaagcaagctaaaatgcttgataagattagagtagaattaa
tcaagaaattagcgttgcttcaaaattaaatgaagtacgggtcaattttt
cgttgagatcgataagtcggatctgattgaaaacattcgcgtacacctgc
agaacgaattaatgataaagctgatattgagcaattacgtgtgaagttat
tgctgaaatcaaggaagcaaagagcctgaatgacgtccgggtcaagctgg
gcaagatattaaacaatcaaaacgaattaatgaaatccgcgtaaagatgc
cgcaagaattaatgctactgcggatgttgaagcgctaagagtgagcttat
agaacaagtagaagcggcaaaggttgtcaatgatattcgggtgcaatatc
tgcagaaatcaaaaaggctcagactttgaataaaatcagagttgaattag
gaatgaaatcaagcaagctaaaatgcttgataagattagagtagagttaa
cgacaccattaaaaaggttgatgaattaaatcagattcgcgtccaattat
agccgagattcaaaaatcgaaagacgtcaatcaagtgcgggtatcgttat
agcggaaataaaagaagcaaagaaaattaatgacattcgtgtaagtttgt
ggaagaaatcaagcaaagtgaccgggtcaatgacgtgcgggttaagttgt
gcaagatatccaaaaagttgatgcattgaatcagattcgagtagaagtac
ggccgatattaaatccgccaaaaaggttaaccaagtcaaagttgatttgc
taagcaaatcagtaaagctaagactttgaatgaagtaagagtcgaacttg

tggggcgcaagggtgaattaactcagattttgcactcaatgaaagacatc
taggtaaaaaaggtccgattactgaggtcctccgagggatgcgtgattta
ttggcaagaagggcgatttgacgaagatccttaaaggactgaaagatttg
taggaaaaaagggtgagttaacaggtttgctgaaggggatgaaggatgtc
tcggcaagaaaggggaactgacgcaaattctgcaccagatgaaggacgtt
tgggaaagaaagggcctattacgtcagttcttcgaggcatgcgtgacctc
tagggaaaaaaggtgagttaacggccttattaaagggtatgaaggatgtt
tcggaaaaaaagggccgattacagaagtgctgcgcggaatgggcaagctt
ttggacgtaagggtgaattaactaagattttgcactctatgcgtgatgtt
tggggcgcaagggtgaattaactgaaattcttcactcaatgaaagatatt
tgggcaagaagggcccgattaccggtgttttgcgcggcatgaaagatttg
taggtaaaaagggtccaattaccgaggtgttgcgtggtatgcgggattta
taggtaagaaaggtccaatcactgaagttttacgtggaatgcgtgatttg
tgggaaagaagggcccgttaacctcagtcttacgggggatgaaggacctg
ttggcaagaaagggccaattacggaggtcttgcgtggtatgcgggactta
ttggtaaaaagggtccgattacagaagtattgcgcggaatgcgcgactta
ttggtcgtaagggtgaattaactaagattttgcactcaatgcgtgatgtt

gctccagaaaatagaccaaaagtaggtcaagaagtaaatcaagttcgtga
agtaaagaggaacgtcctaaggtcggtgaatttgctaataaagtacgtga
gaccctcgtgaaaaaccggtcgttggtcaaatggctaataaaatccggac
gccgcagaaaatcgtaaaatggttggtgaagttggtaatgatgttcgtca
gctccggaaaagcggcgggaagtcggccagaaggtcaacgaactccgcga
agcgctgaagaacgaccaaaagtagggcaatttgctaacaaggtgcggga
gcgccagaagagcgtaaaacggttggtgaaattggaaacgatgttcgcca
tctgctgaggaacgtccaaaaatgggggcgctcgcgaacgaagtaaggga
gccccagaaaatagacgtgaagtagggcaaaaggttaatgaactacgcga
gccccagaaaatagacctaaggtgggtcaagaagtaaatcaagttcgtga
tccgctgaagaacggccaaaagtcggcgcgtttgccaacaaaattcgcga
gacgctgaagaacgacctaaggttggtgcttttgccaacgaaattcggga
agtgcagaggaacgtccaaaagtgggacagtttgccaatgcaatcagaga
tccgccgacgaacggccaaaggtggggaagttcgctaacgaaatccgcga
agtaacgaagaacggcctaaagtaggggcttttgcaaacgaaattaagag
agcccggaagaacggccaaaggtgggcgcttatgccaacgaagttcgtga
gcaccagaaaatagacgtgaagtgggtcaaaaagttaatgaattgcgtga

tattcttcaaaagcaattagatgaagcaaaagatcatttcttacaggcaa
taacctaacatctaaattggaagaacgtaaagaagaattagcacaggcag
tcaattggaaacaatgatttctcaaaaaaaacatattcttgaggaaaata
aactatcacagagttattgaaacaaaaaaaacaagcgcaagaagaatatg
cctctttaatgaaaacctggcttctgccaaggataacttgatcgaaaagg
tgaattgtcagcagcgattgaagaaaagcgtgctgagctagaacaggccg
aacgattacgaccctgttagcacaaaaaaaggcagcagaagaaacggcac
gcgtattgccaatgcgattgctgacaaaaacgagaagcttgaagaagagg
tttatttaacaagcaattagacactactaaggcgaaaattgttaaggcag
tctctttcaaaagcagttagatgaagcaaaaaataacttcttacaaactt
cgatctcagtgcggtgatcgaagcccgcaaagcccagctcgaacaagcgg
tgacttaacggcagcattgactaaacggcgagaagaattggaaaatgccg
tgaattgactcaagcattggctgataagaaagatgaaattgaagttataa
cgaattaaaagcagcgctagaagaaaagcgggcccaactggaaaaggcgg
tgatttagcacaagcaattgaagcgcgcaaagcagaattagaagctaaaa
ccggattcaggctgcgattgatgaacgccgtgaagaactggaacaagcag
tttgtttaatgcccaattagacgaagcaaaggaaaacattgttaaagcag

taattgctcagaaattagaagaagaaaagattgacgtgactttaccagga
ccttgaataaaaaattagctgaagaggctgtagatgttactttgccaggg
agctggatgctcagcttgcttctgagaaaatcgatgtaactttgcctggt
ctttaaatcaacagttattggcagaaaaaattgatgttactctgccgggt
ccattgaggcccgcctggaagctgaaaagattgatgtgaccctgccaggg
ctatgaacgctaagttagcagcccaaacaattgatgttactcttcctgga
gactaaatgagcaattagctgctgaaacaattgatgtgacattgccaggt
aaatgaaacagaagcttgcaggacagacaattgacgtcacgctgccgggg
ttttagctaagaagcttgaagacgaaaaaattgatgttactttaccaggt
taattgccaaaaaattagaagaagaaaaaattgatgttactttgcctggt
tgatcaatgcgaaattagcatcagagaccgttgatgtgaccttgcctggt
tactaaatgcccgtctggctaaggaagctatcgatgttaccttgccaggc
aaatggctaaaaagctggaaaaagaaacaattgatgtaactttaccaggt
tcttggacgcgaagttagcggctgaagccattgacgtgaccctgccgggg
aagaagctgctcaattagcgcacgaaacaattgacgttactttaccagga
ccgttaatgagcaattggctgccgaaaaactggacgtgacgttaccgggt
ttttagctaaacgacttgaagaagaaaaaattgatgttactttgccaggt

cgtgaaggacatttaggttcaaagcacccaatcaatattattttggatga
acaccgatgaagcaaggccaaccgcatgttattcagcaaattattgataa
gaaacttttcaaattggtacgaaacatgttttgcaacaaatccaagatca
agcgcgcatcaggtgggacaaccacacgttttacaacaaattattgacga
cgcagaaagcatgtcggctccaagcacccgatcagaatcattcaagacga
acaccagtagcacaaggacaacctcatgttattcaacaaatcattgacca
agtgcacaccaagttggtcagccccacgttttgcaacaaatcatcgatga
aaccctgttgcagtcggcggccgccatccgctcactgttgtcattgaaga
cgtgaaggacatttaggttcaaagcatccaatcaatattattttggatga
cgtgaaggacatttaggttcaaagcatcctattaatattattttagatga
gatccggttgaggctggcacaccacatattatcacgcagattatggacga
acgccggttgctaaaggtgagccgcacgttattcagcaaatcattgatca
gtgccagtaactacaggtaacacacatattattacacaaataattgatca
accccggtggcccaagggcagccccacgtcttacaacaaatcatcgacca
caacctgttaaaaagggcacaccgcatgttttaacgcaagtgattgatga
cgggaagttccacaaggtcagcctcacgtgattacccagattattactga
cgtgaagggcatttgggctccaagcacccaattaatatcatcttggatga

tttggaaagttacttcattggtatgggatataaggtagtacaaggtccag
cttggaagatttattccttgggatgggttaccaagttgttgaaggaccag
aattgaagatcattttttaagccagggatatcaggtaatgtatggccgag
aattgaacaacatttcttgggccttgggtttgaaataatcgatgatccag
cctggaacgcttcttcatcggcatgggctaccaagttgtccaaggcccgg
agttgtggacttgtttgtatcaatggggtatgaagtagcagttggggatg
aatagaacagcactttttgggattagggtttgaaatcattgatgacccag
aattgaagatttatttatcggtatgggctacacagtcgaggaagggccag
tttggaaagctacttcatcggtatgggttataaagtagtgcaaggtcccg
tttagaaagctactttattggaatgggttatgaagtagttcaaggtccag
tcttgaaggctttttcatgggaatgggttaccaagttttgaccggtccag
aattgaggacctcttcttgggaatgggttatcaagtgctgagcggtccag
aatagaaaaattattcttgggaatgggattccaagttgttgatggtcctg
actagaagacctcttcatcgggatggggtatgaagtggccgtgggggacg
tttagaagatttattcatcgggatgggctatcaagtcgttgccgggtttg
attggaagatctatttatgggaatgggctatcaaattgttgatggtgatg
tcttgaaagttatttcattggtatgggttacaaagttgtacaaggtccag

aaattgaaacagatcactactgtttcgagatgatgaacttacctaaagac
aagttgaactcgaccgctataactttgagatgctaaatctgcctaaagat
agattgaaacagatgagtataattttgaaagaatgaatttgccaaaggac
aagttgagactgatgaatataactttgaacgtgaaaatttgcctaaggat
aaatcgaaagcgaacactacaacttcgaaatgctgaacctgcctaaggac
aagttgaacaagaagtttataactttgaaaagcttaacttgccaaaagat
aagttgaaacggatgaatataattttgaacgtgaaaatctacctaaagac
aggttgaaacggattactacaacttcgaatcgctcaatcttccgaaagaa
aaattgaaactgatcactactgttttgaaatgatgaacttgccaaaagat
aaattgaaactgatcactatgtctttgaaatgatgaacttgccaaaggat
aagttgaagaagatcactataactttgagatgatgaacatccctaaggat
aagttgaagaggacaagtataattttgaaatgatgaacttgcctaagaac
aagtagaagaagatcattataactttgaaatgcttaacttacctcaagat
aagtggaacaagaggtgtacaactttgaaaagttgaacctgccaaaggac
aagtggaagatgaaaaacataactttgaaatgttaaacatgcctgctgat
aagttgaagaagattactacaactttgaacggttgaacttaccgaaggac
aaattgaaacagatcactatgtctttgaaatgatgaacttaccaaaggat

caccctgcacgtgatatgcaagctactttctatattgataatgaagattt
catccggctcgcgatatgcaagatacattttacatcacggacgaagtttt
catcctgctcgtggtatgcaagataccttttaccttacgccgaatgtgct
catcctgctcgcgatatgcaagatacattttacattacgccagaaatttt
cacccggcccgggacatgcaggctactttctacgttgacgctgaccacct
caccccgctcgtgacatgcaagataccttttatgttacgccatctgtttt
catccagcacgtgatatgcaggataccttttatattacgccagaaatctt
cacccagcgcgcgatatgcaggacagcttttacatcacagaggaaacttt
cacccagcacgtgatatgcaagctactttctatattgatggtgaagactt
caccctgctcgtgatatgcaagcaactttctatattgatgaggaaaactt
catcctgctcgtgatatgcaagagactttttacattaccaatgagttact
catccagcacgggatatgcaggatacgttctacattaccaaggaaatttt
catccagcacgtgatatgcaagatactttctatattactgaaaagatttt
cacccggcccgcgacatgcaagacaccttctacgtgaccccgtctgtttt
catccggcacgggatatgcaagataccttctacatcacaaaagacacgtt
catcccgcccgtgacatgcaagacacgttctatattaccaaagacgtgct
cacccagctcgtgatatgcaagctactttctacattaatgatgaaaactt

gcttagaactcaaacttcgggggatcaagcaagagtcttagaaaagcatt
gatgcgctctcaaacttctccagttcaagctcgaacaatggaaaaacatt
tttgagaacacagacttcagctatgcaggctcgagcgatggataagcatt
attgcgtacgcaaacatctccagttcaatctcgatcgcttgaaaaacatt
gctgcggagccagacttcaccagttcaagcccggaccatggaaaagcatg
gatgcggacacaaacgtcaccaatgcaagcacggatgctcgaaaaacaca
attacgcacacaaacctcacctgtgcagtcacgctcgttggaaaaacatt
gatgagaacgcaaacttctcctgtccaaacacgtacgatggaaaagcatg
gcttagaactcaaacttcaggtgaccaagccagagtgttggaaaagcatt
acttagaacgcaaacgtcaggagatcaagctagagttttagaaaagcatt
catgcgctcgcagacaagtccaatgcaggcgcggacaatggaaaagcaca
gatgcggacgcagacctcaccaatgcaggcccggacgttggaaaagcata
aatgagaactcaaacatctcctgtccaagctcgtacaatggaaaaacata
gatgcggacccaaacgtcgccaatgcaggcccggatgctggaacaacact
gatgcggacccatatgtcacctaacgaagcacgcgatcttgaaagccacg
actacgcacgcagacgtctgctgatcagccgcggtcacttgaaaatcact
gcttagatctcaaacttcaggtgaccaagctcgtgtgcttgaaaagcatt

ctaaagggccattaaagatggttggtcctggtaaggtatatcgtcgtgat
caaagggaccattaaaaatgatctcaccaggggtagtttaccgtcgcgat
cgaccggacctttaaagatgattagtccaggaaaagtttatcgtcgagat
caaagggaccactgaaaatgattgctcctggaaaagtctatcgtcgtgac
ataaaggggacctcaagatgatctccccaggcaaggtttacagaagagac
gtcaaggcccactaaagatgatttcaccaggtaaggtttaccggcgtgat
caaaaggaccattaaaaatgatagcgccaggcaaggtgtatcgtcgtgac
gcaaaggtcccgttaaaatcatttgcccgggtaaagtatatcgccgtgat
ctaagagtcctcttaagatggttggtccaggtaaggtataccgtcgtgat
ctaaaggtccattaaagatggttggtccaggtaaggtatatcgtagagat
ccaaaggaccgctgaaaatgattagccctggggtggtttatcgacgtgat
gtcagggaccattaaagatgatctctccaggcgttgtctatcggcgagat
gcaagggaccacttaaaatgatttctccaggtaaggtttaccgtagagat
ccaaggggccgttgaagatgatctcaccggggaaggtttaccgccgtgac
ctaatggccccatcaagatgattagcccaggtcgtgtttaccgtcgtgat
ctaaaggaccgctgaaggtcttgtcacctggccgcgtttatcggcgtgat
caaagggtcctcttaagatggttggtcctggtaaggtataccgtcgtgat

gatgatgatgcgactcactctcaccaattccaacaaatggaaggcttagt
actgatgatgctactcattcacaccaattccatcaaattgaaggattagt
aatgatgatgcaacccattctcatcaatttcatcagattgaaggattagt
actgatgatgccactcactcgcatcagttccatcaagttgagggcatggt
gatgacgacgccacccactcccaccagttcatgcagatggaagggctggt
actgatgatgcaactcacagtcaccaattccaccaaattgaagggatggt
actgatgatgcgacacattcgcaccaatttcatcaggtcgaagggatggt
aacgatgatgcgacgcactctcaccaatttatgcaaattgaagggcttgt
gatgacgatgctactcactcacaccaattcatgcaaatggaaggcttggt
gatgatgatgcaactcactcccaccaattccagcaaatggaaggcttagt
gacgacgatgctactcatagccatcagtttcaccagatggaaggactcgt
acggatgatccgacccattcacatcaattccatcaggtcgaaggcttagt
actgacgatgcaactcattctcatcaattccatcaagtagaaggattagt
accgatgacgctacccacagccaccaattccaccaggttgaaggaatcgt
accgatgacgccacgcattcacatcaattctaccaaatggaaggccaagt
acggatgatgcaacccattcccatcaatttcatcaaattgaagggttagt
gacgatgatgcgactcactctcaccaatttatgcaaatggaagggttagt

agttgataaaaatgttactatgtcagaccttaaaggtactttagaaatga
gattgataagaacattacgatgggtgatttgaaaggtactttagtaactt
agtcggcaaaaagattactttagccgatctaaagggtactttgcaggctt
ggttggcgaaaatatcacaatggctgacttaaaaggtacattgctttcca
tgtcggcaagaacatctccttgagtgaccttaaggggaccttggaactgg
tgttggtaaaaatattaccatggctgatttgaagggaacccttgaagcag
tgttggcgaaaatattaccatggccgacttaaagggcacgttgttatcaa
cgttgacaaaaacatcagcatgagtgatttaaaaggaacgcttgaacttg
agtagataagaacgtcacaatgagcgatttaaagggtactcttgaaatga
aatcgataaaaatgttactatgtcagaccttaagggaactctagaaatga
cattgacaagcatataaccatggctgatctaaagggaaccttgttggcca
gattgataagcatattacgatggctgatttaaagggaacgctccaggttt
tatagataagcatattactatggctgatctaaagggtactttgcaattaa
ggtcggtgaacacgtcacgatggccgatttaaaggggaccctagaggtgg
gattgataagaacattacgatggctgacttaaaagggaccttagaataca
cgtggacaagcatattacgatggctgatttgaagggcaccttaattctgg
tattgacaagcacgttactatgagcgatttaaagggtactttggaaatga

ttgccaagcatgtctttggtcaagatcgcaaaactcgtcttcgtccatca
tggctaaggaactttttggtgatcgtttcgaagtacgcttgcgtccaagt
tgacagatgaactatttggcaagggtcatgcgatgcgctttcgtcaaagt
ttatgcaagaattatttggtgaaaaacatcaaattcgcatgcgaccttct
tggccaagcacgaattcggccaggaccgggaaacccgcttgcggccaagc
ttgctcaaaacctttttggtgacaagttaaaggtccgcttgcggccaagt
tcatgcaaaagttatttggtgaaaagcatcaaattcgtatgcgaccatct
ttgcgaaaaaaatgttcgggcaagaccgtgaaatcagactccgcccaagc
ttgccaagcacgtcttcggtcaagatagagctactcgtcttcgtccaagt
ttgccaagcacgtttttggtcaagatcgcaagactcgtcttcgtccatct
tgtgccaacacgtttttggtaaagatcggacaattcgcttgcggccaagt
tggcccacgaactatttggtgataagtttgacgtgcggttacggccaagc
ttgcacgtactattttcggtgaagatagagaaatcagaatgcgtccaagt
tggcccaaaacctgtttggcgaccagctcaaggtgcgtctgcgcccgagt
caatccaccacatttttggtgaagatcgtgatttacgtttccggccaagt
ttgccaagactttgtttggcgatcaattcgatgttcggctacggccaagc
tcgctaagcacgtatttgggcaagatagagcaacccgtttacgtccaagt

tactttccatttactgaaccatctgtagaaatggatgtttcttgtttcaa
tattttccatttacagaaccttctgttgaagcagacgttacttgctttaa
tattttccttttaccgaacccagcttggaagtggatataagctggaatac
tatttccctttcactgagccatctgtggaggtagatgtttcctggaatga
tacttcccatttactgaaccatcagttgaaatggacgtttcttgctttga
tacttcccatttactgaaccatcagttgaagcagatattacttgtttcaa
tatttcccatttacggaaccttcagttgaagtagacgtatcttggaatga
ttcttcccgtttactgagccttcagtagaagtggatgtgacatgctttaa
tacttcccattcactgaaccatcagttgaaatggacgtatcttgctttaa
tacttcccatttactgaaccatcagttgaaatggatgtttcttgttttaa
tattttccatttacggagccatccgttgaagttgatgtttcctgttttcg
tatttcccatttacggagccttctgtggaaaccgatattacctgttttaa
tatttcccatttacagaaccatctgctgaaattgatgtttcatgttttaa
tacttcccgttcacggaaccgtccgtcgaggccgacatcacttgctttaa
tacttcccattcacggaaccttctgtcgaagtcgatatctcatgtttccg
ttctttccattcacggaaccatccgtagaagctgatgtaacttgctttaa
tatttccccttcactgaaccatctgtagaaatggatgtatcttgttttaa

ctgtgatggtatttgtaagtatactggttggattgaagtacttggtgctg
ttgtatgggagtatgtaagtcaaccggttggatagaagtattaggggctg
agtggataaagcttcgcaagacatagagtggattgaggtacttggtgctg
agttacaccaaatccagaagacattgagtggattgaagttcttggtgctg
atgcggcggcatctgcaagaacaccggctggatcgaagttctgggtgccg
ctgccttggcatttgtaagcaaactggttggattgaagttcttggtgccg
agtcacgccaaaaccagaggatattgaatggattgaagtgcttggtgcag
atgcggtggggtatgtaaaggaacaggctggattgaaatcctcggtgccg
ctgtgatggtatttgtaaatacactggttggatcgaagtattaggtgccg
ttgtgatggtatttgtaagtatactggctggatcgaagtacttggtgctg
ttgcggcggtgtttgcaagtataccggttggattgaagtgttaggtgccg
ttgtggtggagtttgcaaaaacactggttggattgaagtgttaggtgctg
gtgtaatggtgtatgtaaatacactggatggatcgaagttctaggtgctg
ttgcctggggatctgtaaggggactggttggatcgaggtgttgggggccg
ttgtaatggcgtctgcaaacaaactggttggattgaagtcttgggtgcag
ttgcaatggcatctgtaagcaaacgggttggatcgaagtactgggtgccg
ttgtgatggtatttgtaaatacactggttggattgaagtattaggtgctg

gaatggttcaccctaacgttttagaaaacgcaggtgttgattcaactgtt
gaatggttcatcctaatgttttgaaaatggctggtgtggacacggacgtt
gaatggttcacccaaatgtcttaaaaatggctaatatcgatcctgaagag
gaatgacacacccaaatgtgttaaaaatggatggcattgatcctgaaaaa
ggatcgttcacccgaatgttttgtctgccgccggcattgacccaagcgtc
gtatggttcacccaaatgtgcttaagatgtcaggcgttgatccagaagaa
gcatgacccacccgaatgttttgcgaatggatggtattgatccggaaaaa
gaatggttcacccgaacgtgcttaaaatggctggctttgatccgaaggaa
gtatggttcatcctaacgtattagaaaacgctggtgttgattcaactgtt
gtatggttcacccaaatgttttagaaaatgctggtgtagattcaacagtc
gcatggtgcatcccaatgtgttacgggcagcgaacattgatgctgacgta
gtatggtgcaccctaatgtcttaaagatggccggcgttgatccagatgta
gaatggtacatcctaacgtattggaaatggcaggagtagattccaatgtt
gaatggtgcacccaaacgtcttgaagatgtctggcgtcgacccggaagtt
ggatgacgcatccaaacgttttaaaagccggcggtgttgatccagaagtt
gcatggttcacccccacgtgttagaaatgtctggcattgatccagaagaa
gtatggttcaccctaatgttttagaaaatgctggtgttgattcaaacgtt

tatggtggttttgcattcggtttaggcttggaccgttttgcaattttgaa
tacggtggttttgcctttggattaggacctgatcgttttgcaatgttacg
tattccggttttgcttttggtttgggtccggatcgttttgcaatgatcaa
tattcagctttcgccttcggcttaggaccagatcgatttgctatgttgaa
tactctggctttgcctttggcctgggcctggaccgcttcgccatcttgaa
tacggtggttttgcctttggacttggaccagatcgttttgccatgctgaa
tatagcgcgtttgcctttggcttaggaccagatcgctttgctatgttgaa
tatcagggcttcgcattcggaatgggtgttgagcgcatcgcgatgctgaa
tacggtggttttgccttcggtttaggattagaccgttttgcaattttgaa
tatggtggttttgcctttggtttagggttagatcgttttgcaattttgaa
tacggcggttttgcttttggccttggtcctgatcggttcgcgatgctgaa
tatggtggttttgcctttggggttggtcccgatcggtttgccatgctgaa
tatggcggatttgcattcggtttaggaccagatagatttgcaatgttgaa
tacggcggctttgcctttgggctgggcccggaccggtttgccatgctcaa
tacggtggttttgcttttggacttggaatcgatcggtttgcaatgttgaa
tatggtggttttgcctttgggttaggaccagaccgctttgcaatgttgaa
tacggtggttttgccttcggtgtaggacttgatcgtttcgcaattttgaa

atacggtatttctgatattcgtgatttctacactaatgatgttcgtttct
ttatggtgttgatgatattcgtaatttctacctaaatgatgttagattcc
atatggtattgatgacattcgtaatttttatctggatgatttgcgttttt
atatggcgtagatgacatccgccaattttacttgaatgatgtgcgtttct
gtatggtattgacgacatccgcgacttttacagtgacgacgtgcgcttct
gtacggcgttgacgatattcgtaacttctaccaaaatgatgtccgcttcc
gtacggtgtagatgatattcgtcaattctatttgaacgatgttcgctttt
atatggcattgatgatatccgccacttctatacaaacgatgtcagattta
gtacggtattgacgatattcgtgatttctacactaacgatgttcgtttct
atacggcatttctgatattcgtgatttctatactaatgatgtacgtttct
atacgggattgacgacattcgcagtttctacacagacgacttgcgcttct
gtacggggttgatgatatccgtaacttctatttaaatgatgttcgtttcc
atatggtgtagacgatatcagagagttctatctaaatgatgttcgtttct
gtacggggtggaagacatccgcgacttctaccaaaatgacgtccgcttct
atatggtgtggatgatattcggaacttctatttaaacgatgtccgattct
atacggtgttgacgatatccgcaacttctacttgaatgacgtgcggttct
atacggcattgatgatattcgtgacttctacacaaacgatgttcgtttct

tagcacaattccgtaagaaaaaatcacatttagccataattatggacggt
tatcccaattcaataaggaaacagaacatgttgccattattatggatggt
tgaaacaattttgtcagaaaaatgaacatgttgccattatcatggacgga
tatcacaattcaatcgaacaaaagagcatattgcaattatcatggatggt
tgcaacaattccgtcagaataagcagcatttggcgatcatcatggacggc
ttaaccaatttgaccaggaaataaatcatatcgcaattattatggacggt
tgtcacagttcaatcgaagtaaaaatcatattgccattataatggatggt
tttcgcagtttaaacaggcggcttcccacatcgccattatcatggatgga
tgaagcaattccgcaaggataatgaacatttagctattatcatggacggc
tagcacaattccgtaagaaaaaaccacatttagccataattatggatgga
taacgcaattcagccaggcttctaaacatattgcgatcatcatggacggc
tgacccaattcacgaaggtcgcggaacacattgccatcatcatggatggc
taagtcaattttcacaggaaaaaaggcatatagctattatcatggatggg
tgacccagtttgaccaggttggtgagcacgttgccattatcatggacggc
taaatcaattcacacagacagcaaaacatattgccattattatggatggt
tgtcacagttctataagaacaccgaccatgtcgccattattatggatggc
tagaacaattccgcaaggacaatgaacatttagccattatcatggatggt

aatggcagatgggcaaaaaaaagaaatttacttcggtttgttggtcatcg
aacggacgctgggctcagaaacgatttatgccacgtgttgctggtcataa
aatggtcgttgggccaaacgccaacacaaatcacgcatttttggccataa
aatggtcgatgggcaaagaaacgcttaatgccaagagctgcgggacacaa
aatggccgctgggcaaagaagcggaaaatgccgcgcttcatgggccacaa
aatggtaggtgggcgcagaaacggcaccttccacgagttgctggtcataa
aatggcaggtgggccaaaaaacgcttaatgccacgtgttgcaggccataa
aatggccgttgggctaaaaaacgctctcttcccagaattgcaggccacca
aatggacgctgggccaagaaaagacataagcctcgctttgtaggacatcg
aatggtagatgggcaaaaaaaagacatttaccacgttttgtcggacatcg
aatggccggtgggcgaaacgccgcttttttccgcgtgttgccggtcataa
aatggtcggtgggctcagcaacggcatttgccccggattgccggacacaa
aatggacgttgggctaagaaaagacacttaccgcgaatagcaggacataa
aatgggcgctgggcccagtcccgccacctcccgcgggtggccggccacca
aacggtcgctgggctaacaaacggctaatgccgagagttgctggccataa
aatgggcgttgggccaaagcacggcatttaccacgggttgctggccataa
aatggtcgttgggctaaaaagagacataaaccaagatttgttggtcaccg

tcatggaatggataatattcgaaatattgctctagcagcaaatgagatgg
gcgaggaatggaagtcgttaagactattactaaaagtgctagtaagttgg
ggcaggcatgcagaatgttgaaactattgctcttgcagcaaataaccttg
ggctggcatgaatacagtaaagcgcattgcgtctgcagcaagtgatatgg
ggccgggatggacaacgttgaaaagattgcgcttgcggcagatgagttgg
acagggaatgcaaacagtaaaaaagattacaattgctgctagtgaattag
aattggcatgaatactgtcaaaaaaatcgctacagctgcgagtgacttag
tgaagggatgaaggtggtaaaaaggaccacgaagctcgcaaacgaattag
tgagggcatggataatgttgagcgaatcacattagctgcagataagttag
tcatggtatggataatattcgaaatattgctcttgccgccaataaattag
acaaggcatgcaaaatgtcaaaacgatcaccaaagctgccagtcgcttag
acaggggatgaatactgtgaagacggtggcgaaggctgccagccacctgg
acaaggaatggaaactgtaaaaaatataactaaggtagcgagtaatttag
acagggaatgcagacggtcaaaaaggtaaccatggccgctagcgacctgg
agcagggatggaaaatgtgaagacaattaccaaagccgctagtcggatgg
ggaaggtatgaacacggtcaaaaagattacgattgccgcaagtgatttgg
tgaaggtatggataacgttgaacgaattactttagctgctaaccaactag

gaatcaaagtcttaactctctatgccttttcaactgagaattgggcaaga
gcgtaaaggtgttaaccttatacgctttttcgacggaaaactggaaacgt
gggtcaaagttttgactctttttgctttctctaccgaaaactggggtcgt
gcgttaaagtcctgacactatatgtattttctacggaaaattggtcacgt
gaattaaagtcctgactctttatgctttttcgacggaaaactgggcccgg
gggtaaaagtcttatcattatatgctttttcaaccgaaaactggaaacgt
gcgttaaggttttgacattatatgcattttcaacagagaattggtctcgt
gtgtcaaagtactgacattgtatgcattttcaacagaaaactggaaaaga
gaattaaagtcttaactttatatgctttttctactgaaaattgggccaga
gaataaaagttttaacactttatgctttttcaactgaaaattgggctcgt
gggttaaagttttgaccttgtatgctttttcaacggaaaactggaagcgg
gcgttaaggtattaacactctatgcgttttcaaccgaaaattggaagcga
gtgttaaggttctaacgttatatgctttttctacagaaaattggaaacgt
ggattaaagccttaaccctctacgccttctcaacggaaaactggaaacgc
gtgttaaggttctcacgttatacgctttttcaacagaaaattggaagcgt
gcgttaaagtcctgacgctttacgcgttttcaactgaaaattggaagcgg
gaattaaagtcttgactctatatgcattttcaactgaaaattgggctcgt

cccacggatgaagtaaattatttgatgcgtttgccaattgacttttttga
ccccaagatgaagtttcattcttaatgaaattaccgattacttttttcaa
cctcaagacgaagtcaattatttgatgaaattgccaattgatttttttaa
cccaatgatgaggtcaactttctaatgcagctgccaatcgctttttttaa
cctaaggatgaggtcaattatttgatgaaactgccggtcaagttctttga
ccttcttcagaggtaagttatttaatgcagttgcctgtccgcttcttctc
cctaatgacgaggtcagttttttgatgaagttaccgattgatttttttaa
ccgaaaatggaggtcgattttttaatgaagcttccggaagaatttttgaa
cctaaagaggaagttgcatatctaatgaatcttcctgtgcgtttctttga
ccgactgacgaagtaaactatttgatgcgtttaccaattgacttttttga
ccgggttcagaggtcaattacctcatgcgcctcccggttgattttttcaa
cccaatgcagaagttaattacctcatgaaattaccagtagatttctttgg
cctgataaagaagtggattttcttatggatttaccggttaagttcttcaa
ccctcaactgaggtcaagttcttgatgcaactgccaatccgcttttttaa
cctagtgatgaagttaattttttgatgcaattgcccgtcgatttcttcgg
ccaactgatgaggttaattacctcatgcaactgccagtgagtttctttga
cctaaagaggaggttgcatatttaatgaatcttcccgtacgtttttttga

taagtttatgcctgaattaatggaaaataatgttcgggtaaatatcatgg
taaatttgttccagaattgattgaagagggggtccaggttcgagtaactg
tacttttgttcctgaactgatcgaaaacaatatcaaagttgaaggaattg
tgatttcgtacctgatttgattaaaaataacattcgagtttctgttactg
caagttcatgccttgcctgcaggcccacaatgttaaggtcaacatcatgg
aacatttgttccagatcttgtcaaacataatgttaaggtgacagtgatgg
cgaattcgtaccggatttgattaaaaataacatccgtgtcaatgttatgg
tacgtatcttccagagcttgttgaggaaaatgtacaggttcggatcattg
taaatacatgcctactttaatggaaaataacgttaaagttaacattatgg
taagtttatgccggaactaatggaaaataacgttcgggttaatatcatgg
tgacttcatgcctgacttgatcaaggagaatgttaaagttgaggtgatgg
gacatttgtgcctgatttgattaaaaataatattcgcgtgaaggttatgg
tacttttgttcctgaattaattgaaaataatgtaagagtaaatgttatgg
tacctttgtcccggacctggtggcccataacgtccgggtgatggtgatgg
cacgttcatgccagaattaattgaagaaaacgtgcgtgtgaaagtcatgg
tactttcgtaccggacttgataaaaaataatgtgcgggtgcaagtcatgg
taaatatatgccaactttaatggaaaataatgttaaagttaacattatgg

gctttttagatgaattacctgagaagacttatctagtaacacaaaaggca
gagatatcgacggccttccccaagcgactcaagatgctgtacgaaaagcg
gcgaaattgatgatttacctgaaaaaactcgtcaagcatttttaaatgct
gaaatgttgatgcgttaccagcagcgactcaagatgctgttaatagagca
gctatctggatgccctgccggaatcaaccagggaagtggttgagcgggcc
gagatattacgcagctacctgaagctacgcaaaaagctgttaaagatgca
ggaatattgcacaactacccgcggaaacacaacgcgcagtaaatcgtgct
gggatgaaacggctttgccggcgcacacattacgtgcgattgaaaaagct
ggtacttagatgagctgccagaaaaaacttatcaaatagtacaacgagca
gatttgtagacgaattacctgagaagacatatttagtaacccaaaaagcc
gcgaactggacgacttgccaccgcaaacgcgtcaagcaagtgaaaaagcc
gctatacggatcagttgccggctgcgacacaaaaggcagtggctgatgct
gttatatagatatgttaccgaaaaaaactcaaaaagctgtttatgatgca
gtgacaccaccaagttgccggcggggacccaaaaggcggtgcaaggcgcc
gtaacatccatgacttacctgaaaaaacgcaaaaagcagcgcaagatgcg
gctacgttgatcacttgccagaagcaacgcaaaaagcagtccaaaatgcg
ggtatttagatgaattaccggaaaaaacgtataaaattgttcaacgtgct

atggcagaaacggctaataataccggtatggtcttaaattttgcctttaa
atcgaggacaccgcacaaggtacaaagatgattttaaattttgctcttaa
gtcgaggatacaaaagacaacaccggattaatcttgaatttcgcaattaa
attgaagagactgccagtggtaccggcatggttttaaactttgcaatgaa
atggcggaaaccgcggccaataccggtctggttttgaactttgcctttaa
atggctgatacagcccattgtacggggatgattctcaattttgctttgaa
attgcccaaacggctggtggcactggtatgattttaaattttgccttgaa
gtacaggacacggcgcaaaacgacggaatgatccttaattttgctcttaa
atgtcagaaactgctaataacactggcttaatccttaattttgcttttaa
atggcagaaacagctaataatacaggaatggtattgaattttgcctttaa
atggctgacaccgccaataataccggcatgattcttaactttgcattgaa
attgcagatacgcggcattgtacggggatggttctgaactttgcgctaaa
attgaacaaacttcaaattgtacaggaatggtcttaaattttgcattaaa
ctagatgcgaccaaggattgcaccgggatggtcttaaacttcgccctaaa
atggctgatacggcgcaaaatacagggatgattttaaacttcgcattgaa
attgcagataccaaagattgtgatgggatggtgctgaactttgctctcaa
atgtctgaaacggtaaataatactggtttaattcttaattttgcttttaa

ttatggatctcgacgtgagataactgctggtgtccaagaaattgctcgtc
ctatggaagtcgggacgaaattaccaagatggtccagtcaattgctcaag
ttatggtggacgtacggaaattgtcgatgctactaaatcgattgtcaatc
ttatggcggacaaattgaaattgttgatgctacaaaaaaaatagccgaag
ttacgggtcaagaaaagaaatcgtttcagccgtgcaggctctggcaaaag
ttatgggagtcgagatgagatcactcaagctgctaaaaaaattgcagaag
ttacggtgggcaaattgaaattgtgtcaacagctaagaaaattgcgacca
ctatggaggccgtactgaaattgtcagtgctgcaaaatcactcgcggaaa
ttatggttctagaagagaaataactactgcaatgcaagaattaggtggca
ctatggatcgcgtagagaaataacggctggagtacaagaaattgctcgta
ttatggcggacgtgacgagcttgtccatgcagcacaaaagctcgctaaac
ttatggtgggcgagctgaattggtgacggcggttcaacacgttgctcagc
ttatggtggtcgtgctgaattagtatctgctattcaaagtattgctagta
ctacggcgggcgtgacgaaatcgttcgggcgacccaggcggttgcaaagc
ctacggtggtcgcgatgaaattcaacaggctgtccaacaaattgccaaag
ctatggttcacgggccgaaatcgtgaccggggtgcaaaaaattgcccagc
ttatggttctagacgagaaataacttctgctgtaaaagaattgggtggaa

aagtaaaagcaggaaaaataaatcctagtgatattgatgaaaagatggtt
ctgttaataccaaacaattggacgtggataaaattgatgagcaggttatt
aagttttacaaggaaagattaagactgaagatatcgacgaaaaacttttt
aagtagccaagggccatttgtcaccggatgatattaattcggaagttttc
aggccgccagcggggaaatcacgccggaagaaattactgaagacatggtc
acgttcaaaatgggaacttggcacttgcggatattgatgaagcttcgttt
tggtggctgaaggtcttatcaagcctgaagatattgacgccaaattattt
aagtgaaggaaggctctttgaatattgaagacattgatgaatcgcttttt
tgattgaagctggtgcattaaaaagcgaagatattactgaaaaaatgatc
aggtaaaagtcggggaaattgatattgatgatattagtgaaaaaatggtc
aagttcaggaaggcgagttatctccggatgatattgatgaccgtcacttt
aagtccaaagtggccaactagatccagcagaaattgatgagacaatgctc
aagtaagtgaaaataaattagagatagaaaagataactgaaaaagtagta
gagtcgccgctggggagctgaccccggacgccatttccgaggagttgatt
atgccgtaagtggtacaattgaggctgattcgattgatgatgacttgatt
aagtgcaagatggtcaattggcggttggtgatatcgatgatgcaaccatc
tgattgaatctggatctttaaagagtgaagagatcacagaaagtatgatt

tctgatcatttattaactcattccgatcctgatttattgattagaacctc
gaaaaccatctacaaactaattttaatccagatgtattgattaggaccag
caaaacaatttgctcaccaatactaatcccgatctgatcattcgtacttc
gctgccgccttacagacagcacacacaccagacttgatgattcgaacctc
tccgccaagctgatgaccgccaaggatccagacctcttgatcagaacatc
ggtaagtacttgatgtcaacacaaaatcctgacctgttaatcagaacaag
gcagattcattacaaacaggaactgcgccggatttgatgattcgtacctc
tctacttatttgatgactgaatctgatcctgaacttttaattcgaacgag
tcacaatatttgatgactaagaatgatcctgatttattaattagaacatc
tcagatcatttgctgactcattctgatcctgatttattaattagaacatc
gccaatgcgttgatgaccggatttgatccggacttattgattcgcaccag
gatcgacaattgatgacggcggatgacccggatttgttgatccgaacgag
gatgctaatttaatgactggaaaggatcctgacttattaattagaacgag
tcccgggaaatgatgacggcgccggaccccgaggtgattatccgcaccag
agtcaatatttgatgactggcttcgatcctgaattattgatccggaccag
gacgcagcactgatgacggcaccagatccagatttgctgattcgcacgag
tcagatcatttgatgactgggaatgatcctgacttattaattagaacttc

aggagaggaacgtttatcaaatttcttgttatggcagatggcctatactg
tggagaagagcgaatttcgaacttcttactttggcaaattgcatatagtg
cggagaacaaagaatcagcaattttttgctgtggcagtcggcatattcgg
tggtgaattgcgcttgagtaattttttgccataccaagccgcttacgcag
tggcgagcagagaatcagcaacttcctgctctggcagattgcttactcag
tggcgaagagcggattagtaactttatgctgtggcaaattgcttatagtg
aggtgagttacgtttaagcaattttatgccttatcaatcagcttatgccg
cggcgagataaggctgagtaattttatgctatggcaggttgcctacagtg
aggcgaacaaagaatatctaattttttattatggcagttagcatattcag
tggagaagaacgtttatcaaatttcttattgtggcaaatggcctatactg
cggcgaactgcgaatttcaaatttcttgctttggcagattgcttacagtg
tggggagaaacgtttgtctaatttcatgctctggcaggtcgcctacagcg
tggagaagaaagaatatcaaatttcctattatggcaattggcatacagtg
cggggaagaacggcttagtaactttatgctctggcaggcggcctacagcg
tggggaagaacgcatctcgaactttttactttggcaaatcgcttatagtg
tggtgaagaacgcatttcaaatttcttaatgtggcagattgcctacagtg
tggtgaacaaagaatttctaatttcttgctttggcaattagcatattcag

aatttagtttttcaaataaattatggccagattttgataaaaatgatttg
agttagtctttactgacacactttggccagatttcgacgaaaaaatcttt
aattttatttctcgcccaagctttggcctgattacactgccgaagatttg
aattatattttactgatgttctatggcctgactattcttcggatgatcta
agcttgcctttacggacaaggcttggccggacttcgacgaaaacgacttg
aattggagtttgttccagaacactggccagactttgatgaagattcattg
aattgtattttaccaatgtgttatggcctgattatactgctgatgactta
aatttgtctttactgacgtcttgtggcctgactttaaagaagatcacttc
aattagcttttagtgataaaaattggccagattttgatgaagatgattta
aatttagtttttcagataaattatggccagattttgataaaactgattta
agttggtattcgtggatgattattggccagacttttcgcctgcagctcta
aatttgtctttatgcaggagcactggcctgattttgatcaaacggcccta
aatttgtatttactgatacattatggccggattattcagaagaagattta
aattagtctttgttgacgaacactggcccgactttgacggtgactccctc
aattagtcttcgttgatgaattctggccagattttacaccgcaagttttt
aactggtctttactgatgtgaagtggccggatttcacagcggcgaccctt
aacttgcttttagcgaaaaaaattggccagattttgataaagatgatttg

gaaaacttagttaaagattactacggacgtaatcgtcgatttggaaaatt
attgaaatgataaaagagtatcaaaaacgtgatcgacgttttggtgcaat
gaagaggctttagcagcttatagtaatcgtgaccgccgttttggtaagat
atgacagccatacaatcttatacaaaacgagatcgacgatttggcggtct
gccgaaatggttaagatctaccagcaccgggaccggcgctttggtaaatt
cgatcagcaataattgcctatcaaggacgtcatcggcggttcggtgggct
gtagaagcgattgcttcttttacggcacgtgatcgtcgctttggcggctt
ttgcaggcgttaggagagtttcagcagagaggccggaggtttggcggaat
agaaaatttgtagatgattataagcaccgtaatcggcgctttggtaaggt
gaagaattagttaaagattatcaaggacgtaatcgtcgttttggaaaagt
gaaacagcgattgctgaatatcaggcacgggatcgccgatttggcgggtt
gaaacggcaatttatgagtatcaacagcgacaccggcgatacggtggact
ttggctaatatttatacttttcaaacaagagatagaagatttggcagatt
aagcgggccttggccaccttccaatctcgtcaccgacgcttcggtggctt
gaaaaatcaatttttacttatcaacaacgtcaccggcgctttggcggctt
caagcctgtatcgcggattttcagagccgtgatcggcgctttggtgggtt
aaagaatttgtagatgaatataagcaccgtaatcggcgcttcggtaaagt

gttgaatcacccgttgatccaacataagttgacaatcatccgtaagaaag
tctcgatcatccgttaattcaacataagttaactttgattagagataaac
aatcaatcatccattgattcaacacaaattacgaattttacgtgataaaa
catggatcatcctttgatccaacataaacttacaatgattcgtaataaga
attaaaccatccattgattcagcacaagctgacgatcattcgccgcaagg
attagatcatccattgattcagcacaagctaacaatgattcgggataaaa
aatggatcatcccctcatccaacataaactgacaatgattcgaaacaaaa
ttttgatcatcctttaattcagcacaagctgacatatatacggaatgaaa
attggatcacccattgattcaacacaagttaactatcattcgtcgtaagg
attgaatcacccgttgatccaacataagttgacaatcattcgtaagaaag
attgaatcacccgttgattcagcataagctgaccctgattcgggacaagc
gcttgaccacccgttgattcaacacaaactgacgattattcggaacaaag
attagatcatccattaattcaacacaaattatcaattattagagataaaa
actggatcacccgctaattcaacataagttaacgatgattcgcgacaagc
attaaatcatccgttaattcaacacaaattaacaattattcgtaacaaga
gttggatcatccgctcattcaacataaattgacgatcattcgggaaaaga
attggatcaccctttgattcagcacaaattaacaattattcgtcgcaagg

atacaggtacgaacgaatttcgtcaaattgttggtgaaattggtggactc
actgtagtacaaaagaatttagagaaatcgtcaatgaaatctcaacatta
atactagtacgaaagactttcgcgacttggttaatgaaatcgcgatgctg
atgttgggaccaaagattttcgtgcattagttgatgaaattgcgatgcta
aaactggatcaaatgaatttcggagaatcgttggcgaaatcgccggtttg
atgttgggacaaagtttttccgggaaacggtcaaagaaatttcaacttta
atgttggtaccaaggattttcgtgcattagttgatgaaattgcaatgttg
atacaggtacgaaggattttagagagttagtagatgaagtggctacactc
acacaggttcaaatgaatttcgtagaattgttggcgaaattggtggatta
atacaggtacaaatgaatttcgtcaaattgttggtgaaatcggtggactc
atgctggaaccaaggagttccgcgaaatcgccaatgaaatcgcggaatta
actgcgggacccgcagtttccgtgaagttgtcaatgaaatctcgacgtta
attgtggaacaagagaatttagacaatgtgtaaatgaaatagctgaatta
gggtcggaacgaaggtcttccgggaaacggtcaaggaaatttcaaccttg
atacggggactaaagtgttccgtgaagtggcgaatgaaattgccgaatta
actgtggtactaaggtcttccgggaaatggttaacgaaatttcaacgttg
acacaggttcaaacgaatttcgtagaattgttggtgaaatcggtggatta

atggtgtatgaaatgacacgtgatttgccattgaagaatgttgagattga
atggcatatgaagtatcacgagatatgccactgatggatgttgaaattga
atggcttacgaagtcagccgtgatatgcagctggaagatgtcgaaataga
atgacgtatgaagcaagtcgtgatcttcaattggaagacgttgaagtgga
atgacctacgaaatcacccgcgacctgcctttgcaagacgttgaaatcga
atggcttatgaagttgcacgcgacatgccattaaaggatgttgaaattga
atgacttatgaagcgagtcgcgacttgcaattagaagatgttgtcgtaga
atggcatttgaaattacccgcgatcttcctctggaagaagtggatatcaa
atgacctatgaaattacgagagatttaccacttaaggatgttgaaattga
atggtttatgaaatgacacgcgatttgccattgaagaatgttgagattga
atggtgtatgaaatcacacgggatctgccacttgaaagtatcgaaattga
atggcttacgaggtctcacgcgacatgccattgcaagataaaacgatcga
atggtttatgaagtttctagagatatgcctttagaagatgtagaagtaga
atggcctacgaagtttcccgtaacatgcccctaaaggacgttgaagtgga
atggtttacgaaattacgcgcgatctagcaatggaagacgttgaagttga
atggcgtacgaagtatcacgcgatatgccgttgaaggacattgagattga
atgacctatgaaattactagagatttaccacttgaagatgttgaaattga

aactccaattggaaagtcaactcaaaaagaattagcaggtaaaaaattgg
aacaccaattggtaaatcaattcaaaaacagatttcaggtaaaaaagtgg
tacacctgttgcccatgcgacagttaaacaattaactggtaaaaaggtcg
gacaccagttactaagacgatcaaaaagcaacttgctggtaaaaagcttg
aacgccaatgggcaagacggtgcaaaaggaactggccggcaagaaattga
aacgccaattgctaaaacgacccagaaagaattggctggtaaaaaggtag
aacgccagtggcaacaacgactaagaagcagttagctggaaaaaagttgg
tacaccggttcaggctgcgaaatcgaaagtcatctcagggaaaaaactcg
aacaccaatgggtaaaactgtccaaaaggaaattgctggtaagaaattga
aactccaattggaaagtcaactcaaaaagaattagcaggtaagaaactag
gacaccgatgggtaaaactatccaaaaacagcttgctggcaagaagcttg
gacgccagtggctaagatgaccgctaaagaacttgctggtaagaaagtgg
aacaccaattacaaaagcaactactaaacgactagctggtaaaaaagtgg
aacgccaattgccaaaaccactcaaaaggaattggctgggaaaaaggtag
aacaccaatgggcccagctattgaaaagcaactgagcggtaaaaaattag
aacaccgattgccaagtcaacgcaaaaaacgttggcaggtaagaaagtcg
aacaccaatgggtaagacagtccaaaaagaaatcgccggcaagaaattga

ttattgtgccaattctgcgtgctggtcttggaatggtcgatggtgttctt
cgattgttccaattctacgtgctggtttaggtatggttgatggaatggcc
ctgttgtgccgattttacgagctggtttagggatggtcgacggtgtcgtt
ctgttgtgccaatcttacgtgccggactaggcatggttgatggtatcgtg
ctatcgtgccgatcctgcgtgccggcatgggcatggtcaacggggttttg
cgattattccaattcttcgggccggaatcggaatggtggatgggatgacg
ctgttgtgccaattttacgggctggtttaggcatggttgatggcattgtt
gagtggttcctatcctcagagcaggattgggaatggttgacggcatttta
caattgtgccaattttgcgtgcaggtatcggaatgcttaacggtgttctt
ttatagtaccaattttacgtgctggtcttggaatggttgatggtgttctt
cggttgtcccaattttgcgcgcgggtttagggatggttgatggtgttttg
ctattgtcccaattttacgagcaggaattggtatggttgatgggattctc
tagtagttccaattttacgtgctggtattggaatggtagatggtatcttg
ccatcattccgatcttacgggccggcctggggatggtcgatgggatgacc
cagttgtcccaattttacgtgccggtttaggcatggtcgacggggtttta
ccattgtaccaatcttacgggctggcttagggatggttgacggtttctta
caattgtgccgattttgcgtgcaggtatgggaatgcttaacggtgttctt

caaatgatcccatctgctaaagtcggacatattggcatgtatcgtgatga
gagttattaccagttgctcgtattggtcacatcggaatgtatcgtgacga
aaattaattccggccgctcgaattggccatattggaatgtatcgtgatga
caactaattccagcggctaaaattgggcatattggtatgtatcgtgatga
gaaatgattccgtcagccaaggtcggcgtcgttggcatgtaccgcgacga
gaccttatcccagcagctaaaattggttttatcggaatgtaccgggatga
cagttgattcctgcggcaaaaataggtcatattggcatgtaccgtgatga
aagctgattcctgcggcaaaagtgggacatgtcggcctttaccgtgatcc
gacatggtaccatcagctaaaattgcggtcattggtatgtatcgtgatga
caaatgatcccatctgcaaaagtaggacatatcggaatgtatcgtgatga
cggctgattccagccgcaaaagtcggtcacattggcatgtatcgcgatga
gaattaattccagcggccaaggttggtcatattgggatgtaccgggatga
gaattaatcccagctgctaaagtaggtcatataggcatgtatcgtgatga
gaattgatcccagcagccaaaattggctttattgggatgtaccgggatga
gaattgattccagccgctaaggtcggtcatatcggaatgtatcgtgatga
aacatgattccggcagctaaagttgggcacgttgggatgtatcgggatga
gagatggtaccatcagctaagattgctgttattggtatgtatcgtgatga

agagactttaaagccacatgaatatttcttcaagatgccaccagatattg
agaaacattaaagccaactgaatactttgtaaaattaccaagtgatatca
gaaaacgctcgaaccgcacgaatatttcattaaattgcccgaagatattg
agaaacacttgaaccagttgagtatttcatcaagttaccagaagatattg
agaaaccctgaagccggtagaatacttcttcaaggttcctaaggatgtta
agaaaccttaaagccacatgaatactttgttaagttacctaatgatatta
agaaacattagaaccggttgaatattttattaagctgcctgaagatattg
agaaaccttaaaacccgtggaatactatgtcaagcttccttctgatgtgg
aaagactttgaagccacatgaatacttcttcaaggctccaaaggatattg
agaaactctaaagccgcatgaatatttcttcaagatgccaccagatattg
gaagacccttaaaccgcatgaatactttgttaaaatgccgccggatattg
agaaacgcttcaaccacatgaatacttcgttaaattgccatctgatattg
agagacactacaaccacatgaatattttgtgaaaatgccagatgacttag
agaaaccttgaagccgcacgaatacttcgtaaagttgccaaacgacatta
aaagacgcttcaaccacacgaatatttcgttaaattaccaacagatattg
aaagaccttgaagccggtcgaatatttcgttaaattaccaagtgatattt
agaaactttgaagccgcatgaatatttctttaaagctccaaaggatattg

aagaacgtgaatgtattattgttgatccaatgcttgctaccggtggatca
gtgaacgtcaagtattcgttgttgatccaatgcttgctactggtggatca
aaaaaagagaagtaattgttgttgatccaatgctcgcaaccggtggttct
accaacgtgatgtcttgttagtggatccaatgttggctactggtggctca
ctgaacgtgaatgcctggtcgttgacccgatgctggctactggcggttcc
cagaacggcaattattcatcgtcgacccaatgctggcaactggtggttca
atcaacgtgatgttttgctcgtggatccaatgttggcaacaggtggttca
aagagcgtgaattcatcgtggttgacccgatgctcgctacaggcggttcc
ctgaacgtgattgcttggttgttgatccaatgcttgcaactggtggctca
aagaacgtgaatgtattattgttgatccaatgcttgcaacaggtggttca
aacaacgggatttgatcattgtcgatccaatgctggcaactggcggatca
gtcaacggcaggtcttcgtggtcgacccaatgctagcaacgggtggatca
aaaatcgtgaaatgataattgttgatccaatgttagcaactggtggttca
cggaacggcaactcttcatcgttgacccgatgcttgcgaccggtgggtca
accaacgtcaattattcatcgttgatccaatgttggcaactggtggttct
cacaacggcaattatttgtcgttgatccaatgttagccactggtggttca
ctgaacgtgaatgtttagttgttgatccaatgcttgctactggtggttct

gcaaacatggctattggagcattaaagaagcgtggtattcgcttagctgt
gccattatggctgtggatgcattgaaaaaacgtggtatccgtttctgtag
gctaaagatgcgatagccgccctaaagaagcgtggcataaaattaatggt
gcaaaagatgccatttcagcattgaagaagcgtggtattaagttgattac
gccaacctggccatcgaagctttgaagaagcggggcattaagctggccgt
gcaatgatggcaatcgaagccttaaagaagcgtggtatgaaatttgcttg
gcaaaggatgccatttcggcattgaagaagcgcggtatcaaattgattac
gcagttgaagccattcacagccttaaaaaacgcggtatccgtttcatgtg
gcaaatgatgccattgctgcattgaagaagcgcggcatcaatttggcagt
gcaaatatggctattgaagcattaaagaagcgtggcattcgtttagctgt
gctaacatggccattgaggcactcaagaagcgcggtatgcggctagttgt
gcgattatggcgattgatgctctgaagaagcgcggtattaagtttgtgtg
gcaatcatggctgttgatgcactcaaaaagcgtggtataaaatttgtttg
gccgtaatggccatcgaagccctaaagaagcggggcatgaagtttgcctg
gctattatggcaattgatgcccttaaaaaacgtggcatgcgcttagttgt
gccatcatggcgatggatatgttgaaaaagcgcggcattaagtttatgtg
gctaatgacgctatcgctgcattaaagaagcgtggtattaaattggcagt

tttagttgcagctcctgaaggtgtaaaggctgttcaagaagcaaatcctg
cttagtagctgctcctgaaggggttaaagcattacaagaagctcatccag
gcttgttgctgcaccggaaggtgttaaggctgttcaggcagctgacccgg
acttgtttcagcaccggaaggtgttaaggcagtgcaagaagcccatccag
cctggttgctgcgccggaaggcgtcaaggcggtgcaagatgaacacccgg
cttagttgcagcccctgaaggagttaaggctgtgcgcgacgcttatccag
actagtttctgctccggaaggtgttaaagctgttcaagaagcgcatcccg
tcttgtagcagcgccggagggtgtggaagaattgcagaagcatcattcgg
tttagtagcagctccagaaggaattaaggctgttcaagaagctaacccag
tttagtggctgctcctgaaggtgtaaaggctgtacaagaagcaaatccag
cttggtggcagcgccggagggtgttaaagccgtccaggcggccaatccag
tttggtatccgcaccagaaggggttaaagccctccgtgaaaaacatccag
cttagttgctgctccagaaggtgttaaagcatttcgtgaagcacatccag
cttagtagcggcgccagaaggggttaaggcggttcaagaggccttcccgg
tttagtagcagcacctgaaggcgttaaagctgtgcaagaagcacatccgg
tttagttgcggcgcctgagggtgttaaggcacttcgggacgcacatccag
tttagtagcagctccagaaggtattaaggcagtccaagaagaaaatcctg

atgttgatatctatgcagcagaagaagatgaaaaattaatggataacggt
acatcgatatttacacagctgctctagatgaaaagcttaatgaagatggt
atgtcgatatttatgcagcagcacttgatgatcatttaaatcaaaatggt
atgttgacctttatacgggttctcttgatgaaggcttaaacgaacatggt
acgttgacatttacgctgctgcccttgacgacaagctgctgccaaacggc
atgttgatatttatacagcaggacttgatgatcatcttaatgaagatgga
atgttgatatctatacaggttcgcttgatgaaaagttaaatgagaatggt
acgttgatatttacattgcggcgctagatgaaaaattaaatgaaaaagga
atgttgatatttacgcagctgctgaagatgaaaagttgatggataatggc
atgtagacatctatgcagcagcagaagatgaaaaattaatggataacggt
atgtcgatatctatgcggcagcgttagatgatcatttgaacgaaaatggc
atattgacatctatacagccgctttagatgaccgtcttaatgaagatggc
atgtagatatttattcagcttcattagatgaatatctaaatgaagacgga
atgttgatatctacacggctgggctggacgaacgcttaaacgaagatggt
atgttgatatttatgcagctggtttagatgatggattgaatgaagaaggc
acatcgacgtttacacggcagcacttgatgaccatttaaatgaagatggc
atgttgatatttatgctgcatcagaagatgataaattgctggacaatggt

tacatctacccaggtctaggggatgcaggagatatgccaacaattaacca
tacatcgtcccaggattaggggatgctggtgatatgcctacaattaacca
tatatcgttcccggtctaggagatgccggcgatatgccaactattaacca
tacatcgtgccaggacttggcgatgctggtgatatgcctacaattaacca
tacatcttcccaggtttaggggatgcaggtgacatgccaaccattaatca
tatattgttcctgggttaggcgatgctggtgacatgccaaccattaacca
tatattgtcccaggtttgggggatgccggtgatatgcctacaattaacca
tatattgttccaggtctcggagatgcgggtgacatgcctacaattaatca
tacatcttcccaggcttgggtgatgctggtgacatgccaaccattaatca
tacatctacccaggtctaggggatgcagggggaatgccaacaattaacca
tatattgtgccgggtcttggagatgcaggcgacatgcctactattaatca
tatattgtgccaggtctcggggatgccggggacatgcctactatcaacca
tatattgttcctggattaggtgacgcaggtgatatgcctacaattaacca
tacattgtgccaggcctcggggacgcgggggacatgcctaccattaacca
tacatttatcctggtttgggcgatgccggtgatatgccaacaattaacca
tacatcgttcctggtttgggcgatgcgggcgacatgccaacaattaatca
tacattttccctggtttgggagatgccggtgacatgccaaccattaatca

attggttagaaaaggccgtcactcaaagacgactaaatctgattcaccag
attggttcgtaagggtcgtcgttcacaaagctcgaagtcaaaagctccag
attagttcgcaagcctcgcaagccaaggactttcaagtccaaggttccag
actggttcgtaagccacgtaagtcaaaggtttctaagtcaaaatcacctg
attggttagaaaaggccgtcactcaaagactactaagtcaaagtcaccag
attggtacgtaaaggccgtaagagccacaagggcaagtcaaagtcaccag
attggttcgcaagccccgtaagtcaaatgcgactaagtcaaagtcaccag
gctaattcgcaaaggacgcgtgagtaaagtagaaaactcaaagtctcctg
attggtaagaaaaggccgtcattcaaaggttactaagtcaaagtcacctg
attggttagaaaaggccgtcactcaaagacgactaaatctgattcaccag
attagttcgccaaggtcgtaaatcaatttcaaccaagtcagactctcctg
attggtgcgtaaaggtcgtaaatctaaaagttctaaatcagatgccccag
attaattcgtaaaggtcgtaaatctaaaggttcaaaatctaattccccag
attggttcgtaagggccgcaagagccacaagggtaagtcaaagtcacctg
attggtacgtaagggtcgtaaatcaagaacttcaaagtctgatgcacctg
attaattcgcaaaggccgtaagtctaaagtatcaaaatcaaatgccccag
attggtaagaaaaggccgtcattcaaaggttactaaatcaaaatcacctg

ctttaaactatgcttacaacagcatgaagaaaaagatgaactacaaccca
ctttgaactacggctataacagcatgaagaagtctcaagttaacaaccca
ctttgaactttggatataattctatgtccagaaaacaaaccaacaatact
ctttgaactttggctacaactcaatgaagaagaaggcaactaataatgct
ccttgaactacagctacaacagcatgaagaaggaacaagtcttcaaccca
ctcttggttatgtttacaacactttcaagaaagaagaaattaagactcca
ctttgaacttcggctataactcaatgaagaagaaagcaacaaataacgtt
cacttaacaaaggatacaacagctttaaaaaagagcacactaacgtatct
ctttgaattacagctacaacagtatgaagaaggaatcagtattcaaccca
ctttaaactatgcttacaacagcatgaagaaaaagatgaactacaaccca
cgttgaacttcggttacaacagcaagaagaagagccttaccaataaccca
ctttaaactacgggtataacagtttcaaaaaagctcaagttaagaatcca
ctttaaactttgggtacaatagttataagaaagtacaaacaaataactca
ccctgggctttgtatacaacagttttaagaaggaagaaatcaagaaccca
cattaaactttggctacaatagtatgaagaaaaaagctacagataatcca
cgttaaactttgggtataacagttacaagaaggttgcaactaataaccca
ctttgaattacagctacaacagtatgaagaaggaatcagtattcaaccca

gcacctcaaatgcgtggtgttgcaactcgtgtaggtactatgacacctaa
gctcctcaaaaacgtggagttgctacacgtgttggtacaatgacacctaa
gctccgcaaaaacgcggtgttgctactcgtgtcggaacaatgacacctaa
gcaccacaaaagcgtggtgttgctactcgtgttggaacaatgacacctaa
gcaccacaaatgcgtggggttgcgactcgtgtcggtactatgacaccaaa
tcaccacaaaaacgtggagttgctactcgtgtgggtactatgactcctaa
gcaccacaaaagcgtggtgttgccacacgtgttggtacaatgacaccaaa
tctccacaaaaacgcggggtatgtactcgtgttggtacaatgacaccgaa
gctccacaaatgcgtggtgttgcaactcgtgttggtactatgactccaaa
gcacctcaaatgcgtggagttgcaactcgtgtaggtactatgacacctaa
gcaccgcaaaaacgtggggtggcaactcgtgtcggtaccatgacaccgaa
gctcctcaaaagcgtggggttgctactcgtgtcggtaccatgacaccaaa
gctccacaaaaacgtggtgttgcaactcgtgttggtacaatgacacctaa
tcaccgcaaaagcgtggggttgctacccgtgttgggacgatgacgccaaa
gcaccacaaaaacgtggggtcgctactcgtgtcggtactatgacacctaa
gcgccacaaaagcgtggggttgctactcgtgtcggtaccatgactcctaa
gctccacaaatgcgtggtgttgcaactcgtgttggtaccatgactccaaa

gaagcctaactcagctttacgtaagtacgctcgtgttcgtctttcaaact
gaagcctaactcagctttacgtaagtacgctcgtgtacgtttgtcaaact
aaagcccaattcggctcttcgtaagtatgctcgtgttcgtctttcaaacc
gaagcctaactcagctttgcgtaagtacgcccgtgtgcgtctttcaaact
gaagcctaactcagctttgcgtaagtacgcccgtgtacgtctttcaaact
gaagcctaactcagctttacggaagtatgcccgtgtacgtctttcaaact
gaagcctaactcagctttgcgtaagtacgctcgtgtgcgtctttcaaact
aaaaccgaactcagcgcttcgtaaatatgctcgtgttcgtttgactaacg
gaagcctaactcagctttacgtaagtacgctcgtgtacgtctttcaaact
gaagcctaactcagctttacgtaagtacgctcgtgttcgtctttcaaact
gaagccaaactccgcattgcggaaatatgcccgtgttcgtctgtctaact
gaagcctaactcagctttacggaaatatgcacgtgtgcggttgtcaaact
gaagcctaactcagctttacgtaagtatgctcgtgttcgtttatctaact
gaagcctaactccgccctgcggaagtacgctcgtgtgcgtttatctaacc
aaagcctaactctgctttacgtaagtatgctcgtgtgcgcttatctaact
gaagcctaactcggctttacggaagtatgcccgtgtacgtttatctaact
gaagcctaactcagctttacgtaagtacgctcgtgtacgtctttcaaact

taatcgaagttactgcttacattcctggtattggtcataacttgcaagaa
tgattgaagttacagcttatattcctggtattggtcacaaccttcaagaa
agtatgaagttactgcctacattccaggaattggccacaaccttcaagaa
tatatgaagtaactgcatatattccaggtattggacacaacttgcaagaa
tgactgaagttactgcctacatcccaggtgaaggccacaacttgcaagaa
taatcgaagttactgcttacattcctggtattggacacaacctccaagaa
tgtatgaagttactgcttatattccaggtattggtcacaacttgcaagaa
gaatcgaggttactgcttacattcctggtatcggtcacaacctgcaagag
taatcgaagttactgcttacattccaggtgaaggccacaacttgcaagaa
taattgaagttactgcttacatccctggtattggtcacaacttacaagaa
taattgaagtgacagcttacattccgggtattggccataacttgcaagaa
taattgaagtgactgcttacattcctggtattggtcacaacttacaagaa
taattgaagttacagcttatattccaggtatcggacacaacttacaagaa
tgatcgaagtgacggcttacattccagggattggccacaaccttcaggaa
taatcgaagtcacagcttatattcctggtattggtcataacctacaagaa
taatcgaagttacagcttacattcctggtattggtcataacctccaagaa
tgatcgaagttactgcttacattccaggggaaggccacaacttgcaagaa

cactccgttgttttaattcgtggtggtcgtgtaaaggaccttcctggtgt
catagtgttgtcttgatccgtggtggtcgtgtaaaggatttacctggtgt
cactctgttgttttaattcgtggaggacgtgttaaggatcttcctggtgt
cactctgttgttttgattcgtggtggccgtgttaaggatttgcctggtgt
cactcagttgtcctgatccgtgggggccgtgtaaaggaccttcctggtgt
cactcagttgttttaattcgtggtggtcgtgttaaggatttacctggggt
cactctgttgttttgattcgcggtggtcgtgtgaaggatttgcctggtgt
cacagtgttgtacttatccgcggcggacgtgttaaaaacttaccaagggt
cactcagttgttttaattcgtggtggtcgtgtaaaggaccttcctggtgt
cactccgttgttttaattcgtggtggtcgtgtaaaggaccttcctggtgt
catagtgttgtcttgatccgtggcggccgtgttaaggacttgccaggggt
catagtgttgtgcttatccggggcggccgggttaaggatttacctggggt
catagtgttgttcttattcgtggtggtcgtgtaaaagacttacctggtgt
cactccgttgtcctgatccgtgggggccgtgttaaggaccttcctggggt
catagtgttgttcttatccgtgggggccgtgttaaggatttacctggggt
catagcgttgtcttaattcgtggtggtcgtgttaaggatttacctggtgt
cactcagttgttttaatccgtggtggtcgtgtaaaggaccttcctggtgt

tcgttaccacatcattcgtggtgctttggatactgcaggtgttgatggta
tcgttaccatgtcattcgtggtgcgcttgatacagcaggtgttactgatc
tcgttaccacattattcgtggtgcccttgataccgccggagttgaaggcc
acgttaccacattatccgtggggctttggatactgcgggcgttgatggtc
acgttaccacatcgttcgtggtgcccttgacactgctggtgttgacggca
tcgttaccacatcatccgtggtactctagatactgctggtgttgaaggcc
gcgttaccacattattcgtggtgcattggatacagctggtgttgacggac
acgttaccacatcgttcgtggtgcgcttgatactgctggagttgaaaacc
tcgttaccacatcattcgtggtgccctcgatactgccggtgttgatggca
tcgttaccacatcattcgtggtgctttggatactgcaggtgttgatggta
tcgttatcacattgttcgtggtgcgcttgatacggctggtgttgacggcc
tcgttaccacatcatccgtggtgcgctcgatactgccggggttactgacc
tcgttaccatatcgttcgtggtgctttagatacagcaggtgttgaaggcc
tcgttaccacatcatccgtgggacgcttgataccgccggtgttgacggcc
tcgttatcacgttattcgtggtgctttagatacagccggcgttgacggtc
tcgttaccatgttatccgtggtgctttggatactgctggtgtcgaagatc
acgttaccatatcgttcgtggtgcccttgatactgctggtgttgaaggca

gaaaacaaggccgttctaagtacggtgctaagaaaggttaaatgcctaga
gtaaacaaagccgttctaaatacggtacaaagaaacctaagatgccaaga
gtatgaacggacgatcaaaatatggcgcaaagcggccaaagatgcctaga
gtatgacttcacgttcaaagtatggcacaaaggcaccaaagatgccacgt
gaaagcaagctcgttccaagtacggcgctaagaagggttaaatgccaaga
gtatgcaatcacgttctaagtacggtgctaagaagcctaagatgccacgt
gtatgacatcacgttcaaagtacggcacaaaggcgccaaagatgccacgt
gtgcacaaggccgtcctaaatacggtacgaaaaaacctaaaatgccacgt
gaaagcaaagccgttctaagtacggtactaagaaagattaaatgcctaga
gaaaacaaggccgttctaagtacggtgctaagaagggttaaatgcctaga
ggatgcagggtcgctccaagtacggtgcaaagcgccctaagatgccacgt
gtcgtcaaggtcgttccaagtatgggactaagaagcctaagatgcctaga
gtatgcaaagccgttctaagtacggtgctaagaagcctaagatgccaaga
ggatgcaaagccgttccaagtacggtgctaagaagccgaagatgccacgt
gtatgcaaagccgttctaaatatggtactaagagacctaaaatgccaaga
gtcgccaaagccgttccaagtatggtaccaagaagccaaagatgccaaga
gaaagcaaagccgttctaagtacggtactaagaaagattaaatgcctaga

aaaggtaatgttgctaagagagatgttttagcagatccagtttataactc
aaaggtccagcaccaaaacgcgaagtattaccagatccaatttataactc
aaagcttatacaaagcaacaagaagtgttgccagacccaatttataattc
aaaggttatactaagcgtcaggaaattttgcctgacccaatttacaactc
aaaggtcatgtttcaaagagagacgttttagcagacccagtttacaactc
aaaggacatgtacaaaagcgtgaaattttaccagatccaatgtacaactc
aaaggttatactaagcgtcaggaagttttgcctgacccaatttacaattc
aaaggtcctgtagcaaaaagagatgttttacctgatccgatttacaactc
aaaggtcacgtaactaaaagagccgttttagcagatccagtttacaactc
aaaggtaatattgctaagagagatgttttagcagatccagtttacaactc
aaaggcagtgtcgcaaaacgtgatgttttacctgatccagtttacaattc
aaaggaaacgtacaaaagcgtgaagtccttcctgatccaatttacaattc
aaaggtgccgttgcaaaacgcgaagtgctcccagatccaatttataactc
aagggacatgtagcaaagccggaagttttaccggatccaatttacaactc
aaaggctatgttgcaaaacgtgacgttttacctgatccaatgtacaattc
aaaggtgcacctgcaaaacgcgaagttttagcagatccaatgtataactc
aaaggtcacgtaactaagagagacgttttagcagatccagtttacaactc

taaattggttactaaattaattaaccacttaatgattgatggtaagaagg
aaagcttgttacacgtttaatcaaccgtttaatgttagatggtaagcgtg
aaaacttgttagtcgtttgatcaacaagttaatgcttgatggaaaacgtg
aaagctcgtttcacgtttgatcaacaagttgatgcttgatggtaagcgtg
aaagctggttactaagctgatcaaccacttgatgaaggatggtaagagag
aaagttggttactagcttaattgatcacttaatgattgatggtaagcgtg
aaagctcgtttcacgtttgatcaacaagttgatgcttgatggtaagcgtg
taagcttgtatctcgtttaatcaacaaaatgatgatcgatggtaaaaaag
aaagcttgttaccaagttaattaaccacttgatgattgatggtaagagag
taaattggttactaagttaattaaccacttaatgattgatggtaagaaag
aaagctggtaactcgcttgatcaaccacttaatgattgatggtaagcgcg
aaagttggtcactcgtctgatcaaccacatgatgatggatgggaaacgtg
aaaattggttactcgcttaatcaaccgtttgatgttagatggtaagcgtg
aaagctggttaccagcctgattaaccacttgatgcttgatggtaagcgcg
taaattggtttcacgcttaatcaaccgcttaatgattgatggtaaacgtg
taaattagtaacgcgtttaattaaccacttaatgttagatggtaagcgcg
aaagcttgttactaagttgatcaaccacttaatgatcgatggtaagagag

caaaggcatcttcaattctttacgatgcttttggtattattcaagataag
gtaaagcttcaaagattttatacaatgcttttgatattatcgaaaaagaa
gaactgcttcatctatcctctataaagctttcgatcgtatccagtccgag
gtacagcttcaacaattttgtacgatgcttttgatcgtatcaaggaagca
ctcaagcttcatcaatcttgtacgatgcttttgacatcatcaaggacaag
gaactgctactaagattttatacgctgcttttgatgaaattaagaacgaa
gaactgcttcaacaatcttgtatgatgcttttgatcgtatcaaggaagct
gtaagcctcaaacgatcctatacaagtcattcgatatcattaaagaacgt
ctaaggcatcttcaatcctttacgatgctttcaacattgttcaagacaag
caaaggcatcttcaattctttacgatgcttttggtattattcaagataag
ggaaggcatcaactattttatatgatgcatttgatatgattaagaaacaa
gaacttcaactaaaatcatttatggtgccttcgacatcattaagaatgaa
ggactgcatcaaagattttataccaagcatttgatattattaaggaacaa
ggaccgcttctaagatcctctaccaagcccttgaccaaatcaaggaacaa
gtacagcgtcaacaatcttatatgacgcatttgatattattaaagaagaa
gtaccgcatcaactattttgtatgatgcttttgatcaaatcaaagaacaa
ctaaggcatcttcaatcctttacgatgctttcaacattgttcaagacaag

actggtaaagaaccagttgaagtttttgaagaagcaatgaacaatgttat
actggttcagaaccaacaggagttttcgaagaagctatgaacaacatcat
actggtaatgatccggtggaagtatttcagcaagcaatggaaaatgtcat
actggtaacgatccattagaagttttcgaacaagctatggaaaacattat
actggcagggaaccaatggacgtctttgaagaagccatgaacaacgttaa
actggtaatgatccagttgaagtattccaacaagcaatggaaaatgttat
actggtaacgaaccattggaagttttcgaacaagccatggaaaacatcat
actggcaatgatgcaatggaggttttcgaacaagcattgaaaaacatcat
actggtaaggaaccacttgatgtatttgaagaagctatgaacaacgttat
actggtaaggaaccagttgaagtttttgaagaagcaatgaacaacgttat
accgggaacgaaccattggacgtttttgaagaagcaatgaaaaacgttat
actggtaacgatccagttgaaactttcgaagaagcaatgaagaacatcat
acaggaaatgaaccattggatgtttttgaagaagcaatgaagaacatcat
actggtaacgacccgatcgaagtgttcgaacaagcaatggaaaacatcaa
actggtaatgaaccattagaagtgttcgaagaagctatgaacaacatcat
actggtaacgatcctttggaagtcttcgaagaagctatgaagaacgttat
actggtaaggaaccacttgatgtatttgaagaagctatgaacaacgttat

gccagttttggaagttaaagctcgccgtatcggtggttctaactaccaaa
gcctgtccttgaagttaaggctcgtcgtgttggtggttctaactaccaag
gcctgtccttgaagtcaaggctcgccgtgttggaggatccaactatcagg
gccagtattggaagttaaggctcgccgtgttggtggttctaactaccaag
gccagttttggaagttaaggctcgccgtatcggtggttctaactaccaag
gcctgtcttggaagttaaggctcgtcgtgttggtggttctaactaccaag
gcctgtattggaagttaaggctcgccgtgttggtggatctaactatcagg
gcctgtacttgaagtaaaagcacgccgtgtaggtggtgcgaactaccaag
gccagttttggaagttagagctcgccgtatcggtggttcaaactaccaaa
gccagttttggaagttaaagctcgccgtatcggtggttctaactaccaaa
gccggtcttggaagttaaagctcgccgtatcggtggttctaactaccaag
gccagtcttggaagtcaaggctcgccgggttggtggatcaaactaccaag
gcctgtacttgaagttaaggcacgtcgtgttggtggttctaactaccaag
gccggcccttgaagttaaggcgcgccggattggtggttctaactaccaag
gccagtacttgaagttaaagcccgccgtatcggtggttctaactaccaag
gccagtacttgaagttaaggcccgccgtgttggtggttctaactaccaag
gccagttttggaagttagagctcgccgtatcggtggttcaaactaccaaa

tcccagttgaagttcgcccagaaagaagaactactcttggcttaagatgg
ttccaattgaagtacgtccagatcgtcgtacaacacttggtttacgttgg
ttcctatcgaagttcgtcccgagcgccgaacaaccctaggccttcgttgg
tgccaatcgaagttcgtccagatcgtcgttcaactttgggacttcgctgg
ttcctgtagaagttcgtccagaaagacaaactactttggcattgcgttgg
ttccgattgaagttcgtccagaccgtcgtactacattaggtcttcgttgg
tgccaatcgaagtacgtcctgaccgtcgtacaacattgggattgcgttgg
ttcctgtagaagttcgtcctgaacgtcgtacgactcttggacttcgctgg
tcccagttgaagtacgtcctgaaagaagaactactttaggtttaagatgg
tcccagttgaagttcgtccagaaagaagaactactcttggcttaagatgg
tgccaatcgaagttcgtccggatcgtcggaccaccttgggcctacggtgg
tcccaatcgaagttcgtccagatcgtcggacgactttaggtcttcgttgg
ttcctattgaagttcgtccagatcgtcgtacaactttaggtttacgttgg
tgccgatcgaagttcgcccagaccgtcaacggacgttggcacttcgttgg
tgccaattgaagttcgtccagaacgtcgtacaactttaggtttacgctgg
ttccaatcgaagttcgcccagatcgtaagacgactcttggccttcgttgg
tcccagtagaagtacgtcctgaaagaagaactactttaggcttaagatgg

cttgtttcttacgctcgtttacgtaatgaacatactatggatgaacgtct
ttagttaactacgctcgtctccgtggtgaacacacaatgccagaacgtct
attgttcagtatgcacgcttgcgttccgaacggacgatggaagaacgtct
ttagttaactactcacgtttgcgtaacgaacatacaatggatgaacgttt
ctggtttcatactcccgcttgcgtaacgaacacactatggatgaacgtct
attgttcaatacgcacgtttgcgcggtgaacatacaatggttgaacgtct
ttagtaaactactcacgtttgcgtaacgaacacacaatggatgaacgttt
ttagttaactacgctcgtcttcgtggagaaaaaacgatggaagagcgttt
cttgtttcatatgctcgtttacgtaacgaacacactatggatgaacggtt
cttgtttcatacgcacgcttacgtaatgaacatactatggatgaacgtct
atcgttcagtattcccgtcaacgcggtgaacatacgatggacgaacgctt
ttagttcaatactcccgtttacgtggtgaacacacgatggttgaacgtct
ttagttcaatactcacgtcttcgtggtgaacacacaatgtccgaacgttt
ctcgtgcaatacgcacgtcttcgtggggaacacacgatggtggaacgtct
ttagtaagctacgctcgcctacgtggggaacatactatggatcaacgtct
atcgttcaatatgctcgctcacgtggcgaacacactatgtccgaccggtt
cttgtttcatacgctcgtttacgtaacgaacatactatggatgaacgttt

tgcaaacgaaattatggatgctgctaacaatactggttcagcagttaaga
tgctcgtgaaattatggatgcagctaacaatactggtgcatctgttaaga
ttcaaaagaaatcatggatgcagccaacggtaccggagcttcagttaaaa
agctaaagaaatcatggatgccgctaatgatactggcgcatctgtaaaga
ggcaaacgaattgatcgatgcctcaaacaacactggttcagctgttaaga
tgcacgtgaaatcatcgatgcttcaaacaatactggagcttcagttaaaa
agctaaagaaatcatggatgcagctaatgatactggtgcatctgttaaga
agctaacgaaatccttgacgcagctaacaacactggtgctgctgttaaga
agctaacgaaatcatcgacgcttcaaacaacactggttcagctgttaaga
tgcaaatgaaattatggatgctgctaacaacactggttcagcagttaaga
ggctaaagaaatcatggacgccgctaacaacaccggtgccgctgtgaaga
tgcacgtgaaatcatggatgccgctaacaacacgggtgctgctgttaaga
agctaaagaaatcatggacgcagcaaacaatacaggtgcagctgttaaga
ttctggcgaaatcatcgatgcttccaacaacactggtgcttccatcaaga
tgcacgtgaaatcatggatgctgccaacaacactggtgctgctgttaaga
agctcgtgaaatcatggatgctgctaacaatactggtgcttcagttaaga
agctaacgaaatcattgatgcttcaaacaacactggttcagcagttaaga

aacgtgaagacgtccacagaatggcagaagcaaaccgtgcatttgctcac
aacgtgaagacacacataagatggctgaagccaaccgtgcattcgcacat
aacgcgatgatactcataagatggccgaggccaaccgtgcctttgcccat
agcgtgaagacacacacaagatggctgaagcgaaccgtgcatttgcacac
agcgtgaagacgtgcaccgtatggcagaagctaaccgtgccttcgctcac
agcgtgaagatacgcaccgtatggcagaagccaaccgtgcattcgcacac
agcgtgaagatacgcataagatggctgaagctaaccgtgcattcgcgcac
aacgtgaagacactcataagatggctgaagcaaacaaagcatttgctcac
agcgtgaagacgttcaccgtatggctgaagctaaccgtgcatttgcacac
aacgtgaagacgtccacagaatggcagaagcaaaccgtgcatttgctcac
agcgtgaagatacccacaagatggcagatgccaaccgagcatttgcacat
agcgtgaagatacgcaccggatggctgatgctaaccgtgccttcgcacac
aacgtgaagatacacataagatggctgacgctaaccgtgcattcgcacat
agaaggaagacaccctgcggatggccgaagctaaccgggccttcgcacac
aacgtgaagatacacataaaatggctgatgccaaccgcgcatttgcacat
agcgtgaagatactcaccggatggctgaagccaaccgtgccttcgcccat
agcgtgaagacgttcaccgtatggctgaagctaaccgtgcatttgcacac

taccgcttctaagcagaaaaagaacattacgaaagaactaagccgcacgt
taccgttggtaaatggcaaaagaacattacgaaagaacaaaaccccatgt
tatcgttggtaagctgaaaaggaacattacgaaagaactaagccgcacgt
taccgttggtaattggctaaggaaacttacgttcgcactaagccccacgt
taccgtttctaagcagaaaaagaacattacgttagaactaagccacacgt
taccgctggtaagctgaaaaagaacattatgaacgtacaaaaccccacgt
tatcgttggtaattggctaaggaaacttacgttcgcactaagccccacgt
tatcgctggtagatggctaaagaaaaattcgaccgttccaaatcacatgc
taccgcttctaagcagaaaaagaacattacgttagaactaagccacacgt
taccgcttctaagcagaaaaagaacattacgaaagaactaagccgcacgt
tatcgttggtaagctgaaaaagaacactatgaacgcacaaagccccacgt
taccgctggtaggctgaaaaagaacattatgaaagaactaaaccccatgt
tatcgctggtaaatggctaaagaacattacgaaagaacaaaaccccatgt
taccgctggtaagcagaaaaagaacattatgaacgtactaagccccacgt
tatcgctggtaagcagaaaaagcacattacgaaagaacaaaaccccatgt
tatcgttggtaaatggcaaaagaacattatgaaagaacaaaaccccatgt
taccgcttctaagcagaaaaagaacattacgttagaactaagccacacgt

taacattggtactatcggccacgttgaccatggtaagaccactttaactg
aaatattggtacaattggccacgttgaccatgggaaaactactttgacag
taatattggtactatcggtcatgttgatcatggtaaaaccactttaacgg
taacattggtactattggacacgtcgatcacggaaagacgactttgactg
taacattggtactattggtcacgttgaccacggtaagactactttgaccg
taacattggtactattggccacgttgaccacgggaagactactttaactg
taacattggtactattggacacgtcgatcacggaaagacgactttgacag
caatattggtacaattggacacgttgaccatggtaaaacaactttaactg
aaacattggtactatcggtcacgttgaccacggtaagaccactttaactg
taacattggtactatcggccacgttgaccatggtaagaccactttaactg
aaacattggtacgatcgggcacgttgaccacggtaagactactttgaccg
aaatattggtactattggccatattgaccatgggaaaacgacgttaaccg
aaacatcggtacaatcggacacgttgaccatgggaaaacaactttaacag
taacatcggtactattggccacgttgaccacgggaagactactttaaccg
taacatcggtactatcggacatgttgatcatggtaaaacaactttaacag
aaacattggtactattggccacgttgaccatgggaagactactttgaccg
aaacattggtactatcggtcacgttgaccacggtaagaccactttaactg

cagctattactactgttttggcagaagcacaagctgaagattactcacaa
ctgctattacaaaagtgttgtcagaagctaaagcttcagattacgctgat
ctgctatcactaaggtattgtctgaagcgcaagctcaagattatgcctca
ccgctatctcaaaggtattggctgaagttgatgctactgattttgctgaa
cagctatcactactgtgttggctaaggcacaagctgaagattactcacaa
ctgctattacaaaggtattggcagccgcaaaggcagaagattacgctgat
ccgcaatctcaaaggtattggctgaaatcacagctactgattttgctgaa
ctgctatcacaacagtacttcataagggtacagctatggcgtacgatcaa
cggctattactactgttttagctgaagctaaggctgaagattactcacaa
cagctattactactgttttggcagaagcacaagctgaagattactcacaa
cggctatcactaaggtattgtcagaagccaaagcgcaagactacgcttct
ctgctatcactaaggtacttgctgacgcaaaggccgaagattatgcagat
cagcaattacaaaggttttagctgaagctgaagcttctgactacgcttct
cagctatcaccaaggtattggccgctgccaaggcagaagactactctgat
cagcaatcacaaagatgttggcagacgctgaagctcaagactatgcaaac
ctgcaatcactaaggtattagcatctgctaaagaacaagactttgcttct
cggctattactactgttttagctgaagctaaggctgaagattactcacaa

atcgatgctgctccagaagaaaaggaacgtggtattactattaataccgc
attgatgctgctccagaagaaaaggaacgtggtatcacaatcaacacagc
attgatgccgctcctgaagagcgtgaacgtggaatcaccatcaatactgc
atcgataacgcgcctgaagaaaaagaacgtggtatcacaattaacacttc
atcgacgcagctccagaagaaaaggaacgtggtatcactatcaacactgc
atcgatgctgctccagaagaaaaggaacgtggtatcactatcaacactgc
atcgataacgcgcctgaagaaaaagaacgtggtatcacgattaacacttc
attgatggtgctccagaagaacgcgagcgcggtatcacaatctctactgc
atcgatgctgcaccagaagaaaaggaacgtggtatcactattaacaccgc
atcgatgctgctccagaagaaaaggaacgtggtattactattaataccgc
atcgatgctgctccagaagaaaaggaacgtggcatcacaatcaacaccgc
atcgatgctgctccagaagaacgtgaacgtggtatcacgatcaacactgc
atcgacgctgctccagaagaacgtgaacgtggtattacaatcaacacagc
atcgatgctgctccagaagaaaaggaacgtggtatcactatcaacactgc
atcgatgctgctccagaagaaagagaacgtggtatcactatcaatacagc
atcgatgctgctccggaagaacgtgaacgtggtattactatcaacactgc
atcgatgctgcacctgaagaaaaggaacgtggtatcactattaacaccgc

tcacgtagaatacgaaactaagaatcgtcactacgctcacatggatgctc
ccacgttgaatatgaaacagaaaagcgtcattacgctcatatcgatgctc
ccacgttgaatatgaaactgataagcgtcactatgcacacatcgatgcac
tcatatcgaatatgaaacagagaagcgtcactatgcccacattgatgccc
ccacgttgaatacgaaactgaaaagcgtcactacgcccacatggacgccc
ccacgttgaatacgaaactgaaaagcgtcactacgcacacatcgatgccc
acacatcgaatacgaaacagaaacacgtcactatgctcatatcgatgccc
acacgttgagtacgaaactgaaactcgtcactatgcacacgttgactgcc
ccacgtagaatacgaaactgaaaagcgtcactacgctcacatggacgctc
tcacgtagaatacgaaactaagaatcgtcactacgctcacatggatgctc
ccacgttgaatatgaaaccgaaaagcgccactacgcacatattgatgcgc
ccacgttgaatacgaaacggaaaagcgtcactatgcgcatatcgatgccc
tcacgttgaatatgaaacagaaaagcgtcactatgcacatatcgatgctc
ccacgttgaatacgaaacggaaaagcgtcactacgctcacatcgacgctc
ccacgttgaatacgaaacagaaaaccgtcattatgcacatattgacgccc
ccacgttgaatacgaaactgaaaagcgtcactacgctcatatcgatgccc
ccacgtagaatacgaaactgaaaatcgtcactacgctcacatggacgctc

caggccacgctgactacatcaagaacatgattactggtgctgcacaaatg
caggacatgctgattacgttaagaacatgatcactggtgctgcacaaatg
caggtcacgccgactatgttaaaaatatgatcactggagccgcacaaatg
caggtcacgcggattacgttaaaaacatgatcactggtgctgcccaaatg
caggccacgccgactacatcaagaacatgatcactggtgccgctcaaatg
ctggacacgctgactacgttaagaacatgatcactggtgctgcccaaatg
ctggtcacgccgattacgttaagaacatgatcactggtgccgctcaaatg
caggacacgctgactatgttaaaaacatgatcactggtgctgcgcaaatg
caggccacgcagactacatcaagaacatgattaccggtgctgcacaaatg
caggtcacgctgactacatcaagaacatgattactggtgctgcacaaatg
cagggcatgctgactacgttaagaacatgatcaccggtgctgcacagatg
caggacatgctgactacatcaagaacatgatcactggtgccgctcaaatg
caggacatgctgactacgttaagaacatgatcactggtgctgcacaaatg
cagggcacgccgactacgttaagaacatgatcactggggccgctcaaatg
caggacatgctgattacgttaaaaacatgatcactggtgctgctcaaatg
caggacatgctgactacgttaagaacatgattactggtgccgctcaaatg
caggccacgccgactacatcaagaacatgattaccggtgcggctcaaatg

gatggtgctatcttagttgttgctgcaactgatggtcctatgccacaaac
gatggtgctatcttagttgttgctgcaactgatggtcctatgccacaaac
gatggagccatccttgttgttgctgctactgatggtcctatgccacagac
gatggtgctatcttggttgttgctgcaactgatggtcctatgccacaaac
gacggtgctatcttggttgttgccgcaactgacggtcctatgccacaaac
gatggtgctatccttgttgttgccgctactgatggtcctatgccacaaac
gacggtgctatcttggttgttgctgcaactgatggtcctatgccacagac
gacggagctatccttgtagtatctgctgctgatggcccaatgccacaaac
gatggtgccatcttagttgttgctgcaactgatggtcctatgccacaaac
gatggtgctatcttggttgttgctgcaactgatggtcctatgccacaaac
gatggtgcgatcttggttgttgcggcaactgatggcccaatgccacagac
gacggtgctatcttggttgttgccgcaactgatggtcctatgccacaaac
gatggtgctatcttagttgttgctgctactgatggtcctatgccacaaac
gacggtgcgatcttagttgttgccgcaactgatggtccgatgccacaaac
gacggtgccatcttagttgttgctgcaactgatggtcctatgccacaaac
gacggtgcgatcttagttgttgccgcaactgatggtcctatgccacaaac
gatggtgctatcttagttgttgctgcaactgatggtcctatgccacaaac

tcgtgaacacatcttacttgctcgtcaagttggtgttaagtacatcgttg
acgtgaacatatccttcttgctcaccaagttggtgttgactacatcgttg
tcgtgaacatattttgcttgcccgtcaagttggtgttaactatattgttg
acgtgaacacatcttgttggcacgtcaagttggtgttgactacttggttg
tcgtgaacacatcttgttggctcgtcaggttggtgttaactccatcgtag
tcgtgaacacattcttcttgctcgtcaggttggtgttcaatacatcgttg
acgtgaacacattttgttggcacgtcaagttggtgttgaatatcttgttg
tcgtgagcacatccttctttctaaaaacgttggtgtaccatacatcgttg
tcgtgaacacattttgcttgctcgtcaagttggtgttaactacatcgtag
tcgtgaacacatcttacttgctcgtcaagttggtgttcaatacatcgttg
ccgtgagcatatcttgttggctcgtcaggtcggcgttgattacatcgttg
gcgtgaacacatcttgcttgcgcgacaagtgggtgttgactacatcgttg
tcgtgaacacatcttacttgctcgtcaagttggtgttgaatacattgttg
tcgtgaacacattcttctggctcgccaggtcggtgttgaatacatcgttg
tcgtgaacatatcttgcttgctcaccaagtcggtgttgattacatcatcg
gcgtgaacacatcctcttggctcgccaagttggtgttgactatatcgttg
tcgtgaacacattttgcttgctcgtcaagttggtgttaactacatcgtag

tattcttaaacaaggttgacttagttgacgatccagaattgatcgacttg
tcttcttaaacaagactgatcttgttgatgatgatgaattagttgacctt
tcttcttaaataagactgaccttgttgatgatccagaattaatcgatctt
tcttcttgaacaagactgatttggttgatgatgaagaattagttgaattg
tcttcttgaacaagtgcgacttggttgacgacccagaattgatcgacttg
tattcttgaacaagactgacttagttgacgatgatgaattagttgactta
tattcttgaacaagactgatttggttgatgatgaagaattagttgaattg
tattcttaaacaaatgcgacatggtagacgacgaagagcttcttgaacta
tattcttgaacaagtgcgatttagttgacgacccagaattgatcgacttg
tattcttaaacaaggttgacttagttgacgatccagaattgatcgactta
ttttcctgaacaagacagacttggttgacgatccagaattgatcgacttg
tcttcttgaacaagactgatcttgttgatgatgacgaattggttgacttg
tattcttaaacaagtgcgacttggttgacgatgacgaattacttgactta
tcttccttaacaagactgaccttgttgacgatgacgaactggttgactta
tcttcttgaacaaaacagatttagttgatgatgatgaattaacggacttg
tcttcttaaacaagactgatcttgttgacgatgacgaattagttgacttg
tattcttgaacaagtgcgatttagttgacgacccagaattgatcgacttg

gttgaaatggaagtacgtgacttgttaactgaatacgattaccctggtga
gttgagatggaagttcgtgaacttctatctgaatatgatttccctggtga
gttgagatggaagttcgtgaacttttgtctgaatatgattttcctggaga
gttgaaatggaagttcgtgaattgttgtcagaatatgacttccctggtga
gttgaaatggaagtaagagacttgctttcagaatacggttacccaggtga
gttgaaatggaagttcgtgacttacttagcgaatacgatttccctggtga
gttgaaatggaagttcgcgaattgttgtcagaatatgacttcccaggcga
gttgaaatggaagttcgcgatcttcttagcgaatacgacttccctggtga
gttgaaatggaagttcgtgacttgttaactgaatatgattaccctggtga
gttgaaatggaagtacgtgacttgttatcagaatacgattaccctggtga
gttgaaatggaagtccgggaactgctcagcgaatacgattatcctggtga
gttgaaatggaagtccgtgagctcttgtctgaatacgattaccctggtga
gttgaaatggaagttcgtgatttattatctgaatacgacttccctggtga
gttgaaatggaagttcgtgaccttctgtccgaatacgacttccctggcga
gttgaaatggaagttcgtgaattattatcagaatacgatttccctggtga
gttgaaatggaagtacgtgaattactttcagaatacgatttccctggtga
gttgaaatggaagttcgtgacttgttgactgaatacgattaccctggtga

cgatgttcctgttatccgtggttcagctttgaaggcacttcaaggtgacc
cgatgttcctgtacttcgcggttcagctttgaaagctcttgaaggcgatg
tgatattcctattattcgcggttctgctttgaaggctcttcaaggcgatc
cgatattcctgtacttaagggttcagctttgaaggctttggaaggtgatc
cgatgttcctgtagttcgtggttcagctttgaaggctcttgaaggcgacg
cgatgttccagttgttcgtggatctgctcttaaggcacttgaaggtgacc
tgatattcctgtaattaagggttcagctttgaaggcccttgaaggtgacc
tgatgtaccagttgttaaaggttctgctcttaaagctcttgaaggagacg
cgatattccagttgttcgtggttcagctttgaaggctttagaaggcgaca
cgatgttcctgttatccgtggttcagctttgaaggcacttgaaggtgatc
tgatattcctgttatccgtggttctgctttgaaggcccttgaaggcgatc
tgacattcctgttatccgcggttcagctttgaaggctcttgaaggcgacg
cgatattcctgttattcgtggttccgctttgaaggctcttgaaggcgaca
tgatgttccggttgttcgtgggtccgctcttaaggccctcgaaggtgacc
cgatattccagttatccgcggttcagcacttggtgcattgaacggcaacc
cgatattcctgttatccgtggttcagcgcttaaagcacttgaaggcgacc
tgatattccagttgttcgtggttcagcattaaaggctttacaaggtgaca

cagaacaacaagacgttatcagaaaattaatggaaactgttgacgaatac
cagaacaagaaaaagttatcatggatcttatggatacaatcgacgaatac
cggaacaggaaaaagttatcttgcacttaatggatgttatcgatgaatac
ctgaacaagttaaggttatcgaagaattgatggatactgttgattcatac
aagaagctcaaaagaagatcgaagaactgatggacgttgttgacgaatac
cagaacaagaaaaagttatccttcacttaatggatgttattgatgactac
ctgaacaagttaaggttatcgaagaattgatggatactgttgattcatac
ctgagtgggaagctaaaatcttcgaacttatggatgcggttgatgagtac
aggaagctcaagaacaaattcttaagttgatggacaccgttgatgaatac
cagaacaacaagacgttatcagaaaattaatggaaactgttgacgaatac
cagaacaggaaaaggttatcatggaattgatggataccatcgatgaatat
aagaacaagaaaaggttatccttcacttgatggatgttgttgatgattac
aagatgctgaagcacaaatcatggaattaatggacacagttgacgaatac
cagaacaagaacaagttgttcttcaccttctggacgtcgttgacgaatac
ctgacgacgttaaagctgttgaagaattaatggctactgttgacgaatat
cagaacaagaaaaggttatcatgcacttaatggatgttgttgatgaatac
aggaagctcaagaccaaatcatgaagttgatggacattgttgatgaatac

atcccaactccagaacgtgatactgacaagccattcttaatgccagttga
attccaacaccagaacgttctacagacaagccattcttgatgcctgttga
atcccaactccagttcgtgatgttgataagccattcttgatgcctgtcga
attccagaaccagcacgtgaaacagacaagccattcttgatgcctgtcga
attccaactccagaacgtgaaactgacaagccattcttgatgccagttga
attccaactccaaagcgtcctactgacaagccattcatgatgcctgtcga
attccagaaccaaagcgtgaaactgacaagcctttcttgatgcctgtcga
atcccaactccagaacgcgacactgaaaaaccattcatgatgccagttga
atcccaactccagaacgtcaaactgacaagccattcttaatgccagttga
attccaactccagaacgtgatactgacaagccattcttaatgccagttga
atcccaacacctgttcgtgaaacagacaagcctttcttgatgcctgttga
atcccaactccagaacgtgaaaacgacaagccattcttgatgccagttga
attccaactccacaacgtcctacagacaagccattcttaatgcctgttga
atcccaactccaaagcgtcctactgacaagccattcatgatgcctgtcga
gttccaactccagaacgtgacacagacaaaccattcttgatgcctgttga
atcccaactccagttcgtgatactgaaaagcctttcttgatgcctgttga
atcccaactccagaacgtcaaactgacaagccattcttgatgccagttga

agacgtatttactatcactggtcgtggtactgttgcttctggtcgtattg
agacgtatttacaattactggtcgtggtactgttgcttctggtcgtatcg
agatgtcttcactatcactggacgtggtactgttgcgtctggacgtatcg
agatgtcttcacaatcactggtcgtggtacagttgcttctggtcgtgtcg
agacgtcttcactatcactggtcgtggtactgttgcttcaggccgtatcg
agacgtatttactatcactggtcgtggtactgttgcttctggtcgtattg
agacgtatttacaatcactggtcgtggtacagttgcttctggtcgtgttg
ggacgtattctcaatcactggtcgtggtacagttgctactggccgtgtag
agacgtattcactatcactggtcgtggtactgttgcttcaggtcgtatcg
agacgtatttactatcactggtcgtggtactgttgcttctggtcgtatcg
agatgtcttcaccatcactggtcgtggtacagttgcttctggccgtatcg
agatgtcttcacgatcactggtcgtgggactgttgcttctggtcgtatcg
agatgtatttacaatcacaggtcgtggtactgttgcttctggtcgtatcg
agacgtcttcactatcactggtcgtggtactgttgcttctggtcgtatcg
agacgtatttacgatcactggtcgtggtactgttgcttcaggtcgtatcg
agacgtcttctcaatcactggtcgtgggactgttgcttctggtcgtatcg
agacgtattcactatcactggtcgtggtactgttgcttcaggtcgtatcg

accgtggtactgttaaagtcggtgacgaagttgaaatcgttggtttaact
atcgtggtgaaatcaaagtcggtgacgaagttgaaatcgttggtcttaaa
atcgtggaactgtcaagattaacgatccagttgaaattgttggtttgaag
accgtggtgtattgactacaggaactgaaattgaaatcgttggtttgaag
accgtggtactgttaaggttggcgacagcgttgaaatcgttggtttggta
accgtggtactgttaaggtcggtgacgaagttgaaatcgttggtttaact
accgtggtgtattgactactggtacagaaattgaaatcgttggtttgaaa
aacgcggacaagttaaagtcggtgacgaagttgaaatcatcggtcttcaa
accgtggtactgttaaggtcggcgatgaagttgaaatcgttggtttggta
accgtggtactgttaaggtcggcgatgaagttgaaatcgttggtttaact
atcgtgggacggttaagattggtgacgaagttgaaatcatcggcttgaag
accgtgggactgttaaagtcggtgacgaagttgaagtcgttggtttacat
atcgtggtacagttaaagttggtgacgaagttgaaatcgttggtttgaag
accgtggtactgttaagatcggtgacgaagttgaaatcgttggtttgaag
atcgtggccaagttactgtcggtgacgaagttgaaatcattggtcttaag
atcgtgggactgttaaggtcggcgacgaagttgaaatcgttggtttacac
accgtggtactgttaaggtcggtgacgaagttgaaatcgttggtttggta

gacaaggttgaaaaatcaactgttactggtttggaaatgttccacaagac
gaagacgtaacaaagacaactgttacaggaattgaaatgttccgtaagac
gatgaagttaaaaacactgttgttaccggtgttgaaatgttccggaagac
gacgaagttcaaaagactactgttacaggtatcgaaatgttccgtaagac
gaaaaagtcttgacttcagttgtaactggtttggaaatgttccacaagac
gaagacgttcttaagtcaactgttactggtttggaaatgttccacaagac
gacgaaatcaagaaaacgactgttacaggaattgaaatgttccgtaagac
gaagagaacaagaaaacaactgttacaggtgttgaaatgttccgtaagct
gacaaggttcttaagtcagttgttactggtttggaaatgttccacaagac
gacaagattgaaaagtcaactgttactggtttggaaatgttccacaagac
ccagatgttatcaagtctaccgttactggtcttgaaatgttccgtaagac
gaagacgtactgaagacgacggttactggtcttgaaatgttccgtaagac
gatgacgttgttaagacaactgttactggtgttgaaatgttccgtaagac
gaagacgttatcaagtccactgttaccggtgttgaaatgttccacaagac
gaagaaattgctaagacaactgttactggtttggaaatgttccgtaagac
gaagatgttcttaagtcaactgttacgggtcttgaaatgttccgtaagac
gataaagttcttaagtcagttgttactggtttggaaatgttccacaagac

tcttgatcttggtgaagccggcgataacgttggtgtattgcttcgtggta
tcttgatgttggtgaagctggtgataacattggtgcacttctacgtggtg
tttggatcttggtgaagccggagataatatcggagctctgcttcgtggaa
tttggaagaagctcaagcgggtgataacattggtgcattgttgcgtggtg
tcttgacttgggtgaagccggcgacaacgttggtgtattgctccgtggtg
tcttgatcttggtgaagccggtgataacgttggtgtacttcttcgtggta
acttgacgaagcacaagctggtgataacatcggtgcattgttgcgtggtg
tcttgattacgctgaagctggtgacaacattggtgcccttcttcgcggtg
tttggactcaggtgaagccggcgataacgttggtgtattgcttcgtggta
tcttgaccttggtgaagccggcgataacgttggtgtattacttcgtggta
cttggatcttggtgaagccggcgataacgttggtgtcttgcttcgtggtg
gttggaccttggtgaagccggggataacgttggtgctttgcttcgtggtg
acttgacgaaggtgaagctggcgataacatcggtgctttacttcgtggtg
ccttgatcttggggaagccggggacaacgtcggtatccttttacgtgggg
attggatcaaggtcaagctggcgataacattggtgctttattacgtggta
acttgacttaggtgaagccggggataacgttggtgcgttattacgtggtg
tttggacttaggtgaagccggcgataacgttggtgtattgcttcgtggtg

ttgaccgtgaccaagttgaacgtggtcaagttttagctgcacctggttca
ttaaccgtgaagatgttgtccgtggacaagttttggctgctcctggctca
ttgatcgcgatggtgttgaacgtggacaagttttggcaaagccaggttca
ttgatcgtagcaacattgaacgtggtcaagttttggcaaagccaggttca
tcgaccgtgaccaaatcgttcgtggtcaagttttggcagctccaggctca
tttcacacgaccaaatccaacgtggtcaagttttggctgaaccaggttca
ttgaccgtaacgaaatcgaacgtggccaagttttggcaaagccaggttca
tatctcgtgaagaaatccaacgtggtcaagtacttgctaaaccaggtaca
ttgaccgtgaccaagttgttcgtggtcaagtattggctgctccaggctca
tcgaccgtgatcaagttgaacgtggtcaagttttagctgcacctggttca
ttaaccgcgaacaagttgaacgtggccaagttttggcaaagccaggttca
ttaaccgtgagcaagttgttcgtggtcaagtgcttgcacaaccaggttca
ttgaccgtacacaagttgaacgtggacaagttttggctaagccaggttca
tttctcacgaccaaatcgaacgtggtcaagttctggcagaaccaggctcc
tcgatcgcgaaagcatcgaacgtggccaagttttagctaaacctggttca
ttaaccgtgaacaagttgttcgtggccaagttttggctaagccaggttcg
ttgaccgtgatcaagttgttcgtggtcaagtattggctgcacccggctca

atccaaacccacaagaagttcaagggtcaagtttatatcttgaacaaaga
atccaaacacacaagaagttcaagggtgaagtttatatcctttctaagga
attcagacccataaaaagtttaagggtgaagtttatatccttactaagga
attaagacacacaagaagttcaaggctgaagtttatgtcttgacaaagga
atcaagacccacaaaactttcaagggccaagtctacatcttgagcaagga
atccaaactcacaagaacttcaagggtgaagtttacgttatgactaagga
atcaagacacacaagaagttcaaggctgaagtttatgtcctttctaagga
atcactccacacagcaaattcaaagctgaagtttacgttctttctaaaga
atccaaacccacaataaattcaaggctcaagtttatgtcttgaagaaaga
attcaaacccacaagaacttcaagggtcaagtttatatcttgaacaaaga
atccaattgcacaacaagttcaagggtgaagtttatatcttgacaaaaga
atccaaactcatgaaaagttcaagggtgaagtttatatcttgagcaaaga
atccaaactcacaagaaattcaaaggtgaagtttacgtattgacaaagga
atccaaacgcacaagcaattcaagggtgaagtctacgttatgaccaagga
atccaaactcacaaaaacttcaagggtgaagtttatatcttgagcaagga
atccaaacccacaagaagttcaagggtgaagtttatatcttgagcaaaga
atccaaactcataagaagtttaaggcacaagtttatgttttgaagaagga

tgaaggtggtcgtcacactccattcttctcagattaccgtccacaattct
tgaaggtggacgtcatactccattcttctcaaactaccgtcctcaattct
agaaggtggacgtcatactccattcttcactaactatcgtcctcaattct
agaaggtggtcgtcatacaccattcttcactaactaccgtccacaattct
cgaaggtggccgtcacactccattcttctcagactaccgtccacaattct
agaagggggacgtcacactccattcttctcaaactaccgtccacaattct
agaaggcggacgtcacacaccattctttactaactaccgtccacaattct
agagggtggacgtcatactccattcttctctaactaccgtcctcagttct
agaaggtggacgtcacactccattcttctcagactaccgtccacaattct
tgaaggtggtcgtcacactccattcttctcagattaccgtccacaattct
agaaggtggccgtcatacgccattcttctcaaactatcgtccgcagttct
agaaggtggccgtcatacgccattcttctcaaactaccgtccacaattct
cgaaggtggtcgtcatacaccattcttctctaactatcgtccacaattct
agaagggggccgtcacacgccattcttctccaactaccgcccacaattct
tgaaggtggtcgtcatacaccattcttctcaaactatcgtccacaattct
agaaggtggccgtcatacgccattcttctcaaactatcgtccacaattct
cgaaggtggtcgtcacactccattcttctcagactaccgtccacaattct

acttccacactactgatgtaactggtaagattgaattgccagaaggtacc
acttccatacaactgatgtaacaggtgttattgaattacctgacaacgtt
atttccacacgactgatgttaccggtgtcgtagaattgcctgaaggtgtt
acttccacacaactgatgttacaggtgttgttgaattgccagccggtgtt
acttccacaccactgacatcactggtgaaattgaattgccagaaggtact
acttccacacaactgatgttactggtactatcgaattaccagatggtgta
atttccacacaactgacgttacaggtgttgttgaattgccagctggtgta
acttccgtacaactgacgtaactggtatcatccatcttccagaaggcgta
acttccacaccactgatattactggtgaaattgaattgccagaaggtact
acttccacactactgacgtaactggtaagattgaattgccagaaggtact
acttccacaccactgatgttaccggtgtgattgaattgccagatggcgtt
acttccacactactgatatcactggtgttatcgaattgcctgatggtgta
acttccacacaacagacgttactggtgttatcgaattaccagaaggtgta
acttccacactactgacgttactggtaccattgaactcccagatggtgtt
tcttccatacaactgatgttacaggtgttatcgaattaccagaaggtgta
acttccacaccactgatatcactggtgttattgaattgccagacggcgtt
acttccacaccactgatattactggtgaaattgaattgccagaaggtact

gaaatggttatgcctggtgataacgttgaattcactgttgaattgatcaa
gaaatggttatgcctggtgataacgttacatttactgtagaacttatcga
gaaatggttatgcctggtgatcacgtcacatttactgttgaattgatgaa
gaaatggttatgcctggtgaccaagtgacattcgaaatcgaattgatctc
gaaatggttatgcctggtgacaacactgaattctcagttactttgattaa
gaaatggttatgcctggtgataacgttacattcactgttaacttacaaaa
gaaatggttatgcctggtgaccaagtaacattcgaaatcgaattgatttc
gaaatggttatgcctggagataacactgaaatgaacgttgaacttatttc
gaaatggttatgcctggtgataacactgaattcactgttactttgattaa
gaaatggttatgcctggtgataacgttgaattcactgttgaattgatcaa
gaaatggttatgcctggcgataacgttactttcgaagttgacctgattgc
gaaatggttatgcctggtgataacgtgacgttcactgttgaactgatcca
gaaatggttatgcctggtgataacgtaacatttacagtagaattgattgc
gaaatggttatgcctggtgacaacgttaccttcactgttgaactgcaaaa
gaaatggttatgcctggtgataacgtaacatttactgttgaattaatctc
gaaatggttatgcctggtgacaacgtaacgttcactgttgaattgattca
gaaatggttatgcctggtgataacactgaattcactgttactttgatcaa

gccagttgccattgaaaagggtactaagtttactatccgtgaaggtggta
accagttgctattgaaaaaggtactaagttcactgttcgtgaaggtggac
accagtcgctatcgaaaaaggtttgaaattcactatccgtgaaggtggcc
accagttgccatcgaacaagggttgaagtttactgttcgtgaaggtggcc
gccagctgctatcgaagttggtactaagttcactatccgtgaaggtggta
gccagttgctcttgaaaagggtcttaagttcactattcgtgaaggtggac
acctgttgctatcgaacaaggcttgaagtttactgttcgtgaaggtggcc
tacaatcgctatcgaagaaggaactcgtttctctattcgtgaaggcggac
gccagctgccatcgaaaagggtactaagttcaccatccgtgaaggtggtc
gccagttgccattgaaaagggtactaagtttactatccgtgaaggtggta
tccggttgctatcgaaaaaggtaccaagttcaccgtccgtgaaggcggcc
accagctgccattgaaaagggtacgaagttcactgttcgtgaaggtggcc
tccagttgctattgaaaaaggtcttaagttcacagttcgtgaaggtggcc
gccagttgcccttgaaaagggtctgaagttcaccatccgtgaaggtggtc
accagttgctattgaaaagggtcttaaatttactgttcgtgaaggtggcc
accagctgccatcgaaaagggtaccaagttcacggttcgtgaaggtggtc
gccagctgccatcgaaaagggtactaagttcaccatccgtgaaggtggtc

agactgttggtgctggtcaagttactgaaattcttgactaaatggcaagt
acactgttggtgctggtgttgtatcagaaattgacgactaaatggcaaaa
acactgttggtgccggaactgtctctgaaattgatgactaaatggcagaa
acactgttggtgctggaacagttactgatatcgaagactaaatggcacaa
gaactgttggtgccggccaagttactgaaattgacgactaaatggcaaat
acactgttggtgccggtgttgtatccgacatcttagactaaatggcaaaa
acactgttggtgccggaacagttactgaaatcgaagactaaatggcacaa
gtactgttggttcaggcgttgtttctacaatcactgagtaaatggcaaaa
gtaccgttggtgccggtcaggttactgaaatccttgactaaatggcaagt
agactgttggtgctggtcaagttactgaaatccttgactaaatggcaagt
gtactgttggtgccggcgttgtttccgaaatccttgactaaatggcaaaa
acaccgttggtgccggtaccgttacggaaattgacgactaaatggcaaaa
gtacagttggtgctggtgtggtttctgaaatcgacgactaaatggcaaaa
acactgttggtgccggtgtggtatccgaagtgctcgactaaatggcaaac
gtactgttggtgccggtgtcgtaagtgaaattattgactaaatggcaaaa
atactgtcggtgccggtgttgtttcagaaattgatgactaaatggcaaag
gtaccgttggtgccggtcaagttactgaaatccttgactaaatggcaagt

caacaaattcgtattagattaaagtcatacgaacatggtattctcgatga
caaaaaattcgtatccgcctaaaggcatacgaacaccgtatcttagatca
agaaaaattcggattcgcttgaaggcttatgagtatcgtacgatcgatgc
aagaagatccgtatccgtttgaaggcatacgaacaccgtatcttggacca
gaaaagattcgtattagactaaagtcttacgaacacagcattctcgatga
caaaagattcgtattcggttaaaggcttatgaacaccgtattttagatca
aagaagatccgtatccgtttgaaggcatacgaacaccgtatcttagacca
caaaaaattcgtattcgtttgaaagcatatgatcatagaatccttgatca
caaacaattcgtattagacttaagtcttacgaacacggtattctcgatga
caacaaattcgtattagattaaagtcatacgaacatggtattctcgatga
caaaagattcggatccggcttaaggcttatgaacaccggattctcgatca
caaaaaattcggatccggttgaaggcatacgaacatcgtatcctcgatca
caaaaaattcgtattcgtttaaaggcatacgaacatcgcattttagatca
caaaagattcgtattcgtttaaaggcttacgaacaccgcgttttggatga
caaaaaattcgtattcgtttgaaggcattcgaacaccgtattttagatca
caaaaaattcgtattcgcttaaaggcatacgaacaccgcattcttgatca
caaacaattcgtattagacttaagtcttacgaacatggtattctcgatga

atcagctgctaaaattgtagctaccgctgaaagaactggagcacaaattt
atctgctgacaagattgttgaaacagcaaaacgtactggtgcaacaattt
ttcagcggcaaaaattgttgaaactgcaaaacgcactggtgcgcaggtag
atcagcagaaaagattgttgaaacggccaagcgtacgggcgcagaaattg
atcaggtgctaagattgtggacactgcgaagagaactggtgctgaaatct
atctgctgataagattgttgaaaccgctaagcggacaggtgctcaaattt
atcagcagaaaagattgttgagacagctaagcgcacaggtgcagaaattg
atctgcagagaagattgttgaaacggcaaaacgttctggtgccagcgtat
atcagctgctaagatcgtagctactgcaaagagaactggtgctgaaattt
atcagctgctaagattgtagctactgctgaaagaacaggcgcacaaattt
atccgcagacaagatcgtggaaactgcaaagcgcacaggcgcaacaattt
atcagcggacaagatcgttgaaacggcaaagagaactggtgccggcatct
atccgcagataagattgtggaaacagcaaagagaacaggtgctacaattt
atcagcagacaagattgttgaaagtgcaaagcggaccggtgctcaagtat
atcagctgataagattgtggaaacagcaaagagaacaggagcttcaatct
gtcagctgacaagattgtcgaaacggcaaagagaactggtgctactattt
atcagctgctaagatcgtagctactgcaaagagaactggtgctgaaattt

ctggtcctgttccactacctacggaaagaactttattcactgttttacgt
cgggtccaatcccattgccaacagaacgcacagtatatactgttttgagt
ttggtccaattcctttgccgactgagcgcactatatatactattttgcgt
ctggtcctattccgctaccaactgaacgtacattatatacaattttacgt
caggtccagttccgcttccaactgaaagaactttgttcactgttctgcgt
caggtcctattccgttaccaactgaacggactatctacactgttatccgt
ctggtcctatcccattgccaacagaacgtacattgtacacaattctacgt
ctggtccgattccgttgccaactgaaaaatcagtttacacaatccttcgt
caggtccagttcctcttccaacagaaagaactttattcactgttcttcgt
ctggtcctgttccactacctacggaaagaactttattcactgttttacgt
caggcccgatccctctgccaacggaacgtacactttacacggttctacgt
caggcccaatcccattaccaactgaacggacgatctacacggttctgcgt
ctggtcctattccattgccaacagaacgtacactttacacagtgatccgt
caggcccgattccgttacctactgaacggactctttacacggtgattcgt
ctggtccaatcccattaccaactgaaagaactttatacacagttctacgt
caggtcctattccattgcctactgaacggactatttataccgttctacgt
caggtcctgttcctcttccaacagaaagaactttattcactgttcttcgt

tcaccacacaagaacaaagattcacgtgaacaatttgaaatccgtacaca
tctccacataagtttaagaaggctcgtgaacagttcgaaatgcgtacgca
tcgcctcataagcacaaggattcacgagagcaatttgaaatgcgtacaca
tcaccacataagcataaggatagccgtgagcaatttgaaatgcgtacgca
tcaccacacaagaacaaggactcacgcgaacaattcgaaatgcggaccca
tcaccacacaaatttaagaagtcacgggagcaattcgaaatgcgcacaca
tcaccacataagcataaggatagccgtgagcaattcgaaatgcgtacgca
gcggtgcacaaatacaaagattctcgtgagcaatttgaaatgcgtacaca
tcaccacacaagaacaaggactcacgtgaacaattcgaaatgcgtactca
tcaccacacaagaacaaggattcacgtgaacaatttgaaatccgtacaca
tccccgcataagtacaaggattcacgtgaacaattcgaaatgcggacgca
tcaccacataagttcaaggactcacgtgaacaatttgaaatgcggacgca
tcaccacacaaatacaaggattcacgtgaacaattcgaaatgcgtactca
tcaccgcacaagttcaagaagtcacgggaacaattcgaaatgcgcactca
tcaccacataagcacaaggattcacgtgaacaatttgaaatgcgtactca
tcaccacataagtttaaggactcacgtgaacaattcgaaatgcggactca
tcaccacacaagaacaaggactcacgtgaacaattcgaaatgcgtactca

taagcgtttaattgatattttgaatccaacacctaagactgttgattcat
caaacgattgatcgatatcgttaacccaacaccaaagacagtggattcat
taagcgcttgattgatttggttaatccaactgataaaactgttgactcgc
caagcgtttgatcgacattgtgaaccctactgacaagacagttgacgcat
caagcgcctgatcgacatcttgaacccaacccctaagacggttgactcat
caagcgtttaatcgatattgttgacccaacacctaagaccgttgattcat
caagcgattgatcgacattgtgaaccctactgacaagacagttgacgcat
taaacgtttaatcgacattgtgaacccaacaccacaaactgttgatgctc
caagcgtttaatcgacattttgaatccaacacctaagactgttgattcat
caagcgtttaattgatattttgaatccaacacctaagactgttgattcat
taaacgtctgatcgatattgttaacccaacaccgaagacagttgatgctt
caagcgtttaattgatatcgttaacccaacgccaaagacagtcgactcat
caagcgtttgattgacatcgttaatccaacaccaaagacagttgattcat
caagcgtctgatcgacatcatcgacccaacccctaagacggttgacgccc
caaacgtttaatcgatattgttaacccaacacctaagacagttgattcat
caagcggttaatcgatatcgttaacccaacgcctaagacggtcgactcat
caagcgtttaattgatattttgaatccaacacctaagactgttgattcat

taatgaagcttgatttaccaagcggcgttgatatcgagattaaattataa
tgatgaagcttgacttgccaagtggtgtagatatcgaaatcaaactataa
ttcgcaagttagacctaccagctggtgtagcaatcgaaatcaagctttga
tgcgtaagcttgaattgccatcaggtgttgcaattgaaatcaagttgtaa
tgatgaagctcgatctgccaagcggcgtagacatcgaaatcaagctttaa
taatgaagctcgatcttcctagtggtgttgatattgaaattaagctttaa
tgcgtaagcttgaattgccatcaggtgttgcaatcgaaattaagttgtaa
ttatgcgattagacttaccatctggtgtcgatatcgaaattaaactttaa
taatgaaacttgatcttccaagtggcgtagacatcgaaattaaattgtaa
taatgaagcttgatttaccaagcggcgttgatatcgagattaaattataa
tgatgaagctcgacttgccaagcggcgtcgatatcgaaattaaattataa
taatgaagcttgacttgcctagtggtgttgacatcgaaatcaagttataa
tgatgaaacttgacttaccttctggtgtagatatcgaaatcaaactttaa
tgatgaagctcgatctgccaagtggtgttgacatcgaaatcaagctttaa
tgatgaaacttgacttacctagtggcgttgatatcgaaatcaagctttaa
taatgaagttagacttgcctagcggtgtagatattgaaatcaagctttaa
taatgaagcttgatcttccaagtggcgtagacatcgaaattaaattgtaa

atgacagttgttactatgaagcaattgcttgaagcaggtgtccactttgg
atgtctgttatttctatgaaacaattgcttgaagctggtgtacatttcgg
atggctgcaatttcaatgaaagaacttttagaggctggcgcgcattttgg
atggcagttatttcaatgaaagaactcctcgaagcaggagtacacttcgg
atgtcagttgtatctatgaagcaattgcttgaagctggtgtacactttgg
atgtctgttgtatctatgaagcaattgcttgaagccggtgtccacttcgg
atggcagttatttcaatgaaagaactcctcgaagcaggagtacacttcgg
atgtcagtcatttctatgaagcaattgcttgaagctggtgttcacttcgg
gcagacgttgttacaatgaagcaattgcttgaagctggtgtccacttcgg
atgacagttgttactatgaagcaattgcttgaagcaggtgtccactttgg
atggcagtattaagcatgaaacagcttcttgaagctggtgtacattttgg
atggctgttatttcaatgaaacaactgctcgaagccggtgtccactttgg
atggcagttattaccatgaaacaattactagaagctggtgtacattttgg
atgcctgttgttagcatgaagcaattgcttgaagccggtgtccacttcgg
atggctgtattgtcaatgaaacaattattagaagcgggtgttcacttcgg
atggctgttatttctatgaaacaattgcttgaagccggtgtccatttcgg
gcagacgttgttacaatgaagcaattgcttgaagctggtgtacactttgg

tcaccaaactagaagatgggatccaaagatggctccttacattttcactc
acaccaaacacgtcgctggaaccctaagatgaagccatttatctttactg
tcatcagacccgtcgctgggatcctcggatggatgaatatatatttactt
tcaccaaacacgtcgttgggacccaaagatggacgaatatatctttacag
tcaccaaactagaagatgggatccgaagatgaagccatacatcttcactc
tcaccaaactcgtcgttggaacccaaagatggaagagtacatctttactg
tcaccaaacacgtcgttgggacccaaagatggatgagtatatctttacag
tcaccaaacacgccgttggaacccaaaaatgaagcgttacattttcacgg
tcaccaaactagaagatggaacccaaagatggctccttacattttcactc
tcaccaaactagaagatgggatccaaagatggctccttacattttcactc
tcatcagacccgtcgttggaaccctaagatgaagccgtatatctttacgg
tcaccaaacccgtcgttggaaccctaagatgaagcaatacatctttacgg
tcaccaaacacgtcgttggaaccctaagatgaagaagtatatctttacag
tcaccaaactcgtcgttggaaccctaagatgaagccattcatcttcacgg
tcaccaaacacgtcgttggaacccaaaaatgaagaaatttatctttactg
tcaccaaactcgtcgttggaacccaaagatgaaaccatacatctttacgg
tcaccaaactagaagatggaacccaaagatggctccttacatttttactc

aaagaaacggaatctacatcattgacttgcaaaagactatcaggatgtta
aacgtaatggtatttacatcattgatttacaaaaaactgttaaattaatt
ctcgtaatggtattcatattatcgatttacaaaaaactttacggatggca
aacgtaatggtattcacatcatcgatttacaaaagacagttaagttagtt
aaagaaacgatatctacatcatcgacctgcaaaagaccatcaagatgctt
aacgtaacggtatttacatcattgacttacaaaagactgttaagttaatt
aacgtaatggtattcacatcatcgatttgcaaaagacagttaagttagtt
agcgtaacggaatctacatcattgaccttcaaaaaacagtcaaaaaagta
aaagaaatggtatctacatcattgacttgcaaaagactatcaagatgtta
aaagaaacggaatctacatcattgacttacaaaagactattaagatgtta
aacgtaatggcatctacatcatcgatctgcaaaagaccgttaagatgatc
aacgtaacggtatctacatcatcgacttacaaaagacggtgaagttaatc
aacgtaacggtatctacatcattgacttacaaaaaacagttaagttaatt
aacggaacgggatctacattattgacctgcaaaagaccgttaagatgatc
aaagaaatggtatctacatcatcgacttgcaaaagacagttcgcatggtt
aacggaacggcatctacatcattgacttacaaaagacggtcaagatgatc
aaagaaatggtatctacatcattgacttacaaaagactatcaagatgtta

gatgacgcttacaactacgttaaggcagttgctcaagacggcggtgtatt
gacaatgcatataacttcgttaaagatgttgctgcaaatgatggtgtagt
gacgatgcctataactgggttaagggagaagctgccgacggagctaattt
gacgaagcttataactttattcgtaacgcttctactgatggcgctaacgt
gacgatgcctacaactacgttaaggctgttgctcaagacgacggtgtttt
gatactgcttacaactacatgaaggatgttgctgctaacgatggtgttgc
gatgaagcatataactttatgcgtaatgcatcaactgatggtgctaactt
gaggaagcttacaacttcactaaaaatcttgctgctgaaggcggaaaaat
gatgatgcttacaactttatgaagactgttgccgaagacggtggcgtatt
gatgacgcttacaactacgttaaggcagttgctcaagacggtggcgtatt
gacgacgcttacaattttgttaaagaagaagctcaaaacggtggtgtctt
gatgctgcttacaactacatgaaggacgaagctgctaagggcgccgttgt
gatgatgcatatgacttcattaaagatgctgcaagtgatgacggcgtagt
gacactgcctacaactacgttaaagacgtggctgccgacggtggggtggt
gacgatgcttatgacttcgttaaagaagaagctgctaacgaaggtgtatt
gactcagcttacaacttcgttaaggatgctgcggctgatgatggtgttat
gatgatgcttacaactttatgaaggctgttgctgaagacggtggcgtttt

cttattcgttggtactaagaagcaagcacaggacgctgttaaagaagaag
tctttttgttggtacaaagaagcaagcacaaactgctatcgaagaagaag
cctgtttgttggtacgaaaaaacaagcgaccgaagcaattgaagaagagg
attattcgttggtacaaagaaacaagcttctgatgcgattgctgaagaag
cctgttcgttggtaccaagaagcaagctcaagaagcaatcgctgaagaag
tttatttgttggtacaaagaagcaagctcaagatgctattgaagaagaag
cttgtttgttggtacaaagaagcaagcttcagatgcaattgctgaagaag
ccttttcgtcggaacaaaaaaacaagctcaagattctgttaaagaagaag
cttatttgtaggtactaagaagcaagctcaagactcaattgctgaagaag
cttgtttgttggtactaagaaacaagcacaagacgctgttaaagaagaag
cttgttcgttgggaccaagaaacaggcccaagacgcaattgctgaagaag
tctgtttgttgggacaaagaagcaagcacaggactctatcgaagaagaag
attatttgttggtacaaagaagcaagcacaagaagctatcgaagaagaag
tctctttgttgggaccaagaagcaagcccaagattctatcgaagaagaag
cttattcgttggtactaagaaacaagcacaagatgcaattgctgaagaat
cttgtttgttgggactaagaaacaagcccaagattcaatcgaagaagaag
cttgtttgtaggtactaagaagcaagctcaagattcaattgctgaagaag

ctacacgtgcaggtcaatactatgttaaccaacgttggttaggtggtact
caaaacgtgctggtcaatactttgttaaccatcgttggttaggtggaact
cgaaacgtgccggagtcgcttatgtaaaccatcgctggttgggcggtaca
caacacgtgctggccaatactatatcaaccatcgttggttgggtggtaca
ctacccgtgcaggtcaatactacgtcaaccaacgctggttgggtggtact
ctactcgtgcaggtcaatactacgttaaccaccgttggttaggtggtact
ctgcacgtgctggtcaatacttcatcaaccaccgttggttgggtggtact
ctcaacgctctggcatgtactatgtcaaccaacgctggttgggcggtaca
caactcgtgcaggtcaatactacgtaaaccaacgttggttaggtggtacc
ctacacgtgcaggtcaatactacgttaaccaacgttggttaggtggtact
caactcgtgccggtcaatactatgtcaaccatcgttggttgggtggtact
caactcgtgcaggtcaatactacgttaaccaccgttggttaggtgggact
caaagcgtgcaggtcaatactatgttaaccatcgttggttaggtggtact
ctacgcgtgccggtcaatactacgttaaccaccgctggttaggtggtacc
cagtacgtgcaggccaatactttgtaaatcaccgttggttaggtggtaca
caacccgtgcaggtcaatactacgttaaccatcgttggttaggtgggact
caactcgtgcaggtcaatactacgtaaaccaacgttggttaggtggtact

ttgactaactggactactatccaaagccgtgttaagagattaaagcaatt
cttacaaactggaacacaatccaaaaacgtatcaagcgtttgaaagattt
ttaacaaattggaacacaatcaaaacccgtatcaacaagttgaaggaact
ttgacaaactggaacactatcaagacacgtatccaacgtttgaaggattt
ttgaccaactggactactatccaaagccgggttaagcgtctgaaggactt
ttgaccaactggaagactatccaatcacggatcgctcgtttgaaggaact
ttgactaactggaacacaatcaagacacgtatccaacgtttgaaggattt
ttaacaaacttcgaaacaatccaaaaacgtattaaacgtcttaaagacat
ttgactaactggactactatccaaagccgtgttaagagattaaagcaatt
ttgactaactggactactatccaaagccgtgttaagagattaaaggaatt
ttgactaactggaacacgatccagactcggatcaagcgtctcaaggatat
ttgactaactgggaaaccatccaaactcggatcaagcgtctgaagagctt
ttgactaactggaatacaattcaaaagcgtattaagaagttaaaagaaat
ttgaccaactggaagacgatccaatcccggatcagccgtctcaaggaact
ttaactaactgggatacaatccaaaaacgtatcaaacgtcttaaggaaat
ttgactaactggaacaccatccaaacacggatcaagcgtcttaaagactt
ttgactaactggactactattcaaagtcgtgttagaagattaaagcaatt

aaaagaaatgtcagaagacggcactttcgatgtattaccaaagaaggaag
gaaagcaatggaagaagacggtacatttgatcgtctacctaagaaagaag
tcgcgctgccgaagaggatggtagtttcgacaagcttccaaaaaaggaag
gcaaacaatggccgaagacggtacatttgagcaattgcctaaaaaagaag
gaagaagatggctgaagatggcaccttcgacgtactgccaaagaaggaag
taagaagatgagcgaagacggtacatttgatgttcttcctaagaaggaag
ggaagcaatggccgaagatggcacattcgaacaattacctaaaaaagaag
tgaaaaaatgcaagaaaacggtacgtttgatgtacttcctaaaaaagaag
aaaggaaatgtcacaagacggtacctttgatgttcttccaaagaaggaag
aaagcaaatgtcagaagatggcactttcgacgtattaccaaagaaggaag
caagaagatggccacagatggcacctttgatgttcttcctaagaaggaag
gaagaagatggcaactgatggcacgtttgatgttcttcctaagaaggaag
caaggcaatggctgaagatggtacttttgatcgcttacctaagaaggaag
caagaagatggccgaagatggtacttttgaccgtctgccaaagaaggaag
caaagcaatggacgaagatggtactttcgaacgtttacctaagaaagaag
gaagaagatggaagctgatggcaccttcgaacggttacctaagaaggaag
aaaggaaatgtcagaagacggtacttttgatgtattaccaaagaaggaag

ttgctcttttgactaaggaaatggaaaaacttgaaagattcttaggtggt
ttgctcttttgaacaagcaaaaagacaagcttgaaaaattcttgggtggt
cttctcagcttggtaagcaaaaagcaaagttggaaaagttccttggtgga
ttgttttgttgaacaagcaacgtgaaaagttggaaaagttcttaggtggt
tttctttgctgaccaaggaaatggacaagctgcaaaagttcctgggcggt
ttgctgtcttaactaagcaacgtgaaaagcttgaacgtttccttggtggt
ttgtcttgttgaacaagcaacgcgaaaagttgaacaagttcttgggtggt
tcgttcaattgaaaaaagaattagagcgtcttgaaaaattcctaggcgga
ttgcacttttaactaaggaaatggacaagcttgaaagattcttaggtggt
ttgcacttttgactaaggaaatggaaaaacttgaaagattcttaggtggt
tttctcttcttaagaagcaacaagataagcttgagaagttcttgggcggt
tttccttgctgaagaagtctcaagacaagttggaacgcttcttgggcggt
ttgctttgttaattaaacaaagagatcgtttagaaaaattccttggtggt
ttgctgttttaactaagcaacgcgaaaagctcgaacgcttcttaggcggg
ttgccttgttgaagaaacaacaagaaaaacttgaaaaattcttaggcggt
tttcattattaatgaagcaacgtgccaagcttgaaaagttcttgggcggt
ttgctcttttaactaaggaaatggacaagcttgaaagattcttaggcggt

atcgaagatatgcctagaattccagatgttatgtttgttgttgatcctaa
atcgaagatatgcctcatactccagacgtattgtttgttgttgatcctcg
attgcggacatggaagatattcctgatgttatgtttgttgttgacccaaa
attcaagacatgcctggcttgccagatgtattgtttgttgttgatccaaa
atcgaagacatgcctcggattcctgacgtaatgttcgtcgttgaccctaa
attgaagatatgccacggatcccagatgttatgttcattgttgatcctca
atcaaggatatgcctggtttgccagatgtattgtttgttgttgatcctaa
attaaagatatgaaggatcttcctgatgcattattcatcatcgatcctcg
attgaagatatgccaagaatcccagatgtattgttcgtagtagaccctaa
attgaagatatgccaagaatcccagatgttatgtttgttgttgatcctaa
atcgaagacatgcctcgcattccagacgtgttgttcatcgttgacccacg
atcgaagatatgcctaagttacctgacgttatgtttatcgttgaccctcg
attgaagatatgccacgtattcctgatgtattgttcatcgttgatcctcg
atcgaagacatgccacggatcccagatgtattgtacatcgtggacccgca
atcgaagacatgccacgcatcccagatgtaatgtttgtcgttgatcctcg
atcgaagacatgcctcggattccagatgtaatcttcatcgttgatcctcg
atcgaagacatgccaagaattccagatgtattgttcgtagtagatcctaa

gaaagaaaagatcgctgttcacgaagcaaacattttaggtatccctgtag
taaggaacaaattgctatcaaggaagctcaaaaattgaatattcctgttg
gacagaagaaatcgctgttaaagaagctcgcagtttaaacattccggtag
gaaggaagaaattgccgtcaaggaagcaaacatgttgaatatcccagttg
gaaggaaaagatcgccgttcacgaagctaacaagcttggtatcccagttg
caaggaacaaatcgctgttaaggaagctcaaaagttacacattccaatcg
gaaagaagagattgccgttaaggaagccaacatgttaaacattccagttg
caaagagcgcatcgctgttgcggaagctcgcaaattaaacatccctatca
gaaggaaaagatcgctgttcacgaagctaacattttgggtatcccagttg
gaaagaaaagatcgctgttcacgaagcaaacattttaggtatccctgtag
caaggaaaagattgctgttcaggaagcacaaaaactgaacattccgatcg
taaggaacaaatcgctgttcacgaagcacaaaaattgaacattccgatcg
taaagaacgtatcgctgttaaggaagctcaaaagttgaacattcctattg
taaggaacaaattgcggttaaggaagcccaaaagcttcacatcccgatcg
taaagaacggattgctatcaaggaagcacaaaaattaaatatcccagtcg
taaggaacaaatcgccgttaaggaagctcaaaaattgaacattccgatcg
gaaggaaaagatcgctgttcacgaagctaacattttgggtatcccagttg

tagctatggttgatactaacactgatccagatccaatcgacgttgttatt
tagctatggtcgacacaaactctgatccagatcaagttgatgttattatc
tggcaatgattgataccaatggaaatccagatttggttgatgttaagatt
tagctatgatcgatacaaatgctaacccagatgtagtcgatgttaagatt
tagccatggttgacaccaacactgacccaactccgatcgacgtaatcatc
tagctatggttgatactaacactgacccagacgacattgattacgttatc
tggctatgattgacactaacgctaatcctgaagttgttgacgttaagatt
tcggtatcgtagatactaactgtgatccagatgaaatcgatgttgttatc
tagctatggtggacactaacactgatccagatccaattgacgtagttatc
tagctatggttgatactaacactgatccagatccaatcgacgttgttatt
ttgcgatggttgatactaacaccgaccctgacgacattgacgtgatcatt
ttgcgatggttgatacgaacactgacccagacgaaattgacgtggttatc
ttgctatggttgatacaaacgctgatcctgatgaaattgatgttaagatt
ttgccatggtcgacacgaacaccgacccagacgacatcgacgtaatcatt
ttgctatggttgatactaactcagatccagatgatattgatgttattatc
ttgcgatggttgatacgaacactgatccagatgacatcgacgttattatt
tagctatggttgatactaacactgatccagatcctattgacgttgttatt

cctgcaaacgacgatgcaattcgtgcaattcgtttaatttcaggtgctat
ccatcaaatgatgatgctattcgtgccgttcgtttaatcactgctaagat
cctgcaaatgatgatgcgattcgtgcggttaaattaatcacttccaaaat
cctgctaacgatgatgctattcgtgccgtacgtttgatcacatcaaagat
ccttcaaacgatgacgctatccgtgctatccgcttgatcgccggtactat
ccatcaaacgatgatgctatccgtgccgttcgcttaatcacttcaaagat
cctgctaacgatgatgctatccgtgccgttcgcttgattactgctaagat
ccagcgaacgatgacgctatccgcgctgttaaacttctaacttctaaaat
ccatcaaacgatgacgctatccgtgctatccgcttaattgctggtgctat
ccagcaaacgatgacgcaattcgtgcaattcgtttgatttcaggtgctat
ccttctaacgacgatgctatccgtgccgttcgtctgattacttctaagat
ccatctaacgatgacgctatccgtgccgttcgtttgatcacttcaaagat
ccatcaaacgatgatgcaattcgtgcagttcgtttaatcacttctaagat
ccttctaacgacgacgcaattcgggccgttcgtctgatcactgccaagat
ccatcaaacgatgacgctatccgcgctgttcgtttaatcacagctaaaat
ccttcaaacgatgacgcaatccgtgccgttcgtttgatcacttctaagat
ccatcaaatgacgatgctatccgtgctattcgcttaattgctggtgctat

ggctgacgcaattatcgaaggtaagcaaggtgctgcattgagcattaaag
ggctgacgctgttatcgaaggtcgccaaggtagcaagatgagcattaagg
ggctgatgccattattgaaggtcgtcaaggaactgctatggcaattaaat
tgccgatgctgttattgaaggtcgtcaaggcggtgacatggctattcaag
ggctgatgccgtaatcgaaggcaagcaaggtgttgaattgagcattaaag
ggctgatgcttttgttgaaggtaagcaaggtaacgaaatgagcattaaaa
ggctgatgccattatcgaaggtcgtcaaggtggtgacatggctattcaag
ggcagatgcaatcttagaagcgaagcaaggcgaaacagtgagcatcaaag
ggctgacgctatcgtagaaggtaagcaaggtgctgatttgagcattaaag
ggctgatgcaattatcgaaggtaagcaaggcgcagcattgagcattaaag
ggcagatgctatcatagaaggcaatcagggtgtagctatgagcatcaaga
ggctgatgcgatcgttgaaggccgtcagggtgaagccatgagcattaaag
ggcagatgctatcattgaaggtcgtcaaggtgatgatatgagcattaagg
ggctgacgccgttatcgaaggcaagcaaggcgctgaaatgagcattaaaa
ggctgatgctatcatcgaaggccgtcaaggttcagcaatgagcattaaaa
ggctgatgctgtcattgaaggtcgtcaaggtttcaagatgagcattaaat
ggcagatgctattattgaaggtaagcaaggtgctgatttgagcattaaag

cggaagaaattagcgctttgatcaagcaacaacttgagaaatatgatgat
ctgaggaaatcagtgctctaatcaaacagcaattagaaaactaccaagct
cagatcaaatcagttcgttaattaaacaacaactggagaaatatgattct
ctgaagaaatttctgctttaattaagcaacagctcgaaaagttcgacaca
cggaagaaatcagctctttaatcaagcagcaacttgaacactacgacgat
ctgaggaaatcagttcactcatcaaaaaacaactcgccaactaccaagac
ctgaagaaatttctgctttaattaagcaacagctcgaaaagttcgacaca
ctgaagagattagcacgctgataaaacagcaaatacaaaattatcaatct
cggaagaaattagctccttgatcaagcaacaacttgaacattacgacgac
cggaagaaattagcgctttgatcaagcaacaacttgagaaatatgatgat
ctgaggaaatcagttctctgatcaaaaaacaacttgaaggatatcaggac
ctgaggaaatcagtgctctaattaaacaacaattagaaagctatcaagat
ctgaggaaatcagtgctctgattaaacaacaattagcaaattatcaagat
ctgaggaaatcagttcactcatcaagaagcaactcgccaactaccaggac
ctgaggaaatcagtgcattaattaaacaacaactagcaaattataatgaa
ctgaagaaatcagtgctctaatcaaacaacaattagaaagttatcaaact
cggaagaaattagctccttgatcaagcaacaacttgaacattacgatgat

aagctcaacgtcaacgaagttggtactgttacctacgtcggtgacggtat
gagcttaatgtcgaagaaactggtaccgttacatatgttggtgatggtat
acattaaagattgacgaagtcggaactgttacctatgttggtgatggtgt
acgctaactgtagaagaagtgggaactgtcacttatgttggtgatggtgt
aagctggacatcgaggaagtcggtgtcgtaacttacgtcggcgatggtat
aaagtatctgtcgaagaaaccggtactgttacctatgttggtgatggggt
acgctaactgtagaagaagtgggaactgttacctatattggtgatggtgt
gatattgaagttcaagacgtaggtacagtcatccaagtcggtgacggtat
aagctcgacattaacgaagttggtgttgtaacttatgttggtgatggtat
aagctcaacgtcaacgaagttggtactgttacctacgtcggtgacggtat
gatttggcggctgaagaagtcggcactgtgacttacatcggtgatgggat
gaaatctcagttgaagaaactggtacggttacttacgttggtgatggtgt
gagcttactgttgatgaagttggtactgttacttacgttggtgacggaat
cagatttccgttgaagaaaccgggacggttacctacgtaggtgacggggt
gaattagccgttgaagaagtcggtactgtcacttatgttggtgatgggat
gagctctcagttgctgaaaccggtactgtcacctacgttggtgatgggat
aagctcgatatcaacgaagttggtgttgtaacttatgttggtgatggtat

cgcccgtgctcacggtctaaataacgtattatcaagtgaattgttacaat
tgctcgtgctcatggcttaaataatgctctttctggtgaacttctagaat
tgcgcgtgccagcggtttggctaatgttatgtcgggcgaattggttgagt
ggcccgtgcaactggcttggcaaatgccttagctggtgaacttgtcgaat
cgcccgcgctcacggcttgaacaatgtcttgtcaagtgagcttttgcagt
tgctcgtgccgatggcttagataatgctatggctggtgagttgctcgaat
ggcacgtgcaactggcttagcaaatgctatggctggtgaactacttgaat
tgcacgtgtgcacggccttgacaactgtatggccggtgaacttgtcgaat
cgcccgggctcacggtcttaataatgcattggccggtgagttattaaaat
cgcccgtgctcacggtctaaataacgtattatcaagtgaattattacaat
cgcacgtgcgactgggctggaaaatgccatggccaacgaattgctccaat
cgctcgggcccacggtctgaacaatgccttacaaggtgagttactgttgt
tgctcgtgctaatggtttagacaatgcgcttgctggcgaattggttgaat
tgcccgtgctgatggcttggaaaacgccatggctggtgagttgctcgaat
cgcacgtgctcacggtttagaaaatgccctctcaagtgaattgttagaat
cgcccgtgctcacggactcgacaacgccttacaaggtgaattactcgaat
cgcccgagctcacggactagatgatgtattgtctggtgagttattaaaat

tttctaacggttcatacggtattgcgcaaaacctagaagctaatgatgtt
tctctaacggtgttttcggtatggttcaaaaccttgaatcaaacgatgtt
ttgaaaacggcgtctatggtatggcacaaaaccttgaggagtctgaagtt
ttgctaatggcacttacggcatggcccaaaacctcgaatcgagcgaagtt
tcgacaatggtgcctacggtatcgcccaaaacttggaaagcaatgatgtc
ttagtaacggggtctacggaatggctcaaaacctcgaaagtaatgatgta
ttgccaatggtacattcgggatggcccaaaacctcgagtcaagcgaagtt
tttcaaacggtgttttgggtatggctcaaaaccttgaggaatcaaacgta
ttgataacggttcatacggtatcgctcaaaacttggactctagtgatgta
tttctaatggttcatacggtattgcgcaaaacctagaagccaatgatgtt
ttagcaacggctcatacgggatggcgttaaaccttgaaacgaacgatgtc
ttgacaacggggtttatgggatggtccaaaacctcgaagccagtgacgtt
ttgatgatggtacttacggtatggctcaaaaccttgaatctaatgatgta
ttgaaaatggtgtctacggaatggcacaaaacctcgaaagtaacgatgtc
tctctaacggttcatacggtgtggcacaaaacttggaaacaaatgatgtt
tcagtaacggagtttacgggatggtacaaaacctcgaaagcaacgatgtt
ttgataacggttcatttggtattgctcaaaaccttgaatcaaatgatgtt

ggtatcatcatcttaggtcgctttgatgatattcgtgaaggcgaccaagt
ggtattgttatcatgggtaactatgatggtatccacgaaggagacgtagt
ggaatcattgttttaggtgattttgatggaattagtcaaggcgacaccgt
ggaattatcattcttggtggttttgacgatattcgcgaaggtgacacagt
ggtatcatcattctgggcaagtttgacgacatccgtgaaggcgaccgcgt
ggtattgttattttaggggattacacaggcattcgtgaaggagacaccgt
ggaatcatcattcttggtggttttgatgatattcgtgagggtgacacagt
ggtatcgtcatcttaggacctttcagtgagatccgtgagggagacgaagt
ggtatcatcattttgggtcaatttgacaatatccgtgaaggtgaccgtgt
ggtatcatcatcttaggtcgctttgacgatattcgtgaaggtgatcaagt
gggatcattatcttaggtgacttcgatgagattcgcgaaggcgaccaagt
ggtattgttatcttgggtgatttcactggaatcactgaaggcgatacggt
ggtatcattattttaggttcttttaagggaattcgtgaaggagatactgt
gggatcgttattttaggggatgataccgcaatccgtgaaggtgataccgt
ggtatcatcatcctcggcgaatacgaaaatattcgtgaaggggaccaagt
ggtatcgttgttttaggggattttgatggtattcgtgaaggcgatactgt
ggtatcattattttaggtcaatttgacaatattcgtgaaggtgaccgtgt

taagcgtactggtcgaattatggaagttcctgttggcgatcaattaattg
taagagaactggtcgtatcatggaagttccagttggagatgccttaattg
taaaagaactggtaaagttatggaagttccggttggcgatgagatgatcg
aaagcgtactggccgcatcatggaagtgccagttggcgaacaattaatcg
gaagcgaactggccggattatggaagttccagttggggatgctttgattg
taagcggacgggtcgaatcatggaagtacccgttggcgatgcattattag
taagcgtaccggccgtattatggaagtgccggttggcgaacaattgattg
aaaaagaacaggccgcatcatggaggttcctgttggtgaagagttaatcg
tcaaagaactggtcgaattatgtcagttcctgttggtgacgccttaatcg
taagcgtactggtcgaattatggaagttcctgttggcgatcaattaattg
gaaacgcactggccgaatcatggaagttcctgtcggggatgccatgatcg
taagcggactggccgaatcatggaagttcccgttggcgatcaactgattg
taaacgtacaggtcgaatcatggaagttccagttggtgaagagctaattg
taagcggactggtcggatcatggaagtgccagttggcgatgccctgttag
taaacggacaggtcggattatggaagtacctgttggcgatgctttaatcg
taagcggactggccgcatcatggaagttccagtcggtgacgccatgattg
tcaaagaactggtcgaatcatggaagttcctgttggtgacgccttaatcg

gtcgtgttgtgaacccattaggacaaccagtagatggtttaggtgagatt
gtcgagttgttaacccattgggtgaaccacttgatggcaagggagcaatc
gtcgtgttgttaatgcactcggtcagccaattgatgggaatggtgcaatt
gacgcgttgttaacgccttgggtcaaccaattgatggattgggtgaaatc
gccgggttgtgaatccacttggccagccagttgacggcttaggcgaaatc
gacgggttgttgactcattaggtcgtccaattgacggtcttggtgagatt
gacgcgtagtaaatgcattaggacagccaattgatggcttgggcgaaatc
gccgtattgtaaacccgctaggccagccggttgacggactaggcccgatt
gtagagtagttaacccattgggtcaaccagttgacggtttaggtgagatt
gtcgtgttgtgaacccattaggacaaccagtagatggtttaggtgagatt
ggcgagttgtcaattctttgggtcagccggtcgacggtttaggcgcgatt
gccgggttgttaacccattgggtcaagcaattgacggtaaaggggacatt
gtcgagttgtaaacccattaggacaacctattgatggtttaggtgaagtt
gccgggttgttgacccactgggtcggtcaatcgacggtctgggggacatc
gtcgtgttgttaatcctttgggtcaaccagtggatggacgcggcgaaatt
gccgggtcgttaacccattaggtcaaccagttgacggtttaggtgagatt
gtagagtagttaacccattgggtcaaccagtggacggtttaggtgaaatt

aagactgataaaactagacctatcgaaagtaaagctcctggtgttatgga
caaaccaccaaaacccgtccggtagaaaataaggcacctggtgttatgca
aaaacgaagcacactcgtccagttgaatttaaggcacctggtgttatgca
aagacagataagacacgccctgtagaagtaaaagcacctggtgttatgga
aagactgacaagactcggccaatcgagtcaaaggcgccaggcgttatgca
aagacagataaaactcgtccaattgaacgtaaagctccaggtgttatgga
aagacggataagttccgtccggttgaagtcaaggcaccaggtgtcatgca
ctgacaagcaaaactcgtccgatcgaaagccctgcaccaggcgttatgga
aaatctgataagacacgtcctattgaagaaaaagctccaggggttatgga
aagactgataagactagacctattgaaagtaaagctcctggagttatgga
aagacggataaaacccgtccgatcgagtttaaggcgccaggtgttatgca
tccacggataagacgcgtccaattgaacataaagcaccaggggttatgga
aaaacaaataaaacacgtccagttgaaagaaaagctccaggtgttatgga
aagaccgacaagacccgtccaatcgaacgtaaggccccaggggtgatgga
aaaacagacaaaacacgtcctatcgaaaagaaagcacccggcgttatggc
aagaccacgaatacgcggccaatcgaacataaagctcctggtattatgca
aagtctgacaagactcgtcctattgaagctaaagctccaggtgttatgga

tagacaatccgttaaccaacctttacaaactggtattaaagctatcgatg
acgtaaatcagttgaacaaccacttcaaacaggtattaaagctatcgatg
gcgtaaatctgttttcgaaccgcttcaaaccggtatcaaggttattgatg
acgtaaatccgtttccgaaccattacagacaggtattaaagcaatcgatg
gcgtcagtcagttaaccagcctttgcaaacgggtattaaggccattgatg
gcgtaagagtgttagtgtgccacttcaaacaggtattaaggttattgatg
acgtaaatcagttttcgagccattacaaacaggtattaaagcgattgatg
ccgtaaatccgttcatgaaccgcttcaaaccggtatcaaagcgatcgatg
ccgtcaatcagttaaccaaccacttcaaactggtattaaagctattgatg
tagacaatccgttaaccagcctttacaaactggtattaaagctatcgatg
acgcaaatccgtatcagaaccgttacaaaccggtttgaaagcgattgacg
ccggcaaggggttagtgaacctctacaaaccgggatcaaggccattgatg
acgtcaatcagttacagaaccattacaaacaggtttgaaagctattgatg
acgtaagtccgtttcccaaccactgcagaccgggattaaggtgattgacg
tcgtcaatctgtttcagaacctttacaaacaggtttaaaagcgattgatg
acggcaatcagttagcgaaccacttcaaactgggatcaaggccattgatg
ccgtcaatcagttaatcaaccacttcaaactggtattaaggctattgatg

ctttagttccaattggtcgaggacagcgtgaattgatcattggtgaccgt
ctttagttccaattggtcgtggacaacgtgaattgattatcggtgaccgt
ctttggttccaattggaagaggacaacgtgaattgattatcggagatcgt
cccttgttccaattggacgtggacaacgtgagttaatcattggtgaccgt
cgctggtgccaattggccgtggtcagcgtgagctggtcatcggtgaccgt
ccttagttccaattggacgtggtcagcgtgaattgattatcggtgaccgt
cgcttgttccgattggacgaggacagcgtgaattaattatcggtgatcgt
cactgattccaatcggccgcggccagcgtgagctgatcatcggtgaccgt
ccttagttccaattggtcgtggacagcgtgaattgattattggtgaccgt
ctttagttccaattggtcgtggacagcgtgaattaattattggtgaccgt
cgctggtaccgattggccgtggtcagcgtgagttgatcattggtgaccgg
ccttagttccaattggtcgtggtcaacgtgaattgatcattggtgaccgg
cattagttccaattggtcgtggacaacgtgaattagttattggtgataga
ccttagtaccaattggtcgggggcagcgtgaactgatcattggggaccgg
ccttggtgccaattggtcgtggccaacgtgaattaatcatcggggatcgt
ccttagttccaattggtcggggccaacgtgaattgattatcggtgaccgt
ccttagttcctattggtcgtggtcagcgtgaattgattattggtgaccgt

aagacaggtaaaactgctcttgctttggatactatcattaatcaaaaagg
aagacaggtaagactacaatcgctatcgatacaatcttgaatcaaaaaga
aagaccggtaaaacttctctggcgattgatacaattctaaatcaaaaaga
aagacaggtaaaacttctttggccatcgatacaattttgaatcaaaaaga
aagactggtaagaccagtttagcgatcgacaccattttgaaccaaaaagg
aagacaggtaaaactgccattgcgttagacaccattattaaccaaaagaa
aagacaggaaaaacgtctttggccattgatacaattttgaatcaaaaaga
caaacaggtaaaacatctgttgcgatcgatgcgatcctgaaccaaaaaga
aaaactggtaagactagtttagccatcgatacaattcttaaccaaaagaa
aagacaggtaaaactgctcttgcactagatacaatcattaatcaaaaggg
aaaaccgggaaaacatcaattgcgattgataccattttgaaccaaaaaga
aagactgggaagtcctccattgccattgatacgatcattaaccaaaaaga
aagactggtaagacatcagttgctatcgatacgatcataaatcaaaaaga
aagaccggtaagacctccattgccatcgatacgatcattaaccaaaagga
aagactggtaaaacatcagttgcgatcgatacgattattaaccaaaaagg
aagactgggaagacgtccgttgccattgatgccattttgaaccaaaagga
aagactggtaagactagtttggctattgatactatccttaatcaaaaagg

ccaagatgtcatttgtatttacgttgccattggtcaaaaggaatcaacag
tcaagatatgatttgtatctatgttgcaatcggacaaaaggaatcaactg
tcaagacatgattgttgtttatgttgccattggacaaaaggattcgacag
tcaaaacatgatcgttatctatgttgccattggccaaaagaattcaactg
gcaggacgtaatttgtatttacgtctcaattggtcaaaaggaatcaactg
ccaagacgtaatttgtatttacgttgctattggtcaaaaagaatcaactg
tcaaaacatgattgttatttatgttgcgattggtcaaaaagattcaaccg
ccaagacatgatctgtgtatatgttgcgatcggccaaaaagaatcaacag
ccaagacgtaatttgtatttatgttgctattggtcaaaaggaatcaaccg
ccaagatgttatttgtatttacgttgccattggtcaaaaggaatcaacag
tcaaaacatgatctgtgtgtacgttgcgattgggcaaaaggacagtacgg
ccaagatatgatttgtatctacgttgcaatcggtcagaaggcttcaacgg
tcaagatatgatctgtatttatgtagctattggtcaaaaggactcaacag
ccaagacatgatttgtatctacgtggcgattgggcaaaaggaatcaaccg
tcaagatatgatttgtatctacgttgccattggtcaaaaggaatcaactg
ccaagacatgatttgtgtctacgttgcaatcggtcaaaaggactcaactg
acaagacgtaatttgtatttacgttgctattggtcaaaaggaatcaaccg

ttaagaattctgttgaaaccttaaaacgatttggtgctatggactacaca
ttcgtacacaagtagaaacattgagacgttacggtgcgatggactataca
ttaggactcaggtcgagactttacgcgaaatgggtgccctcgattatacg
tgcgtgcacaagttgaaaccttacgtcaaatgggcgctatggactataca
tcagagcacaagttgaaaccttgaagaagcttggggcgatggactacacc
ttcgggctagtgttgaaactcttcgtaagtatggagcattagattacaca
ttcgtacacaagttgagacattacgtcaaatgggcgcaatggattacaca
tccgcggcgtagtagaaacattgcgtaaacacggcgcgcttgattataca
ttagaactcaagtagaaactttaaagcgtttcggagcaatggattacacc
ttaaaaactctgttgaaactttaaaacgatttggtgctatggactacact
ttcgagctcaagttgaaacgttgaaaaaatatggtgcgatggattatacc
tgcgggcgcaagtttcaacgctggaaaaattcggcgcgatggactacacg
ttcgtacgtctgtagaaactttacgtaaatttggtgctatggattataca
tgcgttcccaagttgaaaccctgcggaagtttggcgccctcgattacacg
ttagaacacaagttgaaaccttacggcgttatggtgcaatggattataca
tacgggcccaagttgaaacgttgaagaagttaggtgcgatggactacaca
ttagaactcaagtagaaactttaaagcgttttggcgcaatggattacact

atcgtagtagaagctggacctagtgagccagcaccaatgctttacatcgc
atcgttgttagtgctggtccttctgaaccagctccaatgttatatcttgc
atcgttgtttcagctgccccttcagagcctgctccaatgctgtatttggc
attgttgttaatgctggtccttccgaaccagcaccaatgttgtatttggc
atcgtggttgaagctggtccttcagaaccggcaccaatgctttacatcgc
attgttgtttcagctagtgcttcaaatcctgctccaatgttatacattgc
attgttgttaatgctggaccttcagagccagcaccaatgctatatttggc
attgttgtaacggcgtctgcgtcacagccggcaccgcttctgtacctggc
attgttgttgaagcgggcccaagtgaaccagccccaatgttatacattgc
attgtagtagaagccggtcctagtgaaccagcaccaatgctttatatcgc
atcgtgctgactgctggcccatctgaacctgcaccaatgctgtatatcgc
atcgtggttaccgctagtccttccgaaccagcacctatgctgtacatcgc
attgttgtttctgctggcccatcatcaccagcaccattattgtacctagc
atcgtggtttccgcttccgcttctaacccagcaccattgctgtacatcgc
attgttgtcgaagctggccctagccaacccgcaccactcttgtacattgc
atagttgtaactgccggacctgctgaaccagcgccattactgtacttagc
attgttgttgaagcgggcccaagcgaaccagctcctatgctttatattgc

tccatatgcaggtactgctatgggtgaagagtttatgtacaatggtaagg
tccttatgccggagcagcaatgggtgaagaattcatgtacaacggcaaac
gccttatgtcggtgcagcgctcggcgaatactttatgtataatggcaaac
gccttatgttggtgcagccatgggtgaagaattcatgtataatggcaagc
gccatattccgggatcgcgatgggggaagaattcatgtacgccggcaagg
gccatatgcaggggctgcgatgggtgaagaatttatgttcaacggtaaag
accctatgttggggcagcaatgggtgaagaattcatgtataacggtaagc
accgtatgctggggttacaatggcagaagaatttatgtacaacggcaagc
accatatgctggtactgctatgggtgaggaatttatgtacaatggcaagg
tccatatgcaggaactgcaatgggtgaagagtttatgtacaatggtaagg
gccttatgccggtgcagcgatgggtgaagagttcatgtataacggcaagc
accatatgccggtgcagcgatgggtgaagagttcatgcacaatggcaagc
tccttatgctggtgctgctatgggggaagaatttatgttcaatggtaagc
tccgtacgcgggggcagcaatgggggaagaatttatgtttggcggccgcg
cccttatgctggtgcagcaatgggtgaagaattcatgtataacggcaagc
tccttatgctggggcagcgatgggtgaagaatttatgatgaacggcaagc
accatatgctggtaccgcaatgggtgaagaatttatgtacaatggcaagg

atgtattaatcgtatttgatgacttgagtaaacaagccgttgcttaccgt
atgttttgatcgtatacgatgatctatcaaaacaagctgatgcttaccgt
atgttcttattgtttacgatgacttgagcaagcaagcaacggcatatcgt
acgttttgatcgtgtatgatgatttatcaaagcaagccacggcttatcgt
acgtcctggttgtctttgacgacttgtccaagcaggcggttgcctaccgt
atgttcttattgtttatgatgatttatcaaaacaagcggatgcataccgt
atgttttgattgtttatgatgatttgtcaaagcaagcaacagcttatcgt
acgttcttgttgtatacgatgatctttctaaacaagcggccgcttaccgt
atgtattaatcgtatttgacgacctatctaagcaagccgtcgcttaccgt
atgtattaatcgtatttgatgacttgagtaagcaagccgttgcataccgt
acgtcttgatcgtgtatgatgatttgagcaaacaggcaacctcatatcgt
atgtgttgattgtctatgatgatttaaccaagcaagccgatgcttatcgt
atgttttgatagtatatgatgatctttcaaagcaagctgatgcttaccgt
acgtcttaatcatttacgatgacctgtccaagcaggccgacgcctaccgt
acgttttaatcgtctatgatgatttaagtaaacaagctgctgcttatcgt
acgttttgatcgtctatgatgacctttcaaagcaagcaacggcttaccgt
atgtattgatcgtatttgacgacctatccaagcaagctgttgcttaccgt

gaaatttccttacttcttcgtcgtccgcctggtcgtgaagcttatccagg
gaactctcattaattcttcgccgtccgcctgggcgtgaagcttaccctgg
gagctttctttgattttgaggcgtccgcccggacgtgaggcttatcctgg
gagctgtcattgattcttcgtcgtccaccaggacgtgaagcttatcctgg
gaactttccctgctgcttcgccggccacctggccgtgaagcctacccagg
gaactttcattaattcttcgtcgtcctcctggtcgtgaagcttaccctgg
gaattgtcattgattcttcgtcgaccaccaggacgtgaagcataccctgg
gagctgtccttgcttcttcgccgtccgccaggccgtgaagcgttccctgg
gaactttctttgcttctccgtcgtccgcctggtcgtgaagcttacccagg
gaaatttccttacttcttcgtcgtccacctggtcgtgaagcttatccagg
gagctgtccttgctgctccgtcgtccgcctggtcgtgaagcctatcctgg
gaactttctttgattttgcggcgtgcaccaggtcgtgaagcttaccctgg
gaattatctttgattctaagaagaccacctggtcgtgaagcttatcctgg
gaactgtccttgattttacgtcggcctcctggtcgtgaagcatacccggg
gaaatctcattacttttaagaagacctccaggccgtgaagcttaccctgg
gaactttccttgatcctccgtcgtcctccaggtcgtgaagcttatcctgg
gaactttccttgcttctccgtcgtccgcctggtcgtgaagcttatccagg

tgacgtattctacttgcactctcgcttgctagaacgtagtgctaagttga
tgatatcttctatactcactcacgtttgcttgaacgtgcagctaagttga
cgatgttttctatttgcatagccgattacttgaacgcgctgctaaattga
tgacgttttctacttgcactcacgtttactagagcgtgcggctaagttga
tgacgtcttctacctgcactcacgtttgttggaacggagtgccaagctga
tgatattttctatactcactcacggttgctagaacgtgctgctcgtttgt
tgatgtgttctacttgcattcacgtttgctagaacgtgccgccaagttat
ggatgtattctatcttcattcccgtctgcttgagcgtgcagcaaagctta
tgatgtcttctacttacactcacgtttacttgaacgtagtgctaagttga
tgatgttttctacttacactctcgtttactagaacgtagtgctaagttga
ggatattttctatacccacagtcgcttgttggaacgtgctgctaaattga
tgatattttctacacccactctcgtttattggaacgggcagctaagttga
tgatgttttctacttacattcacgtttattagagcgtgctgctaagttaa
tgacatcttctacacccactcacggctgctggaacgggcggcacggctct
tgatattttctacttacattcacgtttactagaacgtgctgctaagttaa
ggatgtcttctacttgcactcacggttactcgaacgggctgccaagttga
tgacgtcttctacttgcactcacgtttacttgaacgtagtgctaagttaa

ataagaagcttggtggcggttcaatgactgcgttaccatttattcaaact
gtgatgatttgggtggaggttcaatgactgctttgcctttcgttgaaact
gtgacgaactaggcggtggttcaatgacggctttaccgattattgaaact
gcgatgaattaggtggcggttcaatgactgctttgccatttatcgaaacg
gcaaggaactgggcggcggctcattgactgccctgccagttattcagact
ctgatgacctcggtggtggttcaatgaccgccttaccaatcattcagacg
cagatgaattaggtggcggttcaatgacggctttgcctattattgagaca
gcgacgcgaaaggcgcaggatcaattacagctctgccgttcgtagaaaca
gtgacaaacttggtggtggatcattgactgcattgccaattatccaaact
ataagaaacttggtggcggttcaatgactgccttaccatttattcaaacc
gtgataaactcggcggcggttctatgacggcgctgccggttattgaaact
acgatgaacttggtggcggttcgatgacggctttgccagtcattgaaacc
gtgacgaattaggtggaggatcaatgacggcattgccgtttattgaaaca
ccgatgaccttggtgggggttcaatgaccgccctgccagttatccagacc
gtgatgaattaggtggcggttcaatgactgctttacctatcatcgaaaca
gcgatgaattgggtggcggttcaatgacggccttaccaattatcgaaacg
gtgacaaacttggtggtggatcattgacagctttgccaattattcaaact

caagctggagatatttcggcatatattccaactaacgttatttccattac
aaagctggggatgtttcagcttatatcccaactaacgttatttcaatcac
caagccggtgatgtttcagcttatattccgaccaacgttatatctattac
caggccggtgatgtttctgcgtatattccaacaaacgtaatttctattac
gaagccggggacatctccgcctacattccaaccaacgttatttccatcac
caagctggtgatgtttctgcatatattcctactaacgttatttctattac
caggctggcgatgtatctgcttatattccaacaaacgttatctcaatcac
caagccggagatatctctgcttatattccgacgaacgtcatttccatcac
gaagcgggagatatttctgcatatattccaaccaacgtaatttctattac
caagctggggatatttcagcttatattccaactaacgttatttccattac
caggcaggcgatatttccgcgtacatcccgactaacgttatttctatcac
aaggccggtgacgtttctgcttacattccaaccaacgttatttccatcac
aaagcaggggacgtttctgcttatattccaactaatgttatttctatcac
caggcaggggacgtttccgcctacattccaactaacgttatttccattac
caagctggtgatatttcagcttatatcccaactaacgttatctcgatcac
caagctggggatatttcggcttatattccaactaacgttatttcaatcac
gaagccggagatatttctgcatatattccaaccaacgtaatttcaattac

tgatggacagattttcttggaagccgacttgttcttcgctggtactcgtc
tgatggacaagtgttccttgatggtgattactttaactcaggaactcgtc
cgatgggcagatctttttggatgctgatcagttttattcgggcaaccgtc
tgatggtcaagtgttcttagatgctgatcaattctatgctggtgtccgtc
tgacggacagatcttcttgcaaagtgacatgttcttctccggtacgcgcc
tgatggtcagatcttcttagattcagatgaattctatgcaggtcaacgtc
agatggtcaagtcttcttggacgctgatcaattctatgccggcgtccgtc
cgacggacagatcttcctgcaatctgatttgttcttctcaggcgtacgtc
tgatggtcagattttcttacaaagtgatttgttctttgctggtactcgtc
tgatggacagattttcttggaagctgatctattctttgctggtacacgtc
ggatggtcagatcttcttacaaagcgatctgttctatgcgggtacacgtc
cgatggtcaaatcttcctgaacagtgattccttctattcaggtgttcggc
agatggtcagattttcttagacagtgatcgtttctattcaggtattcgtc
cgacgggcagatcttcttggatgccgactccttctacgctggtcaacggc
agatggtcaaatcttcttggaaagtgatttattctattcaggaacacgtc
cgatgggcaaatcttcttggatagtgattcattctattcaggtgtgcggc
tgacgggcagattttcttgcaaagtgatttattctttgctggtactcgtc

ctgccattaacgctggtgaatctgtttctcgtgttggtggtagtgcacag
cagctattgatgctggtacttctgtttctcgtgttggtggggatgcccag
ctgcgattgatgcaggaacttctgtttctcgtgtcggtggagatgcgcag
ctgccattgacgctggaacttctgtttcacgtgttggtggtgatgcgcag
cagctatcgatgccggggcttctgtttcccgtgtcggcggggccgcgcag
cagctatcgatgctggtacttcagtttctcgtgttggtggtgacgctcag
cagcgattgatgctggaacatcggtttcacgtgttggtggtgatgcacag
cagcgatcaatgccggattgtctgtatcccgtgtcggcggctcagcgcaa
cagccattgatgctggtaactcagtttctcgtgttggtggtaacgctcag
ctgccattaatgccggtgaatcagtttcccgtgttggtggtagcgcacaa
cagccattgatgctggtgcttctgtttcccgtgttggtggtgatgcgcag
cagccatggatgccgggacttccgtttctcgggttggcggggacgctcag
cagctattgatgctggtacatctgtttcacgtgttggtggtaacgcacaa
cagccattgacgccgggacttccgtttcccgggttggtggggacgctcag
cagctatcgatgctggttcatctgtttctcgtgttggtggggcagctcaa
cagcgattgatgccggggcctctgtttcccgggttggtggggatgcgcaa
cagctattgacgctggtaactcagtttctcgtgttggtggtaatgctcag

atcaaggctatgaagaaagtagcaggtacgttgcgtgttgacctagcttc
attaaggcgatgaagaaggttgccggaactcttcgtttggatttagcttc
attaaagcgatgaagaaggtttccggtactctgcgtcttgatttggcttc
attaaggctatgaagaaggttgctggtacattgcgtttggatctggcgtc
atcccagccatgaagaaggttgccggtactttgcggaccgacctggcttc
atcaaagcaatgaagaaggttgctggtactttgcgtttggatattgcttc
attaaggcaatgaaaaaggttgctggtacattacgtttggatttggcatc
atcaaagcgatgaaaaaagtatcaggtactttgcgtcttgaccttgcgtc
attaaggctatgaagaaagttgctggtactttacgtactgaccttgctgc
atcaaggctatgaaaaaggttgcaggtacattgcgtgtggacttggcatc
gtcaaggcgatgaagaaagttgccgggacattgcggttggatctggcatc
atcaaggccatgaagaaggttgccgggactttgcggttggacttgtccgc
gttaaagctatgaagaaagttgctggtactttacgtacagacttggcatc
atcaaggcgatgaagaaggtttccgggacgttgcgtcttgatatcgcttc
accaaggctatgaagaaagtttctgggacattacgtcttgacctttcatc
attaaagcgatgaagtccgttgccgggaccttgcgtcttgacttggcttc
atcaaggcaatgaagaaggttgctggtactttacgtactgaccttactgc

atatagagaacttgaaagtttcgctcaatttggtagtgatcttgaccaag
atatcgtgaattggaatcatttgctcaatttggttcagatttggataaag
ttatcatgagcttgaagcctttgctcaatttggatctgatctcgatgcgc
tttccgtgagttagaaagtttcgcgcagtttggttctgacttggattcag
atatcgggaactggaaagctttgcccagttcggcagtgacctggaccagg
atacaacgaattagcatcctttgctcaattcggttccgaccttgatgcag
attccgtgaactagaaagtttcgcgcaatttggttcagatcttgatgctg
ataccgtgagctggaagcattcgctcaattcggttctgacctcgaccaag
ttatcgtgaacttgaaagtttcgctcaatttggtagtgatcttgatcaag
atatagagagcttgaaagttttgctcaatttggtagtgatcttgatcaag
cttccgtgaactggaagccttcacgcaatttggttctgatttggatgcag
ctacaaggaactggaatcattcgcgcaatttggctctgatttggatgccg
ttatagtgaattagaatcatttgctcaatttggttctgatttagatgaag
ttataacgaattagcggccttcgctcagttcgggagtgacctagacgccg
ataccgtgaactagaagcctttacgcaattcggttctgatttagatgccg
ttatcgtgaattggaatccttctcacaattcggttctgacttggatgctg
ttatcgcgaacttgaaagtttcgcccaatttggtagtgatcttgatcaag

ctactcaagctaagttaaaccgtggacgtcgtactgttgaagttttgaag
ctactcaagctaagttggctcgtggtcgtcggactgttgaagttctaaaa
caacacaggcaaaattggctcgtggccgtcgaactgttgaggtccttaat
caacccaagcaaagcttgctcgtggacgtcgtactgttgaaattttgaag
caacgcaagccaagctggcccgcggccggcggaccgtcgaagtattgaag
ctacgcaagctaagttggctcgtggtcaacggactatggaagtcttaaag
cgacccaagctaagttagcacgtggtcgtcgaacagttgaagtgttaaag
cgactcaggcaaaactgaaccgcggtgcgcgtacagttgaagtgctgaag
ccactcaagctaagttgaacagaggtcaaagaactgttgaagttttgaag
ctactcaagctaagttaaatcgtggacgtcgtactgttgaagtattgaag
caacgcaagctaagttgaatcgtggtcgccgaacggttgaagtgctgaag
ctacgcaagcacggttagcacgtggggaacggactgtggaagtcttgaag
caacacaagcaaaattgaatcgtggacgtcgtacagttgaagtactaaaa
ccaccaaggcccgcctagatcgtggtgaacggacgatggaagtcttaaag
caacacaagccaaactaaatcgtggtaaacggactgttgaagtcttgaaa
caacccaagcgaaattaaatcgtgggcaacggatcgttgaagtcttaaaa
caactcaagctaagcttaatagaggtcaaagaactgttgaagttttgaag

caaccacttcataagccacttcctgttgaagatgaagtattgattcttta
caaccacttcatcaaccactttccgttgaaaaccaagttatgattcttta
cagcctttgcatcaaccgatgccggttgaacatcaagtaattgttttgta
cagccattgaacaaaccaatgcccgtacaacatcaagttgttgtattata
cagccgctgcacaagccggttgccgttgaaaagcaggttgtcctgcttta
cagggattacatgatccgctaccagtagaagaacaagttgtaacattatt
caaccgcttcataagccaatgccagtacaacatcaagttatcgttcttta
caggatctgaacaagccgcttccggttgaaaagcaagtagctattcttta
caaccacttcatgatcctattccagttgagaaacaagttttgattcttta
cagccactacataagccacttcctgttgaagatgaagtattaattcttta
cagcctgttcacaaaccgttaccggttgaaaagcaggttatcattcttta
caaggcttgcatgaatctgttccagttgctaaggaagttattatcttgtt
caaccacttcataaaccacttcctgttgaaaaacaagtattgatattata
caaggcctccacgccccacaaccagttgaacaacaggtggttaccctgta
caaccattgcataaaccattaccatttgaacaacaaacggtaatcctata
caacctgttcattcaccattgaaggtcgaagaacaagtaatgattttata
caaccacttcatgatccaattcctgtagaaaagcaagttttaattcttta

tgctttaacacatggctttttggatgctatccctgtaccggatattcaac
tgcattaactcatggtttcttggacaatgttcctgtcgatgatattcaac
tgctttgacacacggatatttggatgatatcgatgtttccgatattcaaa
tgcattgacacatggttacttggatgatgttgaagtagcagatattcaac
cgctttgacccatggctttatggacgctgtgccagtcgatgatattgctc
tgctctttcacgtggctttatcgataaagtcgaaattgaagatgttcaac
tgcgctaacacatggatatattgatgacattgccgttgaagatattcaac
tgcgctgacaaaaggatatctcgatgatattcctgtggcggatatcagac
tgctttgactcacggttatcttgattctattccagttgaagacattagtc
tgctttgacacatggctttttggatgcaattcctgtacctgatattcaac
cgcattaacccatggcttccttgatccaattccgattgaagacattactc
tgctttgactcatggtcatttggacaagttggaagttgctgacgttttac
cgcattaacacacggattcttagatccagttaaagttgatgatattttac
cgcattggcacacaactacttggacgatgttccggtagacgacgtgttac
tgccttaacacacggtttcatcgatgatgtacctgttgatgacatcatgc
tgctttgaccaacggttatttggataaagtggcagttgatgatattgccc
tgctttgactcatggctatcttgatgctattccagtcgaagacattagtc

gttatgaacttgaattatatgattactttgcaagtaactatgacttactt
gtttccaagatgaactctttgactatattgcaagtaacaatgagctcaca
gattccaaaaagaattaattgattttgtttctggtgataagaagattttt
gtttccaagatgaattgattgcatatgttgatgcaaatgctgaattattc
gctttgaacaagaactttacaccgactttgacgccaaccatgatctgtta
gttacgaaagtgaattggctgcttacatgcatgctaaccacgacctctac
gtttccaagatgagttgattgcatacgttgatgccaatgcggatttgttt
gttttgaagaagagtactacatgtaccttgaccaaaaccatgacctgctt
gcttccaaaacgaattgtttgataactttgacagcagtcatgacttgctt
gttatgaacttgaattatatgattactttgcaagtaactatgacttactt
gcttccaagatgaactgtttgatttcttcgatagcaatgcagatttgctc
gttatcaaaacgaattgtttgattacatggacgctagtcacgaccttgaa
catatcaagatggtttatttgattattttgatgcaaatcatgatttactt
gctttgaaagcgaacttgcgaccttcatgcgttccaaccacgacctttac
gttatgaaagtggtttaaatgattatctagaaagtaacgctgacttgatg
gttaccaaagtgaattgtttgaatttattcatgctagtcatgacctcttt
gtttccaaaatgaattgtttgataattttgatagcagtcatgatttgctt

gatgtaatccgtacaacgggagatttacctgaggaagctaagcttaacga
gacgaaatccgtgaaactaagcaacttcctgatacggacaagatggatgc
gctgcaatcaaaaaaactggaaacttgcctgacgaaaaagatataaattc
aaagcaattgttgaaacaaagaacttacctgaagaggctgatttgaatgc
gctgaaatcaagtcaactggcaaattgccagatgaaaacaagcttcaaga
gacaccatcaagaagactggtaagctaccagaaggcgatgacttgcaaaa
aaggtcatcattgatacgaagcaattacctgaagaatcagctatgaacgc
gacggaattgcgaaaacaggaaaccttcctgctgatgaagacttcaaagc
aagacaattcgtgaaactggtaaattaccagatgacaagaagctgtcagc
gatgtaatccgtactacaggagatttacctgaggaagataagcttaatga
aagcagattcgtgacaccggtaatttaccggataccgataaacttgatgc
gattcgattacgacaactggaaacttgccagaaggcaacacactggaaga
gacgaaatagcaaatacaggtaaactacctgaaactgaaaaattagatgc
gattcaatcaagcaaagcggtcaactccctgatggcgacgggctcgacaa
gatgaaatccgtcaaacaactaaattgccagacacagacaaacttgatgc
gatacgattttggcaaccaagaagttaccagaagctgataagatgaatgg
aagacaattcgtgaaaccggtaaattaccagatgacaaggaattatcagc

agctttaaagaacttcaacgaaggtttttcaatgagagtcaaagatacat
agcaattaaatcatttgctgaacattttcaagtgcgagttaaagatacat
ggcaattgatgattttaagaagcatttttctatgaagattaaagatacac
agcaatcgaagcctttaaggctggatttgctatgaaatataaagatacat
agctcttcaacaatttgcatccagcttttcaatgcgagttaaggatacgc
tgctgttgctaagttctctgaaacatttcaaatgcgtgttaaagatacgt
agcaattgaagcctttaaggctggatttgctatgaaatataaggatacat
tgcaatcgaaggcttcaaacgcacatttgcaatggattttaaagacacgc
agctattgaggaatttagtgagagctttgcaatgaaaattaaagatactc
agctttaaagaacttcaacgaaggtttttcaatgagagtcaaagatacat
acaaatcaaggcttttgccggcggattccaagtgaaaattaaagatacct
cgcaatcaaggaattcgatgggatgttccaaatgcgagtaaaagacacgc
tgcaatcaaagaatatgcagctacattccaaatgaaagtcaaagatactt
ggccctcgacgccttcaaggctggttttcaaatgcgcgttaaagacacct
tgctattaaagccttcacagaaggttttgtaatgcgtatcaaagaaacat
ggccttagatgcgtttgcagaacaattccagatgcgcgttaaagaaacgt
agctattgaggaattcagtgaaagctttacaatgagaattaaagatactc

tgaatttgggcaaaactaaatttaagatgcgcggaaatcttccagtgcgt
taaaccttggaaaaacaaaatttaaaatgcgtggaaatcttccagttaat
tacatttaggacatacaaattttccgatgcggggaagtttaccaaaaacc
taaatcttggaaaaacaggatttccaatgcgtggttcgctacctaaaact
tgaacctgggcaagaccaagttcccaatgcggggcaacctgcccaagcgg
taaaccttggccgtactaaatttccaatgcgcggaaagttacctgtaact
taaatctaggaaaaacaggatttcccatgcgtgggtcattgcctaaaaca
tcttaatgccgaaaacagatttcccgatgcgtggaaatttgccaaaccgt
ttaatttaggtaaaactaaatttaaaatgcgcggtaatttgcctgttcgt
tgaatttaggtaaaactaaatttaaaatgcgcggtaatcttccagttcgt
tgaacatgggtaaaaccagtttcccaatgcgcgctggtttaccgaagaat
tgaacttaggcaaaaccaagttcaaaatgcgcggtaatttaccggtcaag
taaatttgggtaagacaaaattcccaatgcgtggtaatttacctgttcgc
taaaccttggtaagaccaagttcccaatgcggggacggctcccggaaacg
taaacttgggtaagacagctttcccaatgcgagcaggtttgcctaatcgt
taaacctcggtaagaccaagtttaaaatgcgtggaaacttaccggtcaaa
ttaatttaggtaaaactaaatttaagatgcgcggtaatttacctgttcgt

gaagctcaatggcaaaaagaatgggaagaaaataaattatatgaacaaag
gagcaaaaacgtgaagatatctgggctgaaaataaaatttatgaacaacg
gagcccacgcgtgagaaacaatgggaagacgatcacttgtatgaaaaaag
gaacccgagcgtcaagcaaaatggtatgcacaggatttataccaaaaaag
gaagcagaatgggaaaagaactgggaagaccagaagttttatgaaagacg
gaggcacaacgggaacagctatgggaagaaaataaagtttatgaactacg
gaaccattgcgtcaacaaaaatggtacgatgccgatttgtatcagcaaag
gagcctgacattcaaaaaaaatgggaggaagaagatatctaccgtcttgt
gaagcagaatggcaaaaacaatggcgtgaaaataaattatatgaacaaag
gaagctgaatggcaaaaagaatgggaagaaaataaattatatgaacaaag
gaatcgatttggcagaaaaagtgggatgaggaccacgtctatgagcaacg
gaagttgatcggcaaaaagcttgggccgaaaacaaaatgtatgaagcccg
gaagttgaaagacaaaatgaatgggaagaaaataaagtttatgaacaaag
gaagcgcagcgcgaagcgctgtgggaagaaaacaaggtttatgaacaacg
gaaatcgattggcaaaaaggttgggccgataacaacctttatcaacaacg
gaagttgaacggcaaaatgtgtgggctgaaaataaagtctacgaacaacg
gaagctgaatgggaaaaagaatgggaagataaccatttgtatgaacaaag

attaaaactcaatgaaggtaaacctcgctttgaccttcatgatggccctc
tcaaaaattaaatgaaggcaaaccatccttcgttttacatgatgggcctc
gcttgatttaaacaaaaataaagctcatttcaacttgcatgacggaccgc
attgtcccaaaatcaattgaaaccacattttaatttgcacgatgggccac
cttgaagcttaacgaaggacatgaaagatttgaccttcacgacggacctc
acaaaaattaaatgaaggaaagcctacttttgttttacatgatgggcctc
attatctcaaaacgagaaaaagccacattttaatttgcatgatggaccac
tcaggaacggacgaaagaccgcccgaaatttgttttacatgacggacctc
attaaagttaaacgaaggtaaacctcgttttgatttacatgatggccctc
attaaaacttaatgaaggcaaaccccgttttgaccttcatgatggtcctc
ccaaaaattaaatgaaggcaagccaacgtttatgctacatgatggcccgc
ccaaaagttaaatgaagggaagcccacatttattttacatgatgggccgc
acaaaaattaaacgaaggcaaaccaagttttgtgttacatgatggacctc
acaaaagttaaacgagggcaagccaagctttgtgcttcacgatggccctc
gcaaaaattaaatgaaggtaaaccatcattcgtacttcatgatgggcctc
gcaaaaattgaatgaaggtaagccaagctttatcttacacgatggcccac
attaaagttaaacgaaggtcatcctcgttttgatttacatgatggccctc

catttgctaatggtaatattcatatgggtcactcattaaataagatctct
catatgcaaatggaaatattcatatgggacatgccatgaataagatttca
catatgcgaatggaaatattcatatcggccatgcaatgaacaaaatatcc
catatgcgaacggaaatattcacattggtcatgctttgaataagattact
catttgccaacggcaacattcacatgggccacgccttgaacaagatcacc
catatgctaacggtaatattcacattggccacgctatgaacaagatttct
catatgccaatggaaatattcatctcggtcatgccttgaataaaatctcc
cgtatgcaaacggcgacatccatatgggccatgcacttaacaagattttg
catttgccaatggtaacatccatatgggtcacgctttaaataagatctct
catttgctaatggtaatattcacatgggacactccttaaataagatctcg
catttgcgaatggcaatattcatatgggtcacgccttgaataagatcagt
catatgcgaacggtccgattcatatggggcacgcgttgaataagatttcc
catatgctaacggtaatattcatatgggtcacgcaatgaacaagatttct
catacgccaacgggccaattcacattggtcatgctatgaacaagatttcc
catttgctaacggtaatatccacatgggtcacgccttaaataaaacaagt
catacgcgaatggtgatatccatatggggcacgccttaaataagatcacg
catttgccaatggtaacattcatatgggacacgctttgaacaagatttct

aaggatattatcgttcgtttcaagaatatgaatggttattatgctcctta
aaagatattattgttcgttacaagtcaatgagtggttttagaagcccgtt
aaggatatcattgtccgttataagaatatgaccggttataatgctcctta
aaagatattattgttcgctataagaatatggcaggtttctatgcaccgta
aaggacatcatcgtccggagcaagaacatggaaggctactacgctcctta
aaagattttattgtgcgctataagtcaatgtctggctaccgagcacctta
aaagatattattgtgcgctacaaaaatatggctggtttttatgcacctta
aaagacttcattgtccgctataaatcaatgagcggctacaacgcaccgta
aaggatattattgttcgttacaagaacatgaatggttactacgcaccata
aaggatattatcgttcgtttcaaaaatatgaatggttactatgctcctta
aaagatattattgttcgctacaaatccatgaatggcttccgggcgcctta
aaggatatcattgtccgctacaagtcaatgagtggcttccgggcacctta
aaggatttcatcgttcgttctaaatcaatgatgggattccgagcacctta
aaggacttcatcgttcgctacaagtcgatgaccggttaccgggctccgta
aaagatatcatcgttcgttacaaatcaatgaacggtttccgcgcaccttt
aaggatttcatcgttcgctataagtcgatgaatgggtttcgggcacctta
aaagatattattgttcgttacaagaatatgaatggttactatgcaccata

tgttcctggttgggatacgcatggtcttccagttgagcaacagttagcta
cgttcccggctgggatacccatggacttccaattgaacaacagcttacta
cgttcccggatgggatacgcatggtttgccaatcgaacagcaattaacaa
tgttccaggctgggatacacatggtctaccaattgagcaacaattgacaa
cgttccgggctgggatacccacggcctgccaattgagcagcaattgacta
tgttcctggttgggatactcacggattgccaattgaacaccaattgacta
tgttcctgggtgggatacgcatggtttgcctattgagcaacagctaacta
tgtgccgggctgggatacacacggattgccaattgaaacagctctgacaa
cgtaccaggttgggatactcacggtcttccagttgaacaacaacttgcta
tgttcctggatgggatactcacgggcttccagttgaacaacaattagcta
cgttcctggttgggatactcacgggttgccgattgaacagcaactagcga
tgttcccggttgggatacccatggcctaccaattgaacagcaattaacga
tgtaccaggttgggatacacacggtttaccaattgaacaacaattgaaaa
cgttcccggttgggacacccacgggttgccgattgaacaccaactgacta
tgtccctggttgggatacacatggtttgccaatcgaacaagccttggcta
cgttcctggttgggatacccatgggctaccaatcgaacagaagttaaagc
tgtgccaggttgggatactcacggacttcctgtggaacaacaacttgcta

aaaaagttgatcgtaaaagcatggatcgtgcaaagtatagagaactttgc
aggaatatgacagaaaaaaaatgtctacagctgattttagaaagctatgt
aagcctatgatcgaaaatcaatgtcgaaggctgattggcgtcgtttggct
agctgcacgatcgcaaaagtatgccaaagcatgagtggcgtaatttggcg
agcaggttgaccgcaagaccatggaccgggctgcttaccgggaattgtgc
agtcctacgaccgtaagaagatgagcttaactgaattccgtgatctttgt
aggcacatgatcgtaaatcaatgcctaaggctgcttggcgtaatttagct
aaaacgtcaaccgcaaagaaatgtcagtagcggaattccgcaaactatgc
aaaaggtagatcgtaagacaatggatcgtgcaaagtaccgtgaactttgt
aaaaggttgaccgtaaaacaatggatcgggctaaatatagagaactttgt
aacaagtgaagcgcaaggaaatgtcgatgaccgattatcgtgaactttgt
aggcctacgaccgcaagaagatgtcaacggccgaattccgtgatttatgt
aagctgttgatcgtaaagcattatctgtagctgaattcagagaaatgtgt
aggcttacgaccgcaagaagatgagcttaactgagttccgggacctgtgt
aaaagattaaacggaaggaaatgagccttgttgactaccgtaaactttgt
aagcctatgaccgcaagaagatgacggacaatgaattccgagaactttgt
aaaagattgaccgtaagactatggatcgtgctaaatatcgcgaactttgt

cgtcaatttgctgtagaacaagttaagaagcaaatggctgactttaagcg
catgaatatgcgttaaaacaggttgataaacaacgtactgattttaaacg
catgattatgccttaaaacaggttgagatgcaaaaacgcgatttcaaacg
aaagattttgctctgaagcaggttgatacacaacgtgctgactttaagcg
cggaagtttgccatggagcaggttgaaaagcagcggaccgacttcaagcg
cgggaatatgcccttaagcaagttgataagcaacggactgactttaagcg
aaagactttgctttggctcaagtcgataagcagcgtaatgactttaaacg
gaagagtacgcttggaagcaaatcgagggacagcgtgagcaattcaaacg
cgtcaatatgcggaagaacaagttcaaaagcaaatgactgacttcaagcg
cgccagtttgcggaagaacaagttcaaaaacaaatggccgacttcaaacg
cggcagtttgccatgcaggaaatcgataaacagcgcactgactttaaacg
cgggaatatgcattaaagcaagttgatcaacagcgagagggcttcaagcg
cgtcaatatgctttagagcaagttgataagcaaagaaaagactttaagcg
caaaagtacgccttggagcaagtcgaaattcaaaagaagggctttaagcg
tacgactatgccatggaacaagtcaacacgcaacgccaagatttcaaacg
cggaaatacgcgttggaacaagttgatcgtcaacgtgatgagtttaagcg
cgtcaatatgctgaagaacaagttcaaaagcaaatgactgacttcaagcg

cttgggagtaatggctgattgggatcatccatacattactttacaaccta
tttaggtatttcggctgaatgggatcatccatatttgacacttaatccgg
gcttggtgtgcttggcgagtgggataatccttatttaaccttgaatccgg
actcggtgtgttaggtgattgggataatccatacataactttacaacctg
cctgggcgttatgggcgactgggaccacccttacatcacccttttgccgg
gttaggtgtaagtggtgaatgggatcatccataccttacccttgataaag
gttgggtattatggcagactggcagcacccatatatcacgttacaacctg
tcttggtgtccgcggtgactgggaaaacccatatgtgacattaaaaccgg
tcttggtgtaatggctgattgggatcatccatatatcactttgcaacatg
cttaggagtaatggctgattgggatcatccttacattaccttacaaccaa
cctaggcgtgatgggtgactgggaacatccttacattacgctgcagcatc
actaggggtctctgctgaatgggataatccatatctgaccctaaagccag
tttaggtgttgctggtgaatgggataacccatatttaacattgaaaccag
cctcggggttgccggggagtgggatcacccatacctgaccctggccaagg
ccttggtatttctgctgattgggataatccatacatcactttaacagctg
cttaggcgttgctggtgaatgggacaacccatacttaacgttaaagccag
cttgggtgttatggctgattgggataatccatacattactcttcaacatg

agtttgaagctgaagaaattagagtatttggcgaaatgttcaaaaaaggt
aatttgaagcacaagaaattagaacatttggtcgaatggccgagctcgga
aatttgaagcagctcaggttcgtgtttttggtgcaatggccggtaaggga
aatttgaatcagcacaagttcgagttttcggtactatggtttccaaaggg
aatttgaagccgcagaaatccgggtcttcggcaagatgtacgaaaatggc
aatttgaagctgctcaaattcgggtattcggcgaatttgctaagaaaggt
aatttgaagcagcacaagttcgtgtttttggcgaaatggcaggtaaaggc
aatacgaagcgcagcaaatccgcgtatttggtgaaatggcaaaacgaggc
actttgaagcacaagaaattcgtgtctttggtgaaatgttcaagaagggc
aatttgaagctgaagaaattagagtcttcggtgaaatgtttaaaaaaggt
attatgaagccagtgaaattcgggtttttggtgccatggcgaaaaagggc
aatttgaagccgccgaagttcgcgtgtttggtgaaatggctaaacggggc
aatatgaagcacaacaaattcgtgtctttggtaagatggcagaaaagggc
aatttgaagcggcccagatcaaggtctttggtgcctttgctaagcgggga
atttcgaagctgaagaaattcgtgtcttcggtgaaatggctaaaaaaggc
aatttgaagcggctcaagtgcgggtctttggtgcgtttgctaaacgtcac
aatttgaaggtcaagaaattcgtgtatttggtgaaatgtacaagaaaggc

tacatctacaagggtaagaagcctgtttattggtcatggtcaagtgaatc
ttaatttatcgtggtaagaagccggtattctggtcatggtcatctgaatc
tatatctatcggggcttaaaaccggtttactggtcttggagttcggaatc
tatatctttaaaggcgcaaagccagtttattggtcatggtcttctgaatc
tacatctaccaaggcaagaagccggtttattggtcctggtccagtgaatc
ctattataccaagctaagaagccagtttactggtcatggtcttcagaatc
tatatttttaaaggctcaaagccagtttactggtcatggtcatctgaatc
tacatttacaaaggccttaaaccggttaactggtcaccttcaagtgagtc
tacatttacaagggtaagaagcctgtttactggtcatggtcaagtgaatc
tatatctataagggtaagaagcctgtttactggtcttggtcaagtgaatc
tacatctatcatggcttgaagccggtttactggtcatggtcatctgaatc
ttgatttataaaggaaagaagcccgtctactggtcctggtcatctgaatc
ttaatttataaaggtaaaaagccagtattttggtcatggtcatctgaatc
ctcttgtaccaagctaagaagccggtttactggtcttggtcttccgaatc
tatatctataaaggtaagaagcccgtttactggtcaccttcatcagaatc
ttgatctaccggggccaaaagcctgtcttctggtcatggtcttctgaatc
tacatttacaagggtaagaaacctgtttactggtcatggtcaagtgaatc

aactttggcagaagcagaagttgaataccatgacattaagtcaccaagaa
agcgatggccgaagcagaagtagaatatcatgatgttacttcaccatctg
ggctttggccgaggccgaggtcgaataccatgatttggagtcgacatcac
tgcattggctgaagctgaaattgaatatcatgatattgattcaacgtctt
aactttggcggaagccgaagtcgaataccacgacgtggaatcaccatcaa
agccttagcagaagccgaagttgaatatcatgatgttgttgctaaaacag
agctttagctgaagctgaaattgaatatcacgatattgattcaacatctt
tgctctggctgaagccgagatcgaatatcaagataaacgttcagcatcta
tactttagctgaagctgaagttgaatataaagatgttgaagcaaattcaa
cactttagctgaagctgaagttgaatatcatgacattaaatcaccaagaa
gactctggccgaagccgagattgaatatcacgatgataaatcaccatcca
agcgatggctgaagctgaagtggaatatcacgatgttacgtcaccttctg
agctcttgctgaagctgaagttgaatatcatgatgtaacatcaccatctg
cgccctggccgaggccgaagttgaatatcacgatgtcgttgcgaagaccg
aacattagctgaagctgaaattgaatacaaagacatcaagtcaccatcaa
ggctttggcagaagctgaagtggaatatcatgatgtgacatcgccatccg
aactttagctgaagcagaagttgaatataaagatgtagaagcaaattcta

tctatgttgctttcccaattgaagatggaaaaggaattttagatgatact
cattttacgcagaaaaagttaatgacggaaaaggcgttcttgataacact
ttttttatgctaatcgtgtcaaagacggtaaaggggttttggatgatacc
tgttttatgcaaacaaagttaaagatggtcatggtctcttggatgatacg
tttacatttccttcccggtcaaggacggcaagggcaagctgagtaacacc
ccttcttcgtagagcaaattaaagatggcaaaggccgtttagatgataca
tgtactatgctaacagagtcaaagatggtaaaggtattttggacgacacg
tttacgtcgcttttggtgtaaaagacggaaaaggcgttcttgaaggcgag
tcttcgttgcattcccagtaactgatggtaaaggtattattgatgatact
tctatgttgcttttccaattaaagatggaaagggtattctagatgatact
tttacgttgcctttaaagtggtggatggcaagggcttacttgacgatacc
ctttttatggtgagcaagttgtcgatggtaagggcgtcttagatgatacg
cattctacggtgaacaagttgttgatggtaaaggtgtattagataataca
cctttttcaccgaacaggttcaggatggcaagggactgctcgatgatact
tgtacgttgcgtttaacgttgttgatggtaaagatttattagatgacaca
ccttctacggtgaacatgtcattgatggtaagggtgtcttagatgatacc
tctttgtagcttttccagtagtggatagtaaaggtattattgatgatacc

tcacttgtaatttggactactactccttggaccattccaagtaacgtcgg
tattttgtagtttggacaacgacaccttggacaatcccagcttcagaagg
tatctggttgtttggacaactacgccattcacgattactgcctcacgcgg
tactttgtagtttggacgacgacaccctttacagtgacggcttctcgtgg
tacttcctgatctggacgaccactccatggactattccttccaaccaagg
tatttagttgtatggacgacaacaccatggactgttcctgcttctgaggc
tattttgttgtttggacaaccacgccatttacagtaacagcatcacgagg
cgcatcatcatttggacaacaacgccgtggacaattccggcgaacctcgg
tacttcgtaatctggactactactccttggactattccagcaaacgaagc
tcactagtaatctggactactactccttggactattccaagtaatgtcgg
tatctggtcatctggaccaccacaccttggaccattccggctaactatgg
tacctagttgtttggaccaccacgccatggacgattccgggttctgaagg
tatatggttgtttggactacaacaccatggactattcctgcttctgaagg
tacctggtgggctggacaacgacgccatggacgatcccggcctctgaagc
aaattcatcatctggacaacaacaccatggacaattcctgctaacttagg
tatatggttgtttggacaacaactccttggacgattccagcttcagaagg
tattttgtaatttggactactactccttggactattccagctaacgaagc

aattactgtaaatccaaaatttgattatgtagttgttgaagttaatggta
aattacgattgatgctggttttgattattcagttgttcaaccagccgatc
gattacagttgggcctaattttgattatgtgctggtcaagccgaagacta
aattaccttaggtcctgattttgaatattcggtggtgaaaccagttgacc
gattgccgttaacccgaagtttgactactcagttgttgaagttggcgacc
agttgcagttaatccaaagtttgattactctgttgtaaatccagcagacc
gattacattaggacctgacatgtcgtatgcggttattcgaccagaaacgc
aatctcagtgcaccctgatcttgagtacagcgtgattgcagtaggtgaag
tatctgtgtaaatcctaagtttgattactcagtagttcaagttggcgata
aattactgtaaatcctaaatttgattattcagtagttgaagttaatggta
gattacggttaatccgcggttcgattacgttcaggttcaagttggcgaca
aatcacaattgatgctgggatcgaatacgctgtggttaaaccagctgacc
tattacaattgatgctacattcgactacgcagttgtacaacatgacgaac
ggttgccgtcagcgctgacttcgaatacgccctggttcaaccgagcgacc
gattgctgttaacccagcttttgattatgttcaagtattagctgacggtc
aatcacaatcgatgcaagttttgattacgtcgttgtgcaaccggctaatc
aatctgtgttaaccctaaatttgattactctgtagttcaagttggtgaca

aaaagtatgtaatcggtgctgatcgtctttcagcagtcgctgaggattta
gtaaatttgtgattgctacagatcgtttaaattatgctgcggaacaattt
gtaaatatgttgttgcgaaggctctgctcgaagagaatgctgccaggttc
gtaaattcgttgtagccacagacttacttgaaacagtggcgcctaagttt
gccgctacgttgtcggtactgaccgcttgagcgccgtagccgaaatcttg
ggaaatttgttgttgcaacagatctgcttgagaaattagcggaaaaactt
gcaaatttgttgtggcagttggtcgtttagaagctattgcgcctaagttt
accgctttgttgtagcaagtgccttagtcgaaaatgttgcatcggcatgc
agcgttacgttgttgctagcggtttgcttgataaagtagctgaagaaatc
aaaagtatgtcatcggttcacaacgtctttcagcagttgctgaagattta
aaaagtacgtggttgctgccgaattacttgatcgcgtagctgaagaaatt
gcaagtttgtgttggctgctgatctggtcgatcaaaatgcagaaatgttc
gtaagtatgttttagctgctgatttagtaaatgctgatgctgaattattt
gtaagtacgtggtcgcagctagcctgctgggcgatttagcccagaagttt
aaaaatacgttgttgctgcagaacgtttgaacaagatgactgatcttctt
gtaagtttgtgctcgcggctgaattgttggacgaaaatgccgaacgattt
agaaatacgttgtagcaactggtttacttgataaggtagctgaagaaatt

ggttggaaagactataaagtcctcaaaaccttaaaaggtactgacttcga
ggttgggaagatgttcaaacccttcaagttatccgtggccgtgaattaga
ggctggaaagaaccagaagtcctggcaacttataaaggcattgatcttga
ggctgggaatcatgggaaacggtcgctgcttacaagggacaagaacttga
ggctgggacagctacaagactgttcagcaccttaaggggacggacatgga
ggttgggaagattatgaagttgttgatcatttaatgggtcaagaacttga
ggttggacaaattatgaaacactggcaacatataagggacaggaattaga
ggatttgatcagtatgaagtgacaagaacggtcaaagggaaagaccttga
ggttgggatgactacaaggttgttcaaactgttaagggtgctgacatgga
ggttgggaagattataaggttgttaagaccttaaagggtaccgactttga
ggctgggaaaatccgaagatcctgaaaacctttaagggcacggatatgga
ggttgggaagacgttcaggttatcaagacggtcatgggtcaagatctaga
ggttggaatgatgttaagattgtaaaaactgttaagggtgcagaattaga
aactggaccgactaccaggtggtaaagacctttaagggtgccgaaatgga
ggttgggaatcagttgaaatcttgaagactttcaagggtgctgacatgga
ggttgggaagatgttcaagtgcttaaaacggtcaagggtgcggaactcga
ggttgggatgactacaaggttgttcaaactgttaagggtgcagacatgga

ccggatgacatatagacaccctctagttatgaacgatacttatgttactg
ccgtatcaaggctatccatccagttgttatgttaggtgattttgttactt
taaaattaccgttgagcaccctttggttatgaacgccgatcacgttactc
taagattactgcataccatccactagttatgaatgctgatcacgttaccc
atacatggtggccaagcaccctcttttgatggaagctgtctacgttactg
agggatgactactcaacacccacttgttggtttagcagattatgttactg
ccgcatcacagcttatcatcctcttgttatgaatgccgatcatgtgacgc
gaacattatcgctgaacacccgctcgttatgcttggtgaacacgtaacaa
atacatgaaggctaagcacccacttgtaattgaaggtttccacgtaactt
tagaatgacttaccaacatccagtgataatgaatgatacttatgttactg
taaaatgactgctcagcatcctcttgtcatgaatgctgatcatgtcacgt
taacgtgacggcacaacacccagttgtgatgctgggtgactttgtgacaa
aaatgttttatgtcaacacccagtaactatgttaggtgacttcgttacaa
agggatgaccaccaagcacccattagttggcctggctgattacgtcactg
attaatgacagcccgccacccattggtgatcttagggaaccacgtgacat
aaacattttgtgcgaacatcctgtaacgatgttaggtgattttgtcacac
atacatgaaagcaaagcacccacttgtaactgaaggtttccacgtaactt

atgatgatggtactggtttagttcacaatgctactggttttggtgaggat
tggattctggaactgggttagttcatactgcaccaggttttggtgaagat
ttgattctggtaccggactggttcacacggctcctggttttggtgaagat
tagattctggaactggattggtccatactgctcctggttttggtgaagat
acgatgatggtaccggcctggtccacaccgcttccggctttggtgaagac
ctgatgctggtactggccttgttcacactgctcctggatatggggatgat
tagattctggtactggtttggtccatacagcacctggttttggtgaagac
ctgatgccggaacaggctgtgttcatacagcgcctggacatggggaagat
tagatgatggtactggcttagttcatactgcacctggttttggtgaagac
ctgatgatggtactggactagttcataacgctactggttttggtgaagat
tggatgctgggactggacttgtccatacagcgcctggtcatggggaagat
ctgaatctgggactggcttggttcacacggcaccaggtttaggggaagat
ctgatgctggtacaggtcttgttcatacagctcctggctttggtgaagat
atgacgccgggactgggttggtccacaccgcacctggttacggggatgat
tagaaactgggactggtttagtgcatacggcaccaggtcacggtgaagat
ttgattctgggactgggctagtgcatactgcgcctggttatggggaagat
tagatgatggtactggtttagttcatactgcaccaggctttggtgctgat

gactacaatgttggtcgtcgttatggcttggcagtctttggtccaatgga
gacttccgtgtaggtaaggaatatggattagatatttttgtaccagtaga
gattacaatgtcggcatgaaatatggccttccgattgatatgacagttga
gattataatgtaggtaaaaaatatggtttgcctgctgatgtcactgttga
gactacaacactgccatgcgctacggctttgacgttttgtccccaatgga
gattacaactttggtaaaaagtatgacttgccaatttttgccccaatcaa
gattttaatgttggtaaaacctatggcctcgaagtcgctgtgacagttga
gactttatcatcggccaaaaatacggtttagatgtgctttgcccggtcga
gactttaacgttggtcaaaggtacaacttgccaatctttagtccagtaga
gactacaatgtcgggcgtcgctatggcttaccagtatttagtccaatgga
gactacaaagtcggggttaaatacggcttgcctgtcgtctcagtggttga
gactttaacgtgggtgccttgtatcacttgccagtcttagttcccgttga
gactttaatattggtgttaagtatggtttggatgtatatgttcctgttga
gactacaacttcgggaagaagtacaacctgccgatctttgccccaatgaa
gattacaacgctgggacaaaatataagttaccagtgctttcagtcgttga
gactatcggatcggtaagcaatacgacctgccaatctttgctcccgtaga
gactttaacgtaggtcaaaaatatgatttgccagtattcagtccagtaga

tgcacaaggtagatttactaaagaagtgccagacttagttggtatgttct
tgatcgtggctacatgacagctgaagctggagattttgaaggtgtctttt
ttcaaagggttatcttatgaaaagcgccggagatttcgagggtaaattct
tgccaaaggatttatgacggctaatgctggtgattttgaaggcaagtttt
caacaagggctgcttcactgaagaaatccctgacctggtgggcaagttct
tgatcaaggtgttttaactaaggaaaacggtggctttgaaggggtattct
cgaaaaaggttacatgacgaaaagtgctggcgattttgaaggcaagtttt
tgaaaaaggtgtaatgacaagcgaagctcctggctttgaaggcatgttct
tgctcatggttgctatactgatgaagttccagaacttaaaggcatgttct
tgcacaaggtagatttactaaagaagtgcctgacttagtgggaatgtttt
tgccaaaggttacatgaatgaatatgcgcctggttttgaaggtgtctttt
tgacaaaggatacatgacagctgaagccggtgattttgcgggtgtcttct
tgataaaggatatatgacagaagatactggcgattttgcaggtttattct
tgaccaaggggtactaaccgccgaaaacggggaatttgacggggtcttct
cagcaaagggattatgactgaagatgcccctggctttgaaggtgtttatt
tgacaaagggttcttaacggctgaagctggtgattttgcgggggtcttct
tgcacatggtcgctatactgatgaagtaccagaacttgaaggtatgttct

atgatgatgctaacaaagtggtgactgataagcttggtgctctcttaaag
atgaagatgctaatgcaattgcattggacaaattaaatgctttattaaaa
atgatgatgttgttcctttggtaattgagaaattgggtttatggttggca
acgatgatgttgttggtacggtgattaataagttacgcttgttcttggca
acactgacaccaacgaaatcgtcaaggacaagctgggcaaccttttgcac
accaagatgctgatgatgtatctcttcaaaagctaaatgctttacttctt
atgacgatgttgtcggtttagtaatcaataaattaaatctatttttagcc
atgatgatgcaaacaaagcgatcacacagcagcttggcgcacttgtgaag
accaagacgtagacaagttaatggttcaaaaacttggcgcacttcttaaa
atgatgatgctaataaagttgttgccgataagcttggcgcactcttaaag
atgatgatgccaacaagcagatcacccaagcactgggcgccctgctgaag
acgaagacgcaaaccaaatcgctttggataagttgaacgcactgctgaag
atgaagacgcaaacgaagtttctttgaagaaattgggtgtacttttgaag
accaagacgccgatgatatttccctgcgcctgttagacgccctgctttta
acgacaaagcaaacccaatggtgacagaagcgcttggctcattattgaaa
acgatgacgctaacaagatcgcactggacaagttggggttattactgaaa
accaagatgtagataagttgatggttgaaaaacttggtgcacttcttaag

cttagtttcttcactcactcatacccacatgattggcgtactaagaaacc
caaatggactatgtgcatagttatccatttgattggcggactaagaaacc
actgaaaagattaaacattcgtatccttttgactggcggacaaaaaaacc
aaagagaaaatcacgcattcatatccatttgactggcgtacaaaaaagcc
tacagcacctttgtccactccgccgctcacgactggcggaccaagaagcc
caagagccattgcaacacagttacccatttgattggcggacaaagcaacc
aaagaaaaaattacgcattcttacccattcgattggcgtaccaaaaagcc
cttgaattcattactcattcttatccgcatgattggagaacaaaaaaacc
cttaagatatttactcactcatacccacacgattggcgtactaagaagcc
cttagcttctttactcactcatatccacatgactggcgtactaagaaacc
cttgatttcttcacccatagctatccgcatgactggcggacaaagaagcc
tacatgccttatgagcacagctacccattcgactggcggactaagaagcc
caaatggattacgaacatagttacccatttgattggcgtacaaagaaacc
gaagaagacttagagcactcctacccgtttgactggcggaccaaaaagcc
ctcgacttcttcacgcatagttacccacatgactggcggacaaagaaacc
tatatgccatacgaacacagctatccatttgactggcggactaagaagcc
ctcaaggtatttactcactcatacccacacgactggcgtactaagaagcc

tgttatctatcgggcaactacgcagtggtttgcttcagttgataagttca
aatcattttccgcgcaacgcctcaatggtttgcatctgtagataagattc
gattatctggcgggccgttcctcaatggttcgtttcaatcgaaccattta
tatcatttggcgagccgtgccacaatggtttgcatctgttgaaaaattcc
ggtagtctaccgggcaaccacgcaatggtttgcctcaatctctaagttca
aatcatcttccgggcaactgatcaatggtttgtatcaattgaaaagatgc
aattatctggcgtgcagtgccacaatggtttgcatcagttgaaaaattcc
aaccattttcagagcaacagcgcaatggtttgcgtctattaaagatttca
agttatctttagagcaactactcaatggtttgcttcaattgctccattta
tgttatttaccgtgcaactactcaatggtttgcttcaattgacaaattta
ggttattttccgggcaacgacacaatggtttgcgtcaattgatgctttcc
agttatcttccgggcaacgccacaatggtttgcttctgttgacaagattc
tattatcttccgcgctacaccacaatggtttgcttctgttgataagattc
gatcgtcttccgggcgaccgatcagtggtttgtctccatcgacaagatgc
agttatcttccgagcaacagcacaatggtttgcttcaatcgatgcgttca
gattatcttccgggcaacgccacagtggtttgcttccgttggtgatatgc
tgtaatctttagggctactacacaatggttcgcttcaattgctccattta

gagatcaaattttagccgaaattgaaaaggctaacttcattccatcctgg
gtgatcagattttggaagctattgaagatgttgaatttcttcctgactgg
gaaaagaaattcttgatcagataaaagatgttaagttttatcccgattgg
gtagtgaaattttatcagaattagataaagttgcttatttcccagaatgg
gagaccagattttggaccagattgaaaagaccaccttctacccggcctgg
gccaaaatattttagatgccttagaagacgttaagtatcacccagaatgg
gtcaaaatattttgaatgaattagacaatgtgaacttttatcctgagtgg
gatcagacctgctggatgccattaaagaaaccaaatgggttcctgaatgg
gagatcaaattcttgatcaaattgaaaaggctagcttcatcccttcatgg
gagatcaaattttagcagaaattgaaaaagctaatttcatccctgcatgg
gtgatcagattctaaaggctattgatacggttgactttaagccgagctgg
gggatgaaattttagcccaactcaaagacgtcaagttccaaccagactgg
gtgaccaaattttaggtgcaattaatgaagttcaattcttcccagattgg
gcgacgaaatcttaaaggccgttgacgaagtgacctactacccgacttgg
gagatcaaatcttggcacaaatcgaaaaagttgaattcatgccagaatgg
gtgatgaaatccttaagtcgatggatgacgttgaattcttcccagagtgg
gagatcaaattcttgaacaaattgataatgctaaatttattccttcatgg

ggtaaaactcgtctttacaatatgattaaagatcgtggtgactgggtaat
ggtcaaaagcggcttcacaatatgattcgggatcgtggtgattgggttat
ggtgaagttcgtctgtacaatatgattaaagatcgtggcgattgggttat
ggaaaggtgcgtctgcacaatatgattcgtgatcgtggtgattgggtcat
ggcaagacccgcctttacaacatgatcaaggaccggggcgactgggtaat
ggaaaggttcgtcttcgcaatatgatcaaagaccgtggtgattgggtaat
ggtaagaagcgtttatacaatatgatacgtgatcgcggtgactgggttat
ggcgagcagcgtttgcacaacatggttcgggaccgcggagactggtgtat
ggtaagactcgtctttacaacatgattaaagaccgtggtgactgggtaat
ggtaagacccgtctttacaatatgattaaagatcgtggtgattgggtaat
ggcaagacacggctgtacaatatgattcgtgatcgcggcgattgggttat
ggtcaacggcgcttagccaacatgatcaaggaccggggcgactgggtcat
ggtcaaaaacgtctttacaacatgattcgtgatcgtggtgactgggtaat
gggaaggtccgcttgcggaacatgttaaaggaccgtggtgactgggtgat
ggtaagacgcgtctttacaatatgattcgtgatcgtggcgattgggttat
ggtaaaaagcgtctttacaacatgattcgtgatcgtggtgactgggtcat
ggtaagacacgtctttacaatatgatcaaggatcgtggtgattgggtaat

ttctcgtcaacgtgcctggggtgttccacttccaattttctacgcagaag
ctctcgtcaacgtgtttggggagttcctttgccaattttctatgctgaag
ttcccgtcaacgtgtctggggtgttccattaccgattttctatgcagaag
ctcacgccaacgtgtttggggtgtgccattaccaatcttttatgcagaag
ttcccgccaacgtgcctggggcgtgcctttgccaatcttctacgctgaag
ttctcgtcaacgtgtttggggtgtacctctaccaatcttctatgctgaag
ttctcgtcaacgcgtgtggggcgtgccattgccaattttttatgccgaag
ttccagacagcgtgcgtggggtgtgccgattccggtattttacgctgaaa
ttcacgtcaacgtgcatggggggttccacttccaattttctacgctgaag
ttctcgtcaacgtgcatggggtgtaccacttccaattttctatgcagaag
ttcccgtcagcgcgcatggggcgtgccgttgccgatcttctatgctgaag
ctctcgtcaacgagtttggggtgtgccactaccaatcttctatggtgaag
ttcccgtcaaagagtttggggtgttccattgccaatcttctacggtgaag
ctcccgtcaacgggtctggggggttccgttgccgatcttctacgccgaag
ctctcgtcaacgggcatggggtgtgccattaccaatcttctacgctgaag
ttcacggcaacgagtttggggtgtacctcttccaatcttctatgctgaag
ttcacgtcaacgtgcatggggtgttccacttccaattttctatgcagaag

acgacacaccaattgttactccagaaacaattgaacatgttgctcaaatc
atggtacaccaattcttgaaaaagaaacgattaatcacgttgcagattta
acggtacaccgattgttgatgaaaaattgatcgatcatgttgctgatttg
atgggacagctatcttagatgaaactgtcattagccatgttgccgattta
acggcaccgccatcgtgacgcatgaaaccatcgaacacgtggctgacctc
atggcacaccaatcatggaagaagaaacaatcaaccatgtagcagaatta
atcaaacgcctattttggatcaatctataattaaccatgtggcagattta
acggagaaccggttattacagatgaaaccattgaacatgtttctgaattg
atggtacaccaattgttactccagaaactattgaacatattgccaagatc
acgatactccaattgttactccagaaactattgaacatgttgctcaaatc
atggcgaaccgattattgaagaagagacaatcaatcatgttgctgatttg
atggtgaggccatcatcacaccagaaacggttgatcacgtggcggactta
acggtgaagctatcatgactaaggaaacaatcgaacatgttgcaaaatta
atggcacgccaatcatgaccgaagaaacgatcaaccacgtttccgacctc
acggtacagaaatcatcacaccagaaacaatcgaacgtgtggcacaactc
atggcactgccatcatggacgaagtgacgattaaccacgtagctgattta
atggtactccaattgttactccagaaacaattgaacatattgcagaaatc

tttgaaaaggaaggctctaacgcttggtatactcacactgctaaagaatt
ttcgagaagaatggttcggatatttggttccaatgggaagcaaaggatct
tttgccaaacatggttcaacttattggttcgaacacacagctaaagagct
tttgcagaacatggttccaattattggtttgaacatgaagctaaggattt
tttgccaaggaaggctccaacgcctggttcacccatccggttgaagaact
tttgctaagtatggttctaatgtttggtttgaacgtgaagcaaaagatct
tttgaaaaacacggttcaaactattggtttgaacacgaggctaaagattt
ttcagacagcatggatcaaacatttggtttgaaaaagaagcaaaggatct
ttcgaaaaagaaggctcaaacgcttggtacacccatactgctaaggaatt
tttgaaaaagaaggttctaatgcttggtacacttatactgcagaagaact
ttcggaaaatatggctcaaatgtgtggtttgagcgagaggcgaaagactt
ttcgctgaatatgggtcaaacatctggttcaagcgagaggctaaggatct
gttgaagaacacggctcaaatatttggttccaacgtgaagctaaagactt
tttcgggaatacggctccaacgtctggttcgatcgggaagccaaggacct
tttgcagaacacggttcaaacgtttggtttgaatgggatgctaaagactt
tttggcaagtatggttcgaatgtttggttcgaacgcgacgcaaaggacct
ttcgataaagaaggttcaaatgcttggtatactcatacagctaaggaatt

acttcctgaaggatttaagtcagagcattcaccaaatggtaaattcagaa
tcttccagaaggctactccaacgagcattcaccaaatggcgagtttacta
tcttccagatggatatactaacgaacacagtccgaatggcaaattcacaa
gttgcctgaaggctatactaatgaacattctccaaatggtgaatttacca
tttgccagaaggctttacttcagaacactcaccaaatggcaagttcacca
tttgccagaaggatacactaatgaacattctcctaatggtaagttcacta
attgcctgaaggttatacgaatgaacattcaccaaatgggctattcacaa
tcttccggaaggctttacgcatcctggcagcccgaacggcacatttacaa
attgccagaaggctttacttcagaacactcaccaaatggtgaatttacta
acttccagaaggatttaagtcagaacattcaccaaatggtaagtttagaa
gttgccagaaggctatacgaatccgcatagcccgaatggtcaattcacca
cttacctgatgggtttactagtgaacattcacctaatggcgagttcacta
gttaccagaaggctttacaagtgaacattctccaaatggtaaatttacta
cttgccagcgggcttcacgtctgaacactccccgaacggcaagttcacca
attaccagctggctttacacatcctggtagcccaaatggtgaatttacaa
attgccagatggttataccaatgaacattcaccaaacggtacctttacta
attaccagaaggctttacctcagaacattcaccaaatggtgaatttacta

aagaaactgacattttagatgtttggtttgattctggttcatcctgggct
aagaaaatgatattatggatgtttggtttgattcagggtcatctcatcaa
aagaagaagacattatggacgtttggtttgattctggttcgagttggtcg
aggaagaagacatcatggatgtgtggtttgattctggttcttcatggaat
aggaaactgacatcctggacgtttggtttgactccgggtcatcctggagc
aggaaactgacattatggacgtatggtttgattctggttcatcacaccaa
aagaagaagatattatggatgtttggtttgactctggttcatcttgggcg
aagaacaggatatcatggatgtttggtttgattcaggctcttcacatcaa
aggaaaaggatatccttgatgtttggtttgactctggttcatcttggtca
aagaaactgacatcttagatgtttggtttgattctggttcttcttgggct
aagaaaaagacatcatggatgtgtggttcgattccggttcctctcatcag
aggaaactgatattatggatgtctggtttgattcagggacttcccatcaa
aagaaacagatatcatggatgtttggttcgattctggttcctctcatcaa
aggaaaccgacatcatggacgtctggtttgactccggctcgtcgcaccaa
aagaaaaagatatcatggatgtttggtttgattcaggttcatcacatcaa
aggaaaccgatattatggatgtttggttcgactctggttcatcacaccaa
aggaaaaggacatcttagatgtttggtttgactcaggttcatcttggtca

ggtgtaatgaaagaacgagatggtttaggattcccagcagacttatacct
ggagttttggcacaacgcgattatcttgaatacccagctgacttggtatt
ggagtgatgcaggaaagatcttatctcgattatccggctgatgtttattt
ggcgtattgaatacacgtccacaattggactatccagctgatatgtattt
ggggtccaggctctgggcagagccgttcactacccgacttccatgtacct
ggggtattagctgaacgtgattacttaacatacccagcggacctttacct
ggtgtcatgaacacgcgtaatcaacttgattatccagcggatctctactt
gcagtgcttgaagaacgtgatgacctcgttcgcccggctgatctatacct
ggcgtcatggaaaaacgtgacggtttgcattatccagcagatctttacct
ggtgtaatgcaagagcgtgatggtttaggtttcccagcagatttatatct
gctgttttggcggctcgtccagagctcagtttcccagctgatttgtattt
ggcgtgttggctgaacgggattatttggatttcccagccgacttgtacct
ggtgtatgtgctgaacgtgattacttaacatatccagctgacctatactt
ggggtgttagccgaacgcgattacctgacttacccggcggacatgtactt
gctgttttagctgctcgtgatgaattaacttatccagcagacttaatctt
ggtgtcctggcagagcgctcatacctcgactatccagccgacttatacct
ggggtaatggaaaaacgtgatggtttgcattatcctgctgatttatacct

tgaaggtagtgatcaataccgtggttggtttaactcaagtttgattactt
ggaaggttctgatcagtaccgtggttggttcaattctagtttgattacaa
ggagggggcagaccagttccgtggatggtttaattccaatatcataactt
ggaaggatctgatcaatatcgtggttggtttaattcttcattaatcactt
ggaaggcagtgaccaataccggggctggttcaactccagtttgatcacca
tgaagggtctgaccaataccgtggttggtttaactctagtttgattacca
agaaggctcagatcaatatcgtggttggtttaactcatctttgattactt
agagggatctgaccaatatcgcggctggtttaactcttctctttctacag
tgaaggtagtgaccaataccgtggttggtttaactcaagtttaattactt
tgaaggtagtgaccaataccgtggttggtttaactcaagtttaattactt
ggaagggtctgatcagtatcgcggctggtttaattccagtttgatcacca
tgaagggtccgaccaatatcgtggttggtttaactcaagtctgatcacta
ggaaggttctgaccaataccgtggttggttcaactctagtttgattacat
ggaaggttccgaccagtaccggggttggtttaactctagtttgatcacct
agaaggttcagatcaatatcgtggttggtttaactcaagtttaatcacga
tgaaggttctgaccaatatcgtggttggttcaactcaagcttgattacga
tgaaggtagtgaccaataccgtggctggtttaactcaagtttgattactt

cagtagctgtaactggcaaagctccttataagcaagttttatcacaagga
gcgtggctgtgtcaggcaaggctccttataaaaaagttatttcacaagga
cagttgctgttaacggaattgcgccttacaaatctgtgattgcccaggga
cagttgctgtcaatggtgtagcaccatacaaggctatcttgtcacaagga
gcgtggctaccaacggggtagctccttacaagtcagtactgtctcaaggc
gtgttgtatgttcaggacatgcgccatataaggaaatcgtttctcaaggg
ctgtggcggctactggacatgcaccatataagaatgtgttatcacaaggc
cagtagccgtaacagggaaagcgccgtataaaggtgtgctcagccatggg
cagttgctgtcactggtcaagcaccatacaagcaagttctttcacaagga
cagttgctgtaactggtaaagctccatataagcaagttttatctcaaggt
gcgttgctgccactggtgtcgcaccttatcgcggtattttgtcgcaaggt
gtgttgcggcgactggtaaggcaccgtacaaacaagtggtttctcaaggc
ctgttgcttactctggtcatgcaccatacaagcaaattctttctcaagga
cggtggtcgtttctgggcacgccccgtacaagtccgtcctctcccaaggg
gcgttgcggttggcgaagtgagcccttataaggctgttatctcacaaggc
gtgtggctgtttctggacatgccccatacaagcaagtcttgtcacaaggt
ctgttgctgtaactggtaaggcaccatataaggaagttttatcacaagga

tttgtgttagatgataagggacacaagatgtctaagtcattaggtaacgt
tttactttagatggtaagggccataagatgagtaaatcacttggtaatac
tttgtttttgatgataagggacaaaagatgtccaaatccttgggaaatat
tttacccttgatggtaaaggtaacaagatgtcaaagtcactgggtaatac
tttactttggacgggcaagggcggaagatgtccaagtcattgggcaacac
ttcacacttgataagcgcggtaacaagatgagtaaatctcaaggtaacgt
tttacattagatggtaagggcaataagatgtctaagtcacttggcaatac
ttcgcactggatggagaaggacgtaagatgagtaaatcaatcggtaacgt
tttgttttagacgataagggtcacaagatgtctaagtcacttggtaacgt
tttgttttagatgacaagggacacaagatgtctaaatcattaggtaatgt
ttcaccttggacggcaaaggacgcaagatgagtaagagcctaggtaacac
ttcacgttggataaagatgggcacaagatgtccaagtctttaggcaacac
tttacacttgatggtaagggacgtaagatgagtaaatcattgggtaacac
tttaccttggaccagagcggtaagaagatgtccaagtccttagggaacgt
ttcgtcttagacggtaatggtcgtaagatgagtaaatcacttgggaatac
ttcacgttggataatcaaggtcgtaagatgagtaagtcactgggcaacac
tttgttcttgatgacaagggacacaagatgtctaagtcacttggtaacgt

aatttcacctaatgatgtaatcaagcaaatgggtgcagaaattattcgtt
cattgttcctgatgaaattaataagaagatgggtgctgaaatcattcgtc
tatttcgccaaatgatgttgccaatcaaatgggcacagagattgtccgcc
gatttctcctattgaagtggccaacaagcttggtgttgaaattttacgtt
gatcgctcctaacgatgtcatcaagcaaatgggggccgaaatcatccgcc
tatcgatccaaataaggttgttcaacaaatgggtgcggaaattatccggt
tatctcgccattagctgttgctgatcaaatggggattgaaattttgcgtc
tgttgttccggctaaagtcatgaaacagcttggtgccgacatcttaagat
tatttcaccaaatgatgtcatcaagaagatgggtgcagaaattattcgtc
aatttcacctaatgatgtaatcaagcaaatgggtgcagaaatcattcgtt
gattgtcccggccacgattgaaaagcaatttggggctgaaatcatccggc
aattgccccagacgaaatcatttcaaaaatgggggccgacattgtccggc
aattgttcctagtgaagttatcgataagatgggtgctgaaattattcgtc
gattgacccgaacaaggtggttaagcaaatgggggccgaaatcattcgcc
aatcctacctgaaaagatcattaaacaaatgggtgcagatattgtccgcc
gattgcgccagctgatgttattaagcagatgggtgctgaaatcgttcgga
aatttcacctaacgatgtaattaaacgtatgggtgctgaaattatcagac

tgtgggtagccggagcagatactacttctgacgtcgctgtttctcaagat
tctgggtttcttcaattgattcttcatcagacgtccgagtttctcaagaa
tttgggttatgagcattgattccagtcaggatgttcatgtttcaaaagat
tgtggacaatttctgttgatacatcgcaagatatgcctgtatcaaatgaa
tctgggttgcttccgttgacgcttccggcgacgtcggcgtgtcaatggac
tatgggtaatgagtgctgatacttcggctgatgttcgtgtatcgatggga
tttggacaatttctgttgatacatcgcaagatatgccagtatcaaatgat
tatgggtatcttcagtggattatcaggcggacgttcgcgtgtctgacgcc
tttgggtagcacaagctgatactacttcagatgttgctgtttcaatggga
tatgggttgccggagcagatactacttctgatgtagcagtttctcaagat
tgtgggtcgcaacggttgactcttcctctgatgtgcgagtttctgtagat
tctgggtgacatccgttgactcttctgccgacgttcgcgtctctaccgaa
tatgggtattgagtgttgatacatctgctgacgttcgtgtatctatggga
tttgggtaatgtcggccgacacctccgccgacgtgcgggtgtcaatggaa
tctgggtagcctcagtcgatgctagttcagatgtgaaagtgacaatggaa
tgtgggtcgcttcagtggataccagttccgacgttcgggtctcaatggaa
tttgggttgctcaagctgatactacttcagacgtggcagtttcaatgggt

atcttacgtcagtctgctgaaagctaccgtaagattagaaatactatgcg
aactttgtaaaggcctctgaatcatataagaagattcgcaataccgttcg
attttaaaacaggtttccgagtcatatcgcaaaatccgtaacacaatgcg
attttgaaacaagtttcagaaaattatcgtaagttgcgtaatacattgcg
atcctgcgccaggtttcagaaggctaccggaagatcagaaacaccttccg
acattccaacagatttccgaagcatatcgtaagttgagaaatacgttccg
attttgaaacaagtatcagaaagttatcgtaaaattcgtaatacgttgcg
attctgaagcaggttgcggaagtatatcgtaaaatccgcaacacgttccg
attttgcaacaatctgcagaaagctacagaaagattagaaataccttccg
attttacgtcaatctgctgaaagctaccgtaagattagaaatactatgcg
aactttgcccaaacttctgaagcttatcgaaagattcgaaatacgatgcg
gcctttgtgaagatttcggatagttacaagaaactgcggaacaccatgcg
agtttccaacaaatcgctgaaagttaccgtaaatttagaaacacagttcg
accctgcaacaaatctccgaatcctaccggaagttgcggaacaccttccg
aacttccaacaagtcagtgaagcttaccggaagatccggaacacaatgcg
agctttaagcaagtggccgattcctacaagaagttccggaatacggtacg
atcttgcaacaatctgcagaaagctacagaaagatcagaaatactttccg

ttttatgcttgctaatactactgactttgatccttcaattgcttacccag
ctacttacttgcaaatacatctgattttgatccaggcgtagattataatg
atttttgttagcgaataccgaagatttcgatccttcagtagctttttccg
tttcttgatggccaatacagctgattttgatccagcaattgcttacagtg
ctacatgctggccaacacggctgactttgatccgcgggtagcttacaagg
cttcttacttgctaatactagtgacttcaatcctactgtttcttatgaga
cttcttaatggccaatacttctgactttaactatgcgattgcttttgaag
tttccttcacggcaaccttttcgattttgatccagcggtggctgtcgaag
ttatatgcttgctaacaccagcgactttgatcctcgtgttgcttatgatg
tttcatgcttgctaatacttctgactttgatcctgcaattgcttatccag
gtttatggtagctaacacaggcgacttcgatcctacggttgcttatgatg
gtacttgctggccaataccagtgatttcgatccggcaattgcagttgatg
tttcttacttgcaaatacaacagattttgatcctgctgttgcttttgatg
ctttcttttggcgaacaccagcgactttggaccgtttgttgcctacgaaa
ctttatgatcgctaacacaaccgactttgatcctacagttgattacgcag
cttcatgttaggcaacaccgcagactttgatccgcgcgtggcttatgaag
ttacatgcttgctaacacaagtgattttgatccaggtgtagcatacgatg

acatgtctggtgttgatcagtatatggagatcaagttgaatcgcttgatt
aattgcgtccagaagaccgttatatgctagttcagttcaatgaattaatt
accgcgagccgattgataaatggatgacagctgatttcaatcaatttatt
atttatctgcacatgatcagtatttctatgctttagaaaatgagttcgtt
acctgtgcaagatcgaccagtacctggaagtcaagcttaacgacttagtt
agttacaatcggtagacaagtacatgttggttaaacttaaccacttcttg
atagggcggggcatgatcaatatttctcagttgttttaaatgactttgtt
atcttcgcgaagtggatcagtatatgctgattaagctgaacaagctgatt
atcttcgttcagttgatcaatacatggaagttaagttaaacgacttaatt
atatgtccggtgtagatcaatatatggaaatcaagttaaatcgcttgatc
aacttggatcagttgatcgttacatgatggttcgcttaaaccaaatcatc
atttacaaccggttgatcgccacatgttgtatcagcttaatgaatttgcc
aaatggaatccattgataaatatatgacagttcttgtaaacaaatttact
agcgcgaagccgttgatcagtacatgacggttaactttaatcacttcctg
aattaggctcagttgataagttcatgttggttcgcttaaacgcaatcatt
atttagcaagtgtggaccagtacatggaaacacggttgaacgaattcgta
atcttcgttcagttgatcaatacatggaaattaagttaaatgacttagtt

gaagaagctattgaagcatacaataagtttgattttaatagtgtttataa
agtaagattcgtacttcatatgataactatgactttatcgacatctacaa
aaagactggcatgaaaagatgggtcgatatgatttttatgatttgttcaa
gcagatattcgtaaagactatgataattatcaattaaatgatattttcaa
gccgaaagcattgtcaactacgacaagtatgacttcgctgacgtctacaa
aagacaatgcgggaagattttgataactatgacttccttgatgcttataa
aaagatgtccgagcatcatatgataactatcaatttaatgatatttttaa
gataaagtgaaaaaagcgtatgatgagtacgaatttgcggttgtgtatca
aaagaatgtttagcagcttatgataagtttgactttactactgtattcaa
gaagaggcaattgaagcatacaataagtttgattttaatagtgtttataa
aagcaagtcaaaacagcttatgatgcgtatgattttgcgaccgtcgaaaa
aagagcgttcgtgctcactatgatcactatgacttcttgaatatctacaa
aaggaaattctagatgcatatgcaaactatgaatttatggaaatttacaa
gccgggatgcgtgatgagttcgatcgttacgacttcttaaacgcctacaa
gaaagttgtaaagctgcttacgatgcttacgattttgccacagtttataa
gctgagacgaaggaccattacgatcattatgatttcttggatatctacaa
gcagaatgtcttgcagcatatgataaatttgactttaccactgtatttaa

gaaagtatttagctttatttcaaatgacttatctgccttttacttagatt
aacattgttgaattatattattacggatctatctgcattctatttagact
acaattaattaacttcgtctcaaacgatctctcagccttttatttagatg
gcgtgttattaattttgtcaacgttgacttatcagccttttatttggata
gctggtcttcaagttcatcaccaacgacctgtccgccttctacctggact
ggtattgatcaattttgtaaacaacgatctttcagctttctacatgaaca
gcgcgtcattaactttgtcaatgttgatttgtcagcattttacttagata
cagcattcataatttctgcacaatcgaattgagctcattctaccttgatt
gaaagtctttaacttcatttctaatgatctctcagccttctatcttgatt
gaaagtatttagcttcatttctaatgatttatctgccttttacttagact
gactatcagcagtttccttgtcaatgatctgagtgctttctatttggacg
agagctgattaactttgtcgtcagcgacttgtcagcgttctatctcgact
gaagttaatcaacttcattacaacagatctttctgcattctatatggatg
gcacttgattaactttgtcaacaacgacctgtcatccttctacatgaacg
gacaatcaatatgttcttaacgaacgaattatcagccttctacttagact
gaagttgatcaacttcttgacggttgatttatcaaacttctatctcgata
gaagattttcaactttatttcaaatgatctttcagcattttatcttgatt

ttgctaaggatgttctttacatcgatccagaagatagcgaaactcgtcgc
tcgctaaagatgtcgtttatattgaacctgaaaatagtttgaaacgtcgt
tggcaaaagatattgtttatatcgatgaagcagattcttctgaacgtcgt
ttgctaaagacgtcgtctatgttgaagccccaacaagtcatgcccgacgc
ttgccaaggatgtcctttacatcgaaggcaaggacagccacgcccgccgg
ttgctaaagatgtgctctatattgaggctgaaaattcagaagttcggcgg
tcgcgaaagatgttgtttatgttgaagcaccaactggccacgcacgtcgt
ttgcaaaagatattgtctacatcgagcatgcggatcatccggatagacgc
ttgctaaagacgttctttatattgaagttgaaaacagccatgcacgtcgt
ttgctaaggacattctttacattgatgctgaagacagtgaaactcgtcgt
tcgctaaagatgttgtgtacatcgaggcgaaagatgatcctaagcggcgt
tcgccaaggatatcttgtacatcgaagccgctgatagtccagttcgtcgg
ttgccaaggatgttgtttatattgaagctcctgatagcaagaaacgtcgt
tggccaaggacgtcctgtacatcgaaccggaagactcccacgttcgccgc
tcgctaaagatgttgtttatattgatggccaaaatgatgcgcctcgtcgt
ttgccaaggatattatgtacattgatgccgaggatagccattcacggcgg
ttgctaaagatgttctttacatcgaaggtaaaaacagtcttgaacgtcgc

tcaatgcaaactgtgatctatgacgttttagttaagttaactaagttgat
tctatgcaaactgttttctacaaaattctggttgggttaacaaaactaat
tcaatgcagaccgttttttatgaaatatctgttaaattaacaaaattatt
tctatgcaaaccgtattttacaaaacgttaactgatcttgtacgattact
tcaatgcagacggtgatctacgatgccgctgtcaagctggccaagatcct
tcaatgcaaactgtcttctatgatatccttttgacacttgttaagcttct
tcaatgcaaacagtcttttatgatacattactagccttgactaagttact
agcatgcagacagtatcctacgaaacgcttcttgcattagtgaagctttc
tcaatgcaaacagttatttatgatgctgcagttaaattggctaagatttt
tcaatgcaaactgtaatttacgatgttttagttaagctaactaaattgat
gggatgcaaaccgtgatgtttgccgccttattggccctcactaagttgat
tcgatgcaaacggtcttctaccagattgctgtaagtttgaccaagttaat
tcaatgcaaacagtattgtatgatgtagtggtacgtctaactaagttaat
tcgatgcaagcgaccttctacgaaattcttagcggcctgaccaagctgtt
aacatgcaaactgttttctatgcagtagcagttgccttgacgaagttatt
tcgatgcaaacggtcttctacgatgttttggttgccttgacgaagctctt
tctatgcaaactgttatttacgatgcagcagttaaattgactaagatttt

gacgccaatcttgccacatacgatggaagaagtttggggctatttagaac
tacaccaattttgccacatacagcagaagaaatttgggaataccttgaac
gactccttttttgccccacactgctgaagaactttgggagaatctagagc
attgccagtattaccacatactgctgaagaagtatgggagtatttggaaa
ggcaccaattttgccgcacaccatgggcgaagtttggggctacttggaaa
tacaccaatccttcctcacactacagaagaagtatggagctacatggaac
cttaccaattttgccacatacagctgaagaagtttgggagtatttagaga
agcgcctatccttccacatacggcagacgaattgtggtctcatttagttg
aacaccaattttgccacacactatggaagaaatctggggcttcttggaag
gacaccaatccttccacatactatggaagaagtttggggttatctcgaac
cacgccgattctgccgcacacagcagaagaagtttggccatatctccagc
cacgccaattctgccacatacggctgaagaaatctgggacttcttggaac
gactccaattttacctcatacaacagaagaaatttggaagtatttggaag
gacgccgatcttgccgcacacaaccgaagaagtgtggtcctacatggaac
aacaccaatcttgccacatacagctgaagaaatctggagctacttagaac
cacaccaatgctgccacacacgactgaagaaatttggccatttttggaac
gactccaatcttgccacacactatggaagaaatctggggcttcttggaac

cagaagactacgttcaacttgctaatatgccagaagtagagcattttgct
cagaagaatttgttcaattagctgaaatgccggaagttgctaactatacg
cggaagcttatgcatatttgtctgaggcgccgcgttttgagaaattggcc
cagctgaatttgcttacttgacagatatgcctgaggtagaggatttgggt
aggaagaagacgtctacctgtccaacttccctgaaatcgaagactacgct
cggaagattttgttcaattaactgaaattccagatccacggacattcgct
aaactgaatttgcctatttgtcagatatgcctgaagtgcaagattttggt
aagagcagagcgttcagttgaccgatatgccggaaacaatcacggttcca
acgaagattacgttcaacttgcaaatatgccagaagtagaaaattatgct
cagaagattacgttcaacttgctaatatgccagaagtagaccattttgct
cagaagcctatgctgctttggctgatatgccagaagcagaacagtttgat
cagaagacttcgttcaattagcagaaatgccggctgttctagaattgacc
acgaagaatacgcacaattatccgaaatgcctgaagttaaacatttcaat
cggaagacttcgttcagttaacggaaattccggaagcccggacgtttgaa
cagaagaattcgttcaattagctgaaatgccagaagtggcacattttgcc
cagaagaatttgcgcaattagctgagatgccagctgttcaaaattatgcg
ctgaagattatgtacaacttgctaatatgcctaaggttgagaactataca

aatgatgaagttctagcagactggaatgactttatgaaggttcgttctga
gatgcagatttactaagtaaatggcaaagtattaaggaactgcgctcaca
gatgataatttattgaaagattgggattacttcttcaaattccgcgatct
gacacagcactgtttgatcactgggcagtgtttatgaagttacgtgatgc
gacgacgacttgaaggaaagctggggcgaattcatgaagctccgcgacga
ggtgaagagctattgagcaagtgggatgactttatggaagtacgttcaca
gatcgtgcattattgtcacattgggctgactttatgtcattacgtgattc
aacgaagcgactgaagaaaaatttgaccgctttatggctcttcgtgatga
aacgatgaattgcttgaaaactgggctaaattcatgaagttgcgtgatga
aatgatgaagttttagcagattggaatgcctttatgaaagttcgttcaga
gatagccaattgttagatatctggtcaggctttatggacttccgttctga
gatgatggacatcagtcagcgtgggatcatttcatgacgttacgaagtca
aatgaaaaacttgttgatttatggaacagattcatgaatttacgttcagg
aataacgccctgcttgaaaagtgggaaggcttcatggaattacgttccca
ggtgaagacttagtcgctacatggaatgctttcatgggtattcgtgacga
aacgacgagttgatggctcaatggacgcggttcatggatcttcggagtaa
aatgatgagctccttgaaaattggggtaaattcatgaatttacgtgatga

cgttttaaaggctcttgaagaagcacgtagcgctaaggtaattggtaaat
tgtattaaaggcgcttgaagaagctcgcgatagtaaaatgattggtaaat
tgttaataaagagctggaaaatgcccgcgaaaagaccttaattgggaaaa
agttaacaaaatattagaagaagcgcgtgaagcagatttgattggtaaaa
tgttttgaaggctctggaagaagcccgggaccaaaagctgatcgggaagt
tgttctgaagagtcttgaagaggcacggaatgctaagctaatcggtaaat
cgtgaataaagcattagaagaggcgcgtgctgctgaattaatcggtaaaa
cgtgttaaaagcattagaaactgcgcgaaatgaaaaaattatcggtaaat
tgttttgaaggcacttgaagatgcaagaaacaagaagttaatcggtaagt
tgtgttgaaggcacttgagaaagcacggaatgctaaggtaattggtaagt
agtgcaaaaggctttggaacttgctcgtgacaacaaagttatcgggaagt
tgttttaaaggccttggaagaagcccgcgatgctaagttaattgggaagg
tgtatttaaagctcttgaagaagcaagaaatgaaaaattaatcggtaagt
cgtccttaagtgcttggaagaagcccgtaacgctaagttgattggtcggt
tgtcttaaaagcccttgaaacggcccggatggacaaggtcatcggtaagt
cgtcttaaaggcgttggaagaagcccgggatgctaagttgattggtaaat
tgtcttaaaggcacttgaagatgcaagaaataagaagttaattggtaagt

catttgaagcacacgttactctttacccaactgaagaaactagaaaactt
caatggaagctaaggctaccttatacctagacgaatccactaagcaatta
atgccgaggcagctttgcaggtcactctaaccgaaaagcaaatggaagtt
atgctgaagcagctttgacaatgtatttgacgactgagcaacaaaactgg
cctttgaagccagcgtaacggtttacccaggcgaagcagccaaggctgcc
ctcttgaagctcaagttgatctttacttaaccgatgaccaaaagcaatta
acgccgaggccgcattgacattgtacttgacaccagagcaacaacaatta
ctttggaagcaaacctgaaattgtatccaaacaaagaaaacaaggagctc
catttgaagcagctgtcacaatctacccagataaagaaaccaaggcaatg
catttgaagcacacgttactctctacccaactgaagaaacgaaggcactt
cgcttgaagctgcagtcacagtttatccttctgaacctgttcgcgatatg
ctgctgaagcgcaccttgacttgtacgtggacgaggaaactaagcgccta
ccttcgaagcacatgtagacttatatgtatctaatggtgtacaagctgat
cacttgaagcgagcgccgacctgtacctgacggcttcccaacaagaatta
cattagaagctgccgtaacactttatccaaacgaagccaatgctgcttta
ccttggaagcacacttggatttgtatgttgatgatgatacgcaagccttc
catttgaagcagctgtaactatttatccagataaggaaaccaaggctatg

cttgataaattaaatgcaaatgtaagacaaattttaatcgtttctgattt
gtagatacattaggggttgatttacgtttgattttgattgtttcacaatt
ttcgaccatcttcaacttgatatcaggaaactgttaatggtcagtcaatt
ttagcagaattgcatgccgatgttcgtttgcttctaatggtatctcaatt
ttggacaagctggctgaagacttccgggaaatcttgatcgtgtccaacct
cttgatagtcttaatgaaaacattcaattattgctaggggtttctgctct
ttagctaatctccatgctgatgtccgtttgttattaatggtatcgcaact
ttggcttccataaaagaaaacctttctcagctgtttattgtgtctgaact
cttgatgaattagatgctgacttcagagaaattttaattgtttctaagtt
ctcgataaattaaacgctaatatcagacaaattttgattgtttctgattt
ctggatgacgtcgatgccaatgtgatgcagcttttgatcacaagtcactt
ctcgatcaattgaatgtgaatgttcaacaaatcttgttggtttctggttt
ttagatgcattaaacgctaatgttcgccaagcattgattgtttctgcact
ctagctgacctcgggaccgatgcgggactcttgtgtggggtttcagcgct
ttagcttcattagatgctgacgttaaacaattattgattgtctcacaatt
ttagatcatctgaacaccaatgttcggcagatgttgatggtttcagcatt
cttgatgatttagatgctgatttcagacaaattttaattgtttctaaatt

aacagttcaagcacctgttgtggtagaacatgcagctggtgaagtttgtc
agaagtagctccaaaagtcgaaattacacctgctcaaggggaagtttgcg
aaaagagcaggaaacagtcgaagtcactcatgcttctggtcaggttgatc
gcatgttcaagacgctttggctgttgctcatgcaacaggcggtgtttctc
ggtcatggaagtaccggtacttgtccgccgggccgaaggcgaggtctgcc
tcatgtagcgcctgctgttaaggttacaaccgctaatggtgaaacttgtg
gcatatctctaacgcgatttcagtacagcatgcaacgggtggtgtttcac
gacaatcgaagcgccgatcgctgtcgagaaagcggaaggcgaaatgtgtg
aactattgaagctccagttgtagttaagcatgctgaaggcgaagtttgtc
aactattgaagcacctattgtagtggaacacgctgctggtgaagtttgtc
cgaaattcaggcaccggttgttgtaaaacatgctgacggcgaagtttgcc
agacgtcgcaccagcagtgaaggtcacgccagcggccggtgaggtttgtg
agatgttgcaccagaagttgtagttgaacatgctgaaggtgaagtttgtc
gagcgttgcaccagcagtcttagttcaagcggccaagggtgaagtgtgtg
aacaattgaagccccagttagtgttgctcatgccgaaggtgacgtttgtg
agatctagcgcctgaaatcaaggttggccatgctgacggtgacgtttgtg
aactattgaagcacctattgtagttgaacatgccgaaggtgaagtttgtc

caagatgtcgtcgtactacaactgatgttggtagtgactcacgcttccca
aacgttgccgaatgacaaaaactgatgttggttcagacgaacactttgct
ctcgtgatcgtctttaccatgatgatattggtgccgatacaaaattcccg
cacgagatcgtatgttccatgaggacttaggtgctgattcagctttccca
cacgctgccggatgtaccggactgacctgggcgctgacagccgtttgccg
ctcgttgtcgtatggtcaaggaagacgttggcagtgatccagcatatcct
cacgtgatagaatgttccatgaagatttaggcgccgatccagccttccca
agagatctcgtgtgatttcaaaagatgtaggggcaaatccgaaatatcct
cacgttgtagaatgatcagaactgatattggtgcagatcctaagttgcca
caagatgtcgtcgtactacaaccgatgttggtagtgacccacgtttccca
cacgctgccgaatggtgcgtacagatattggtacagatccaaagttgccg
atcgttgtcggttgaccaaagaagacgttgggagcgacagtgcttaccca
ctcgttgccgcatgatcaagacagatatcggtagtgatgctgacttacca
atcgttgccggatgaccaaggaagacgttggctccgatccggcctaccag
atcgttgtcggatgattaagaccgatgtcggttcagacgacaagttccca
atcgttgccgaatggttaagaccgatgttggcagtgacgaggcttatccg
ctcgttgtagaatgatcagaacagatattggtgaagatcctaagttgcca

gaattatgtgcgcgttgtgcagctattgtagccgaaaactttcctgaagc
acgctatgtgctagttgtgcccaaatcgttactgaaaattaccctgaagc
atgttttccaagaaaaatgctgaaattgttgaacacgatttccctgattt
gaattatcaaaacatgaagctgaaatcatacgcgagttttatccagaagc
caactgtgcggccgctgcgcatctatcgtggccggcgaccacccagaaat
gaattatgtgctcgctgtgctgctattgttcgggaaaacttccctgaaac
gaattatcaaaacatgaagcagaaattattcgtgaattttatccccaagc
acactttcattacgcaacgctgaaatcgttgaaaaatactatcaaaaata
atgctttgtggtcgttgtgcagaaattgttgaagcaaactatcctgaagt
gaattatgtgcgcgctgtgcagctatcgttgctgaaaactttcctgaagc
caattgtgcagccggtgtgcagctatcgttgaggctaatttcccagatgc
cacttctgtgcccggtgtgccgctattgtgcggcagaatttcccggaaac
acactatgtgcaagttgtgctgaaattgttcgtgaaaactatcctgaagc
caactctgtgcccgctgtgctaagttagtacgggaaaacttcccccaaac
atgctttgtgcgcgttgtgctgcgattgtcacagccaactacccagaagc
atgttatgtgcacggtgcgccgcaatcgttcgtgaaaactaccctgaatc
gaactttgtgaacgttgtgccaaaatcgtagaagaagattttcctgaagc

aatgaattttaaatcgactattggtctagaagtccacttcgaattaaaaa
aatgaattttaaaacaactattggacttgaagtccacattgaattaaaaa
atcgagctttgaaaccacgatcggacttgaagtccatgttgaattaaaaa
tggaaattttgaaacaacgattggacttgaagtccacgttgaaatgcaaa
aatgaattttacgtcaactatcggtctggaagtccactttgagttgaaga
aatgaactttcaaacaacaatcggtctagaagtccacgttgaattaaaga
tggaaattttgaaacaaccattggattggaagttcacgttgaaatgcaaa
attgaactttgaaacggtaatcggacttgaagtccacgttgagttaaaaa
aatgaattttaaatcgactatcggacttgaagtccacttcgaattaaaga
aatgaattttaaatcgactattggtctagaagtccacttcgaattaaaaa
tatgaactttgaaacaacaatcgggcttgaagtccacgttgagttgaaaa
gatgaactttgaaaccacgattgggctggaagtccacattgagttgaaga
tatgaattttgagacaactgtaggtttagaagtccatattgaaatgcaaa
gatgaactttgaaactacgattgggctagaagtccacgtcgaattaaaga
aatgaatttcgaaacaacaatcggactagaagtgcatattgaattaaaaa
aatgaattttgtaaccacgattggtttggaagtccacgttgaattaaaaa
aatgaattttaaatcgactatcggacttgaagtccacttcgaattaaaga

caaagagtaagattttttctccatcaccagttacttatggtgctgaagca
caaactcgaaaatttttagtccttcacccgttgaatttggtgaccaacct
cgaaatcgaaggctttttctctttcaccggttaattttggtgatccagct
caaactcaaagctgttgtcaccttcaccggttcactatggtgacaagcca
ccaagagcaagatcttttcaccttcaccagtaacttacggggccaagcca
ctaattcaaagatttacagtccatcccccgttgaatacggtgaccagcct
ccaattcaaagcttttgtcaccatcgccagtccattatggtgatcagcca
caaaatcaaaaattttctcaagctctccaacgccattcggcgcggaggcg
caaagagcaagattttctctccttcaccagtaacttacggtgctgaacaa
caaagagtaagattttttctccatcaccagttagttatggtgctgaagca
ccaaatcgaaaatgttctcaccatcacctgtcacttatggtcaggaaccc
cccattcaaagatctttagcccatcaccagttgcctacggggctgaccct
caaattctaaggcatattcaccttctcctgttcaatatggtgctgaacaa
ccaactcgaagatcttctccccgtccccggttaactttggggcggcgcca
ccaactcaaaaatgtacagtccatctcctgttaattatggtgcagaacct
cgaactcaaaaatctttagtccttcacccgtgcaatttggttccgaacca
caaagagcaagattttctctccttcaccagtaacctacggtgctgagcaa

aacactgaaactaatgttattgactgggcaatgcctggtgtcttacctcg
aatgctaatacgaacgtaattgactggggatacccgggagtattacctca
aacgagaataccaatgtaatcgattggggctatcccggtgttttgccaag
aatactaatacaaacgtaattgactttggttatcctggtgttttgccggt
aacaccgaaaccaacgttattgactggggttacccaggtaccttgccaat
aatgcaaacactaatgtcatcgactggggttaccctggtgtattgccaag
aacgaaaacacgaatgtgattgattttggctatcctggtgttttgccggt
aatacgcagacaagcgttattgacctcggatatccgggcgtcctgcctgt
aacacggagacaaatgttattgactgggctatgcctggtaccttgccaat
aacactgaaactaatgttatcgactgggctatgcctggtgtcttacctcg
aacacccagacaaacgtgattgactggggattcccaggcgttttgccaag
aacgccaatacgaacgtgattgactgggggtacccaggggtattgccaac
aatacaaataccaatgttattgattggggttatccaggtgtcttacctga
aacgccaacaccaacgtgatcgactgggggtacccaggggtcttaccgtc
aataccaacacgaatgttatcgactggggttatcctgggacattgccaac
aatgccaacacgaacgtgatcgactgggggtatccgggggtattgccaac
aacacggagactaatgttattgactgggccatgcctggtaccttgccaat

tttgaataaagatgtttatcgtcttggtatcatggttgccttggcaactc
aactaacaagggtgtggttgaggcagggatgatggctgccaaagctttac
cgccaataagggcgctttggaatccggtatgatggcagctctggccttga
agcaaacaaaggcgcattggaatatggtatgcgtgttgcgctggcattac
ggttaacaaggaagtctaccgcctgggcttgatggtcgctttggccaccc
tttaaataagggtgtcgttcgtgacggaatcatggctggacttgctcttc
tgctaacaaaggggcattagaatatggtatgcgtgcagcgctagccttga
tctgaacaaagaagccgttgaattcgcaatgaaagccgctatggcgctca
ggttaacaagaatgtataccgtttaggcattatggttgccattgcaactc
tttaaacaaggacgtttaccgtcttggtattatggttgctttggcaactc
catcaatcgcggggcctatcaacttggcatcatggtggggctggcattgc
taccaacaaaggggtcgttgccgacgggatcattgcagccttagcgttgc
aataaataagggtgctttagaatttggaatgcgtgctgcattagcacttc
gattaacaagggtgtggtccgcgacgggatcatggccgcattagctctgc
tttgaacaagggtgcttacacgcttgggatgatggtcgcaacagcactac
gcctaacaagggcgtggtcgaagctgggattaaagcagcaacggctttac
ggttaacaagaatgtttaccgcttaggtattatggttgctttagcaacac

attcacatattttgcctgtaactcattttgaccgtaagaactacttctac
atgctaatattactagaactcaacatttcgatcgtaaaaattatttttat
atgcacaaattacccgcgatgttcattgggaccggaaaaactatttttat
acgcacaaatttcgccattgattcgttgggaccgtaaaaactatttttac
actctcacgttaacccggtaacccactttgaccggaagaactacttctac
atgctcaaattgcccaccacatgcactttgatcggaagaactacttctat
atgccaccatctcaccatttattcgttgggatcgtaagaattatttttac
actgtgagatcgcaacggatacgaagtttgaccgcaaaaactatttctat
atgctcacattttgccaactactcactttgaccgtaagaactacttctac
attcacatgttttaccagtaactcactttgaccgtaagaactatttctac
atgctgacatcacgcgtttgactcattttgatcggaaaaactatttctat
atgcgacggttgaacaacacacccattttgaccgaaagaactacttttat
attgtgatatcacacaagatgttggttttgacagaaagaattacttctat
acgccgaagtgaccaagaagatgcactttgaccgtaagaactacttctac
atgctgatattgcccgtgatacacattttgaccggaaaaattatttctac
atgctgaaatcgaacatcacacgtactttgaccggaagaactatttttac
attcacatattttgccaactactcactttgaccgtaagaactacttctat

ccagataaccctaaggcttaccaaattactcagttcttccaaccacttgc
cctgataatcctaaggcttatcaagttacccaagcggatactccaattgg
ccagataatccaaagtcctatcaagttacccaacagcaaacaccgatcgg
cctgataaccccaaggcttatcaaacaacgcaatcacaaacaccaattgg
ccggacaacccaaaggcttaccaaatcactcaattcttcaagccactggc
cctgataacccgaaagcttaccagattactcaatcagatacgccaattgc
ccagataacccaaaagcttatcaaacaacacaatcacagacacctattgg
cctgacaacccgaaagcgtatcagatttctcaatttgataagccaatcgg
cctgataacccaaaggcttatcagattactcaattcttccaaccacttgc
ccagataaccctaaagcttatcagattactcaattcttccaaccacttgc
cctgacaaccctaaggcttatcaaatcacccaaagtgagaagcctttggg
cccgataacccgaaggcctaccagattacgcaatctgacaagcccattgg
cctgataaccctaaagcttaccaaattacacaagctcgtacaccaattgg
ccggataacccaaaggcctaccagatcacccaatctgaaacgccgatcgc
ccagataatccaaaggcttatcaaatcacacaatacgaacaaccccttgg
ccggataacccgaaggcctaccaaattacgcaacatgaaaaaccaattgc
cctgataacccaaaggcttaccagattactcagttcttccaaccacttgc

tcgcgatggttacattgaagttgaagttggcaagaagaagcgcattggta
tacggatggttggattgaaattgaagtaggtaaaaagaaaaaagtcggta
tcatgatggttacgttgaaataaaaaaaggtacgagcaaacgaattggta
tactaacggttacttagatgtgacattgggaacggtaaagcgtgtccaca
tgaaaacggctatgttgaagtcgaagttggcaagaagaagaagatccata
tcatgatggttggattgaaattgaagtaggtaagaagaaaaagatcggta
tacaaatggctatcttgacgtcgtattaggacaaaccaaacgcattcgta
cgaaaacggctggatcgaaattgaagtcggcaaaacaaaacgcatcggca
tcgtgatggttacattgaagtagaagttggtaagaagaagagaatcggta
tcgtgatggttatattgaaattgaagttggtaagaagaagcgcattggta
caccaatggctgggtggaaattgaagttggtaagaagaaaaagattggta
tcacgatggttgggttgaaattgacgtcggcgtcaagaaaaaaatcggaa
tactaatggttggttagaaatcgaacttggtactaagaaaaagattggta
ccacgatggttgggtggaaatcgaagtcggcaagaagaaaaagatcggga
taaagacggttatattgaagtcgagattggtcacaaaaaacaaatcggga
gcatgatggttggattgaaatcgaagttggtaaaaagaaaaaaatcggta
tcgtgatggttatattgaagttgaagttggcaagaagaagagaatcggta

ttcacgaaatgcacatcgaagaagatgctggtaagaacactcacggagct
ttgctgagatgcatattgaagaagatgccggtaaaaatagtcataatccc
ttaaagaattacatgtcgaagaggatgcggggaaaaattctcattccggt
ttgcagaaatgcacgttgaagaagatgcgggtaaaaatacacacggatct
tccacgaaatgcacatcgaagaagacgccggtaagaacactcacgggacc
tcaaagaaatgcacattgaagaagatgctggtaagaacacgcacaccagt
ttaaagaaatgcacgtcgaagaagatgcaggtaaaaatacacacggtgct
tcacgcgccttcatcttgaagaggatgccggaaaactgacgcatacgggc
tccatgaaatgcacatcgaagaagatgctggtaagaacactcacggaacc
ttcatgaaatgcacattgaagaagatgctggtaagaatacgcacggtgct
tcgcagaactgcacgttgaagaagatgccgggaagaaccagcacgaagac
ttgctgaaatgcatatcgaagaagatgctggtaagaacacccatgaacgg
tccgtgaaatgcacgttgaagaagatgctggtaaaaacacacacaatcca
tcaaggaaatgcacatcgaagaagacgccgggaagaacacccacaccggc
ttgctgaattgcacgtcgaagaagatgctggtaagaatacgcatggttca
tcgaagagatgcatattgaagaagatgccgggaaaaacacccatgaaaac
ttcatgaaatgcacatcgaagaagatgccggtaagaacactcacggaact

aattattcatacgttgacttaaaccgtcagggtgttccacttcttgaagt
aattactcttatgttgatttgaatcgtcagggtactccgttaattgaaat
aagtattctttggtggatcttaatcgtcaagggacgccattggtcgaaat
gattattcttatgttgatttaaaccgtcaagggacaccattgattgaaat
aacttctcctacgttgactacaaccggcaaggggtaccgcttttggaagt
aagtattcatatgttgacttgaaccggcaaggaacaccgctgatcgaaat
gattattcatacgtggatttgaaccgtcaaggaacacctttaattgaaat
gactattctcttgttgacttcaaccgtcaaggaacgccgcttgttgagat
aatttttcatacgttgacttaaaccgtcaaggtgttccacttcttgaagt
aactattcatacgttgacttaaaccgtcagggagttccacttcttgaagt
gattattcctatgttgatttgaaccgtcaaggcacaccgctggtcgaaat
gattactcttatgtcgatttgaaccgacaaggcacaccgttgattgaaat
gattattcttacgttgacttgaatcgtcaaggtacacctttgattgaaat
agttactcctacgtggacttgaaccggcaggggacgccgttgatcgaaat
gactattcatacgtcgatttaaaccgtcaaggaacagccttgatcgaaat
gactattcctatgtcgatttgaaccggcaagggacgccgctaattgaaat
aattactcatacgttgacttaaaccgtcagggtgttccacttcttgaagt

tgtttctgaacctgatatggaagatccagaagaagcttacgcatacttga
tgtttctaaaccagatatcgaatcaccagatgaagcttatgcatatcttg
tgtttctcaaccaaatatttccagtcccgatgaagcttatctatatttgg
tgtttcagaacctgatcttgcttcaccagatgaggcctatgcttacttag
tgtttctgaaccagaaatgactgacccggacgaagctgttgcctacctgg
tgtttctaagccagatattgcctcgcctgaagaagcagtggcttacttgg
tgtatcggaagcagatatcgcttccccagatgaagcttatgcttacctag
cgtatcagagccggacatccgcacgccggaagaagcgtacgcatatcttg
tgtttctgaacctgatatggaagacccagaagaagcttacgcttaccttg
tgtttctgaacctgatatggaagatccagaagaagcttatgcatatttga
tgtttccaaaccggatatcaccagtccagaagaagcttatgcttatctgg
tgtgtcgaagccagatattgcgtcaccggctgaagcctacgcttatttgg
tgttgcagaacctgatatttctagtgctgatgaagcttatgcatacttaa
tgtttctaaggccgacatcgcttccccagaagaagccgttgcctacctgg
cgtctcaaaacctgatatgtcaacacctgaagaagcctatgcttaccttg
tgtttctaagcctgacattgcctccccagaagaagcttatgcttactgtg
tgtttctgaacctgacatggaagatccagaagaagcttacgcataccttg

ctaaattacgtcagatcgttcaatttactggtgcatctgacgttaagatg
aagcgttgcgtcaacgaattcaatttactggtatttcagatgttaagatg
agaaactgcgtcaattaattcaatttacgggcatttccgatgttaagatg
agcagttgcgccaagttattttatttacaggtgtttctgaagctaagatg
aaaagttgcgggaaatcgtgcaatttaccggggcttctgacgttaagatg
aagcattgcgtcaacggatccaatttacggggatctctgacgtgaagatg
aacagttgcgccaagctattttgtttactggtatttctgaggctaaaatg
aaaagctgaaatccatcatccaatatacaggcgtttctgactgtaaaatg
aaaagttacgtaagattgttcaatttactggtgcttctgacgttaagatg
ctaaattacgtcaaattgttcaattcactggtgcttctgacgttaagatg
aaaccttgcgccaaatcgttcagttcacaggggcttcggacgttaagatg
aagcattgcggcaacggattcaatttaccgggatttctgatgtgaagatg
caaaattacgtcaagttatccaatttacaggtatttcagacgtaaaaatg
aagccctgcgccaacggatccagtttaccgggatctccgacgtgaagatg
aaaccttacgtcaaatcgttcaatttacgggcgcatctgatgttaagatg
aagcgttgcggcaacggatccaatttacgggcgtttcggacgttaagatg
aaaagttgcgtaagattgttcaatttactggtgcttctgacgttaagatg

gaagaaggttcaatgcgtgttgataccaacatttctatccgtcctgctgg
gaagaaggatccatgcgagtcgacgttaatatttctattagaccactggg
caagaaggatcgatgcgggttgatattaacatttctgttcgcccgattgg
caagaaggtcaaatgcgtgcagatgtcaatgtatcactcagaccatttgg
gaagaagggtcaatgagaattgacaccaacatctccatccgcccagctgg
gaagaagggtccatgcgggttgataccaacatctcaattcggccaatcgg
caagaaggtcaaatgcgtgcggatgttaacatttcaattcggccatttgg
gaagaaggctcacttcgctgtgacgccaatatctctcttcgtccgatcgg
gaagaaggttcaatgcgtgttgataccaacatttctattcgtccagttgg
gaagaaggttcaatgcgtgttgataccaacatttctattcgtcctgcagg
gaagaaggctctatgcgggttgataccaatttgtcagtgcggccaattgg
gaagaagggtctatgcgggttgatgtcaacatttctgttcggccagttgg
gaagaaggttccatgcgtgctgacgttaacgtttcaatcgcaccaatcgg
gaagaggggtcgatgcgggtcgacaccaacatttccgtgcgcccatacgg
gaagaagggtcaatgcgggtggataccaatatttctgtgcgaccaatcgg
gaagaaggttcaatgcgggtcgatgttaacatttcaattcggccggctgg
gaagaaggttcaatgcgtgttgataccaacatttctatccgtcctgcagg

tcaagaaaagcttggtactaaggttgaaatgaagaacttgaactcatttg
ttctgaaaagtttggtacaaaagctgaattgaagaatattaattccttta
agcagaaaagtatggtactaaggttgagattaagaacgtcaattctttcc
atcagatcagtatggaacaaaagttgaaatgaagaatattaactcattca
ccagaaggaattagggaccaaggttgaaatgaagaacctgaactcctttg
ttctgacaagtttgggaccaagacagaaatgaagaacatcaactccttta
gtcaaccaaatatggcactaaagttgaaatgaaaaatattaattcattca
ccaagaggaattcggcacaaaaacagaattgaaaaacttgaactcctttg
acaaaaggaacttggtaccaaggtcgaaatgaagaacttgaactcatttg
tcaagaaaagcttggtaccaaggttgaaatgaagaacttgaactcatttg
acaggaacattttggtatcaagactgaaatcaagaacctgaactccttcg
tcaacagaaatttgggactaagaccgagttaaagaacctgaactccttca
atctgacaagcttggtgttcgtactgaaatgaagaaccttaactcatttg
ctccgaccagtacgggaccaagacggaaatgaagaacatcaactccttta
cgctaagaaatatggtgttaaatcagaattgaaaaacttgaactcattta
ttccgacaagtatggtgtgaagaccgaaatgaagaacttgaactccttca
tcaaaaggaacttggtactaaggttgaaatgaagaacttgaactcatttg

accacgttcgtcgttctcttgcttatgaagagaagcgtcaacaacaagta
actttgttcgtaagggacttgcttttgaagaaaaacgtcaacaaaaaatt
aatatgcgaaaaatgccttggcctatgaggaacaacgccaacgtgacgaa
actacgttcgtaacgcattgatttttgaagaaaagcgacaggcagaggtt
aacacgtccgtatgtccctggcttacgaacaaaagcgccagcaggaaatc
actatgttcggaaggccctcgcatttgaagaaaaacggcatcaaaaagta
actatgtccgtaatgctttgatttttgaagagaaacgccaggcagaggtg
cgtttgttcaaaaaggccttgagcatgaagaaaaacgccaggagcaggtt
atcacgttcgtcgttcacttgcatacgaagaaaagcgtcaagaacaagtt
accacgtacgtcgttctcttgcttatgaagaaaaacgtcaacaacaagta
tgcatgttcgcgatgggctcgcatttgaagaaaaacggcagcaggctgtg
attacgtccaacgcgggttggaatacgaagaaaaacggcagcaacaagtc
aacatgtacgcaagggtattcaatatgaagttaagcgtcaagaacgttta
acttcgtcaagaacgccctgaactttgaagctgaccgccaccaaaaggtc
accatgtccgtttagggttggcttatgaaatcaagcgtcaatcacaactc
actacgtgcgcaagtcgttagaatatgaagaacaacgccaacaacaagtt
accacgtaagacgttcacttgcgtacgaagaaaagcgtcaagaacaagtt

cttctttctggtggtagagttcaactttccactcgtcgttttgatgaagc
ctgttagctggtggacaagttcgtcctgaaacgcgtcgttatgatgaagc
ttgatggctggtcatataattggtcaggaaacccgtcgtttcgacgaacc
ttgcgttctggtggtgtaattcaacaagaaactcgacgctatgatgaacc
ctcctgtccggtggccgggttcgcctgtccacccgccgttttgacaccaa
ttgatggctggtggacacattggtcaggaaacgcgtcgttatgatgaagc
ttgcgctcaggtggtgtcattcaacaggaaacacgtcgctacaacgaacc
cttctttccggcggcgtcatccagcaagaaactcgccgttatgatgaagc
cttcttgctggtggccacatccaactttcaactcgtcgttttgatgaagc
ttactttctggtggtagagttcaactttctactcgtcgttttgatgaagc
cttttgagcggcggtgaagtgcgtcaggaaacccggcgctgggatccaga
ttaatgtcaggtggcgcggttcaacaagagacgcgtcggtttgacgaaaa
ttgatgtctggtggagaagtagaacaagaaacacgccgttttgatgaacc
ttgatggccggtggtgaaatcgttcaagaaacccgccgttacgacgaagc
ttgattgctggtgaaacaattcgtccagaaactcgtcgttttgatgaaaa
ctcatggcgggtggcaagatccaacaagaaacgcggcgttttgatgaaac
cttttagctggtggtcatattcaactttcaactcgtcgttttgacgaggc

tactggtaagactgtcttagagcgtgttaaggaaggcgatgcagattacc
tacggggcaaactattttgatgcgtgtcaaagaaggggcagaagattatc
aacgaagtcgacaattttgatgcgggttaaggaaggcgcggacgattatc
aactaaatcgacaatcttaatgcgtgtaaaagagggagcagacgactatc
cacgggcaagactgtcctggaacgtgtcaaggaaggggacgcggactacc
gactggtgagactattctgatgcggacaaaggaaggttctgatgattacc
aacaaagtcaacaatactcatgcgtgttaaagagggtgcagatgattacc
aacgaagaaaaccattcttatgcgtgtcaaagagggatctgacgactacc
aactggtaagactgttttggaacgtgttaaggaaggtgcatcggactacc
aactggtaaaactgttctagaacgtgttaaggaaggcgacgcagactatc
tgctaaagaaacgcttctgatgcgggttaaggaaggcgccgatgattatc
gaccggtgaaacgattctgatgcgggtgaaggctggtgccgatgattacc
aagtggtgaaactattttgatgcgttctaaggaagaagctaacgattacc
gacgaaggggacggtggcgatgcggaccaaggaaggttctgacgactacc
atcaggcgaaacctacttaatgcgggttaaatctggtgcggatgattacc
aacgggccaaacgatcttgatgcgggtcaaggaaggtagcgatgattacc
tactggtaagactgttttggaacgtgttaaggaaggtgcttccgactacc

gttacttcccagaaccagatattgcaccttaccacattaagcaaagctgg
gttatttcccagaaccggatcttccaagcattaccattgatgatgaatgg
gttattttccggaaccggatcttccagtgattcatgtttccgatgaatgg
gttacttcccagaacctgatttatctccggtggtcattgatcaaaaatgg
gttacttcccagaaccagacctgcctccataccacatcaagcaggaatgg
gttacttcccagaaccagacttgccaccagtaaacgttagcgatgaatgg
gttatttccccgaaccagacttatcacctgttgtgattgatcaagaatgg
gttacttcccagagccagatctagtcgagctctacattgatgatgaatgg
gttacttcccagaaccagatattgctccagatcacattagtcaagaatgg
gttacttcccagaaccagatattgctccttaccatattaagcaaagctgg
gttatttccctgaaccagacctgccaccagtggctgtttcccagaaatgg
ggtacttcccagaacctgacctgccagcactgaacatcagtgatgactgg
gttacttcccagaaccagatctaccaccaattcatattagtgatgattgg
gttacttcccggaaccggacctaccgccgctggaagttgatgacgcctgg
gttacttcccagaaccagatctaccaccaatgcacattggcgatgactgg
gttacttcccagaacctgatattccagcagtcgatatcgatgatgactgg
gttacttcccagaaccagatattgcacctgatcatattagtcaagaatgg

atcgatgaaattgcagaaagtttacctgaatcaccatttgaacgtcgcaa
atcaaagacgttgaagataagatgccagaaatgcctggtaagcgtcgtgc
attaaagcggttaaatcgagtttgcccgaaactgccgatgatcgtatcgc
attgatgaagttgctgcagacttaccaaaatcatcgagtgaacgtcaaga
gttgatgaaatcgcggccaacttgccaaagacggctgacgaacggcggaa
attagtgaaattgaaagcgaaatgccagaaatgcctggtgagcgtcgtga
attgatcaagtagcagctgaattaccaaaatctgctaaggaacgccagca
aaggaacgcgtaaaagcaagcattcctgagcttccggatgagcgccgcaa
atcgatcaaattgctaaggaacttccaaagagcccatttgatcgttacga
attgacgaaattgaagaaagtttacctgaatcaccatttgaacgtcgtaa
attgacgacattcaggcctcgttaccgcaaccgccagcagagcggcggca
atcaaggaactagatgccgccatgccagaaatgccagggaagcggcgcga
atcgaagaagttcgtgcatctattccagaaatgccagataagcgtcgtga
attgaagaaattcggtcccaaatgccagaaatgccgggcgaacgccggcg
ttgaaagaagtgcaagacaatatgcctgaaatgcctgctaaacgccggac
attgcatccgttaagaagaccattccagaaatgcctggttcgcggcgtga
attgaccaaattgctaaggaacttccaaagagtccattcgatcgttacga

gcgctacgttaaagaatatggcattaaggaatacgatgctgacgttattt
tcgttacgttgaagaacttggtttgacagattacgatgcgatggtcttaa
ccgttacattaataaatttgctctctctaaaaaggaggccgctgttttga
agcctatgtaaatgacttgggaattgaaccttatgatgcagaagttttga
gatctacgttgatgaatacggccttaagccatacgacgcgaatgttttgc
gcactatgttaaggaccttggcttaactgattacgatgccatggttctta
ggactatgttacacatttgggcattgaacaatacgatgctgaggtattaa
gcgttatatcgaagagcttggcttgcctgcatatgacgcaatggttctga
tgactatgtaaataagtttggcttgaagccatacgatgcaaatgttttgc
gcgttacgttgaagaatatggtattaaggaatacgacgcagacgttattt
gcgttacatcgaagactggggaatcccagcttatgatgccggtgtcttga
acgatacgttaacgagttaggtttgacggattatgacgctatggtcatta
aagatatacacaagattggggtattccagcttatgacgcaggtgttctta
ccgttacgttaacgacctcggtttgactgattacgacgccatggttttga
acggtatgttgatgaattaggcttaccagaatatgatgcgggtgtcttaa
acgttacatcaatgaatttggtttaactgcttatgatgcgggtgtgttga
tgactatgtaaacaaatttggtttgaagccatatgatgctaatgttttgc

tgcaaactaaggaatcaagtgatttctacgatgctgcagtagctgctggt
ctcaaactaaggaaatgtcagatttctttgaagctactgttgctcaagga
cccagacacttgagatggctaatttttacgatcaagtcgttgatgatggt
cacagacgcttgctatgtctgatttttatgatgcgactgtagcttcagga
tgcaaaacaaggaaagctcagacttctttgacgctactgtagcagctggt
cccagactaaggaaatgtctgatttctttgaagaggctgttaaggacggt
ctcagactttagcgatggctgatttttatgacgcaactatcgcagctggg
cgctgacaaaagaaatggctgatttcttcgaagaaaccgttcaaaaaggc
ttcaaactaaggaaagttcagacttctttgacgcagctgtagctgctggt
tacaaactaaggaatcaagtgatttctacgacgctgcagttgctgctggt
cgcagacgaaggaaatgtcagatttcttcgaagcaactgtggcacaaggc
cccaaactaaggaaatgtctgacttctttaacgcaacagttgcgttgaaa
ctcaaactaaagaaatgtcagacttctatgacgcaactgtagctgcagga
cccagaccaaggaaatggccgacttctttgaagaggccgtcaaggatggt
cgaacacgaaggaaatgtctgacttctttgaagcagctgttgccaacggt
cccaaactaaggaaatgtctgacttctttgatgcaaccgttgctgaaggt
ttcaaactaaggaaagttcagacttcttcgatgcagctgtagcagctggt

gctgatccaactttagctgctaactggttgaatactcaagttaatggtta
gctgatcctaaattaacggccaactatttgatgggggatgttaatgccta
gctgatccaaaacgaactgcgaattacttgattggggatgtaaacgccta
gctgatccaaaacgcgctgctaactatctaattggtgatgtgaatgctta
gctgacccgcaacaagcagccaactggatgaacacccaggttaacggcta
ggcgatcctaagcgggtagccaactacttaatgaacgatgtgaactcata
gccgatgcaaaacgtgcagctaattatctaattggcgatgtgaatgcttt
gctgaagctaaacaagcgtctaactggctgatgggtgaagtgtcagctta
gctgatccaacacttgctgctaactggatgaacactcaagtaaatggtta
gcagatccaaccttagctgctaactggttaaacactcaagttaatggtta
gctgatgccaagcaagcgtctaactggctgatgggtgaggtttccggttt
gctgatccgaagatggcagccaattacttgcaaggggacgttaatgccta
gcaggtcctaaattagcagctaactggttgatgggtgaagttaatgctta
ggcgacgccaagaaggtggccaactacctgatgaacgacgttaactccta
gccgcacctaaacaagtttctaactggttgatgggcgaagtgaatgctta
gcggatcctaaattagcttcaaactacttgcaaggggacgttaacgcgta
gcagatccaactcttgcggctaactggatgaatactcaagtaaatggtta

cttgaatgaaaaccaagttggtattgcagatattaaattaactccagagc
cttaaatgaccaaaaagtcgatcttcaagaaaccaaattaactcctgaac
tttgaatgaaacccaacttgatttgcaggacacaaaattgacgcctggac
tatgaataagaatcaagtcgagctgcaagacacgcgtttgactcctgagc
cttgaacgaaaagcatgctgaactcaaggacattgccttgactccagaaa
cttgaacgataagcaagttgacttacaagataccaagcttactccatcta
catgaataagcaccaagttgaattacaagaaacacaattaacgccacagc
cctaaacgcagaacaaaaagagcttgccgatgttgccctgacacctgaag
cttgaacgatcaccgtgtaagtttgaatgacattaagcttactccagaac
cttgaatgaaaatcaagttggcattgcagatattaagttgactccagaac
cttgaatgcccaacacgttgaactggggcaagttgccttgacgccagcgc
cctgaatgataagcaagtcgacctgcaggcaaccaagctaacaccagaac
cttgaattctaagcaagtagaattaagtgatactgctttaactccagaac
cttgaacaaccaacacgttgacctggacgacactaagctgacgccggcca
cttgaacgacaagcaaattgaccttcaagaaaccgcattaacaccagaac
cttgaacgagcataaagttgatttgttagcgactgacttaacgccaacta
tttgaatgataaccgtgtaagcttagaagatatcaagcttacgccagaaa

acttagctgaaatgatcaagatgatcaaagatggaactatttcatccaag
acttggccagcatggttaaaatgattactgatgaaacgatttcttctaag
atctatccgggatgattaaattaatcgacaacggaacaatttcaaccaag
atttagcaggcatgattaagttgattgaagacggaacaatctctacaaag
acctggcagccatgatcaagctgatttctgacgggacgatctcatccaag
accttgccggtatggtgaagttgattgaagacggaacaatttcttctaag
atttggcaggtatgattaagttgattgaggctggtacgatttcaacaaaa
gccttgccggcatgatcaaattgattgaaaaaggaaccatttcttctaag
acttggctgaaatgatcaagttgatcaaggatggtactatttcatccaag
acttagccgaaatgatcaagatgatcaaagatggtactatttcatctaag
atttggcaggcatgatcaagcttattggtgatggcacgatttccagtaaa
atttggctggtatgatcaatttgattactgacgggaccatctctagcaag
atttggcaacaatgattaaattaattgaagatgaaacaatttcttctaag
acctggcggggatgatcaagttgatcgacgacgggacgatctcctcgaag
atttagctcaaatgatcaacttgatcaaagacggtattatttcatcgaag
acttagctgggatgatcaagatgatttcagatgaaaccatctcaagtaaa
acttagctaagatgattaagttgatccaagatggtactatttcatctaag

attgctaagaaagtcttcaaggaatctattgaaaatgatcctaagaaata
atggctaagaaggtctttaaagctatcacccaaggtgaacctacaagttg
caggcaaagaaggttttcacggcaattacggatggcgaaccaaaagccta
caagccaagcaagtctttgaagcgattatgattggtgagccagaagcctt
atcgccaagaaggtcttcgcggaaactgttgccaacgacccaaagaagta
atggctaagaaggtcttcaagggaatcttagatggtgaaccaaatgctta
caggcaaaacaagtctttgaggcaattatgacaggtgaaccagaagcttt
atcgcgaagaaagtgtttaaagaattgattgaaaaagacgctgagaagat
atcgctaagaaggtcttcgccgaaactattgctaacgatcctaagaagta
attgcaaagaaagtatttaaggaatctattgaaaatgatcctaagaaata
atggccaaaaaggtctttaaggaaatcattcaacatgatccggataagtg
atggccaagaaggtcttcaaggcgattaccgagggtgatcccaaggcctt
attgctaagaaagtgttcaaagaaatcattacaaatgaacctaaagcttg
atggccaagaaggtcttccaagggatcttggatggtgaaccggccgcctt
attgctaaaaaggtcttccaagaaattatccaaaatgatccaaaagcgtg
attgctaagaaggtctttaaggccattatggcgggcgagcctgtccaatg
atcgctaagaaggtctttgctgaaactgttgctaacgatcctaagaagta

tgttgaagataagggtatggttcaattatcagatgtttctgttcttgggc
ggttaaagctaagggactggttcaactatcagacccagctgttttgaagc
tgtcgagaaaaacggtctggttcagctatcggatccgaacaagctaacgc
tgctaagaagcatggtctggttcaattaagtgatccagatttgttgttag
cgttgaagaaaacggcatggcgcaattgtcagacgaaagcgtcctggcac
cgcaaaggaacacggtcttgttcagttatctgatcctgcgcaactacagc
tgctaagaaaaatggtttggttcaaattagtgatccggctgtcctactag
tgtgaaagagaaaggccttgttcagatttctgacgaaggcgtgcttctga
cgttgaagacaatggtatggttcaattatcagatacttcagttttagctc
cgttgaagataagggtatggttcaattatctgacgtttctgttcttggac
ggtccatgaaaaaggtctgatccaactttccgatccggctaaattgaccc
tgttgaggccaatgggctggttcaactatccgatccagctaaattacaac
ggttgaatctaaaggtatggttcaattatcagatccagctaagttacaac
cgctaaggctaacggtttggtacaactgtctgacccggccgaactgcaac
ggttgaagctaaagggatggttcaattatcagaccctgctaagttgacac
ggtcaacgacaagggcttagtccaattgtctgatccggcgaagttacaac
cgttgaagacaatggcatggttcaattgtcagatacttctgtcttggaac

caatggtaactaaggttgttgatgataacccacaatctgttgaagacttc
caatgattgtagaaatcgttgataataatgaacaatctgttgctgacttt
cgatcattaatcaaatactggatgataatcaacagtcaattgatgatttt
gctggattactgaagtattggacaataatccgcaatctattgaagacttc
caatggtcaaggaagttgttgacgccaacccgcagtctgttgaagactac
caatcgttgatgaagtccttgataacaacgaacaatcaattgaagacttt
aatggattacagacgtattagataataatccgcaatccattgaagatttc
agcttgtcactgaggcgcttgacaacaatcctcaatcaatcgaagacttt
caatggttaagaaggttgttgatgataaccctcaatcagttgaagacttc
caatggtaactaaggttgttgatgataacccacaatctgttgaagacttt
cgattattgacgaaattcttgataataaccagcaaagtatcgatgacttc
cgattatcgatgacgtcttgagtgctaacccgcagtcgattgaagacttc
ctatcattgatgaagttttagataacaatgaacaatctatcgaagacttt
cgattatcgatgccatcttggacgacaacgaacaatcgattgaagacttt
caatcatcacagggatccttgatgataatcaacaatcaattgacgatttc
caatcgttgacgacgtattggataataatcaacaatcaattgatgacttt
caatggttaagaaggttgttgatgataaccctcaatcagttgaagacttc

aagaatggtaaggatcgtgcaattggattcttagttggtcaaatcatgaa
aagaatggtaaagatcgagcagtgggcttcttagtgggacaaattatgaa
aaaggcggcaaagatcgtacaattggttatttgactgggcaggtcatgaa
aagggcggtaaagatcgtgctactggctatcttattgggcaacttatgaa
aagaacggtaaggatcgggctatcggcttcctggttgggcaaatcatgaa
aagaatggtaaagaccgggctgtcggctacttaatgggtcaaatcatgaa
aagggtggtaaggatcgcgcaactggctatttgattggacaattgatgaa
aaaaacggaaaagaccgcgcgatcggcttcctagtcggacagattatgaa
aagaatggtaaagaccgtgcaattggtttcttagttggtcaaatcatgaa
aagaatggtaaagatcgtgcgattggattcttggttggtcaaatcatgaa
aaagctggtaaggaccgggcaattggcttcctagttggtcagatcatgaa
aataacgggaaaaaacgggcggtcggtttcctagtgggtcagattatgaa
aagaatggtaaggatcgtgctattggtttcttagtaggtcaaattatgaa
aagaacgggaaggaccgcgcctttggcttcttgattgggcaaatcatgaa
aaaaatggtaaagaccgggcagttggcttcttagtcggtaagattatgaa
aagaacgggaaagaccgggccgttgggttcctcgtgggtcaaatcatgaa
aagaatggtaaggatcgtgcaattggtttcttagttggtcaaatcatgaa

gcaaactcgtggtaaggctaaccctaaggttgttaatcaattgcttaata
acaaactaaaggacaagctaaccctaaagtagttaacaaaatcctaatgc
aaaaactcacggcaatgccaatccaaaaattgttcacgaaattttgctgg
aatgtccaaaggacaagcaaatccaagtgttttgaataagttgttgttgt
gcagacccggggcaaggccaaccctaaggtgatcaacaagctcctattgg
gcaaacgcgtggtaaggctaacccacaagttgttactcaattattgatga
aatgtctaaaggacaagccaatcctggcattatgaacaaattattattag
agcgtccaaaggacaagccaacccgccgatggtcaacaaaattctgcttg
gcaaactcgtggtaaggctaaccctaagatggttaataagttgcttaacc
acaaactcgtggtaaagctaaccctaaagttgttaaccaattgcttaaca
acaaacacatggtcaggcaaaccctaaagtggtcaaccagattttgatgg
gcagactcacggacaggccaacccacaagtcgtcaacaagctgttgatgg
gaagactcgtggtatggctaaccctaagatggttaacaaattattaatgg
gaagacccaggggaaggccaacccgaaggtggtcaaccaattactgggta
ggaaacacgcggtcaagctaatccgaaagttgttaatgatttattgatgg
gaagacacgtggtcaagctaacccgaaagtcgtcaaccaactattaatga
gcaaactcgtggtaaggctaaccctaagatggttaataagttacttaacc

aggaacttcaaagcatggcaaagcatggaaagagatatttagaagcagct
aagaacttaattctatggctaaaaaaggtaaaaagtttcaagacgctgca
ccgagcttaaaaaaatggttaagaaaagtaaaaaatatttagctgccgcc
cagagttaaaaaaaatgactcaaaagggtaaaaattatgtagcagcagtt
ccgacctggccagcatgccaaagcatggtaagaaatacgtagaagctgcc
agtctttgaaggctatggctaaaaaaggtaagaagtaccaagacgcgctc
aagagctagccaagatgactcaaaagggtaaaaaatatactgcagcattg
aagaaattaaaaaaatggctaaaaaaggtaaaaagtacgttgaagctgct
aagaattgcaaaatatgccaaagcatggtaagaaatatttagatgctgcc
aggaacttcaaagtatggcaaagcatggaaagagatatttagaagcagct
ctgagattaagcaaatggctaaaaaaggtaaaaagtatttagaggctgct
cagcattacagcaaatggctcacaaaggtaaaaagtatcaagacgctgcc
ctagtttgaaggaaatggctaagaaaagtaaaaagtatttagaagctgct
agtcactcaacgaaatggctaaaaagggtaagaagtaccaagacgcctta
ctgaattaaataaaatggctaaaaaaggtaaaaattatttagaagctgca
catcattaaaagcaatggcaaagaaaagtaaacaataccaagacgccgct
aagaattgcaaagtatgccaaagcatggtaagaaatatttagatgctgcc

aaaaaagttgattcaactaaattttattcagtagatgaagctatgaagtt
aaacaagtagaagctcttaaggcttatgctccaaaagaagcgcttgaatt
gagaaaatcgaccattccaaaaagtattcacttgccgatgccgcaacttt
gcaaaggtagaagctgaaaaagcttatgctttaaacgatgctgtttcatt
aagaaggttgacagcaacaagttgtactcagtagaagacgctatcaagct
aagaaagttgacagcaagaaagaatacgctgttaaagacgctgtccaatt
gcaaaggtagaagctgaaaagaattatgccttgaacgatgctgttgcatt
aagcttgtagaccattctaaagcttacgacgtctctgaagcagtagctct
aagaaggtagactcaaataaattatactcagtagcagaagctatgaaact
aaaaaagttgattcaactaaattttattcagtagatgaagctatgaagtt
aaggccgttgacccgaccaagcagtacacccctgaagaagcggtggactt
aagcaggtcgaggctgacaaggtctacggcatgggcgacgccattgattt
aagcaagttgaagaaggcaagttatacaatgcttctgaagcatttggctt
aagaaggttgacagcaagaaggaatacgctgttgacgatgcggtggactt
aagcaagtggatgctactaaagcatacactgttgaagaagcaatcgactt
aagctcgttgatcgtgacaaagcttacgatgtaactgaagcggtagactt
aagaaggtagactcaaataaattatactcagtagcagaagctatgaaact

agcaaaagaaacttcatacgcaaactttgacgcaactatcgaagttgcat
agttaagaaaattgattttgcaaagttcgacgctactgttgaaacagtat
ggtaaaagatatttcatttaccaattttgattccaatgttgaagttgtat
ggtaaaagaaattgactttgctaagttcgatgcttctgttgaagtagttt
ggttaaagaaacttcatacgctaactttgacgcttccgtagaagtatctt
agtaaaagatattgcctacgctaacttcgactctactatcgaagtagcat
ggttaaagaaattgactacgctaactttgatgcttcagttgaagttgcat
cgttaaaaaaacaaacacagctaaattcgacgctacagttgaagtggctt
tgttaaggaaacctcatacgctaactttgacgctacagttgatgtagctt
agcaaaagaaacttcatacgcaaactttgacgcaactattgaagttgcat
gcttaagaaaatcgactttgctaagttcgatgaaaccgttgaagttgctt
agtaaagaagattgatttcgctaagtttgatgcgacggttgaagttgctt
agtaaagaagattgattttgcaaactttgatgctactatcgaagttgctt
ggtcaaggaaatcgacttcgcaaactttgacgcaaccgttgaagttgcat
agtaaagaaagttgattttgcaaaattcgatgcatctcttgaagttgcat
ggttaaaaaaatggatttcgcaaagtttgatgcaactgttgaagttgcct
tgttaaggaaacttcatacgcaaactttgacgctactattgatgtagctt

ataacttaagcgttgacccaaagcaagcagatcaacaaattagaggtgca
acaagttgaacgttgacacaaagcaagctgaccaacaacttcgtggtgcc
ttgatttaaatgtcgatacaactaaagcggatcaacaattacgtggtgca
tcaagttgaacgttgacacacgtcaagcagaccaacaattgcgtggtgct
acaacttgagcgttgaccctaagcaagctgaccaacaaatccgtggctca
ttaacttaaacgttgatacaaagcaagctgaccaacaattacgtggtgcc
ttaagttgaatgttgatacacgtcaagctgatcaacaattgcgtggcgca
tccgtttaggggttgacccctcgaaaaaccaccagcaaatccgtggagca
acaacttgagcgtagatcctaagcaagcagaccaacaaatccgtggttca
ataacttaaacgttgaccctaagcaagcagatcaacaaattagaggtgca
atcgcttaaacgttgatccaaagcaggctgatcagcagattcgtggcgcc
tcaagcttaacgttgacacgaagcaagcggaccaacaactccgtggcgca
tcaacttaaacgttgatacaaaacaagctgatcaacaattacgtggtgct
ttaacttaaatgttgacactaagcaagctgaccaacaacttcggggtgcc
atcgtttaaacgttgatcctaaacaagctgatcaacaaattcgtggtgct
tcaaattaaacgttgatacaaagcaagccgaccaacaacttcgtggcgcg
acaacttgagcgtagatcctaagcaagcagaccaacaaattcgtggttca

ttggtacttccaaacggtactggtaaatctaagaaggttgttgtttttgc
gttgttttaccaaacggtactggtaaagagcaaacagttattgtatttgc
attgttttgccgaatggatctggtaatccaaaaacggttgttgtttttgc
gttgtgttgccaaacggaacaggtaaagataagacagtcgttgtcttcgc
atcgttttgccaaacggtactggtaagtctgttaaggttatcgtatttgc
gttgttttaccaaacggtactggtaaggatcaaacagttattgttttcgc
gttgttttgccaaacggtactggtaaagataagaaagttatcgtatttgc
gttgtgcttccaaacggaactggtaaaactcagcgcgttctcgttttcgc
cttgttttaccaaatggtactggtaagactcaaaccgttgtagtatttgc
ttggtacttccaaacggtactggtaaatctaagaaggttgttgtttttgc
gttgtgttgccaaacggaactggtaaaactgctaaggtgatcgtttttgc
ttagtattaccaaatggtaccggtaaggaaaccacggtaatcgtattcgc
atggttttaccaaatggtactggtaaagatcaaacagttgttgtatttgc
attgtgctcccgaacggtactggtaaggaccaaaccgtaatcgtttttgc
gtcgtactaccaaatggtacaggtaagacacaacgcgttattgttttcgc
gttgtccttcctaatggtaccggtaaagatcaaaccgttatcgtttttgc
attgttttgccaaacggtactggtaagacccaaactgttgtagtatttgc

tgaaggtccacaagctgaccaagctaaagaagcaggtgctgacgaagttg
taaaggtgctaaggctgaagcagctaaagcagctggtgcagatgttgttg
cgatggtgaaaaagccaaagatgctactcaagccggtgctgatttcgttg
gcaaggcgataaggctaaagaagccgaagctgctggtgccgatgttgtcg
tgaaggcccacaagctgaagcagccaaggctgccggtgctgacgaagtcg
taatggtgaaaatgctaaggctgctcaagaagctggtgctgactttgttg
acaaggtgacaaggccaaggaagctgaagctgccggcgctgatgttgttg
aaaaggcgaaaaagcgaaagaagctgaagctgctggtgcagatttcgtag
tgaaggcccacaagctgatcaagctaaggctgcaggtgctgactttgttg
tgaaggtccacaagctgaccaagctaaagaagcaggtgctgacgaagttg
acaaggcgaccaagccaaggctgctgaagacgctggcgctgacatcgttg
taagggtgaccaagctaaggctgctgaagcagctggtgctgacgttgttg
taaaggtgcaaaagcacaagaagctaaggatgcaggcgcagacgttgttg
caagggtgaaaacgctaaggcggcccaagaagccggtgctgacttcgttg
tcaaggcgaacaagcaaaacaagctgaagctgctggtgctgacgtagtcg
taagggtgacaaggctaaagaagctgaagaagccggtgctgactttgttg
tgaaggcccacaagctgaacaagctaaggctgcaggcgctgattttgttg

gttctgacgatttagtagaaaaagttcaaaacggttacttagactttgac
gtgacgacgacttagtacaacgcatccaagacggatggttagactttgac
gtaccgatgatttgatccaaaaagttcagagcggttggactgatttcgat
gtgctgctgatttggtacaacgtatccaaggtggatggttagactttgat
gcgcagacgacctggtagaaaaggttcaaaacggttacctggacttcgac
gcgacgatgatttagtagaaaagattcaagacggttggcttgactttgat
gtgctgctgacttagttgcccaaattcaaggtggctggatggactttgat
gcgatactgactacatcaacaaaattcaacaaggctggttcgatttcgat
gttcagatgatttagtacaaaagatccaagatggttggttggactttgac
gttctgatgatttagtagaaaaagttcaaaacggttacttagactttgac
gtgctgaagacttagttcagaagatccaagacggctggttggactttgac
gcgaacaagacttagtagaacgcatccaagacggctggttggactttgac
gtgacgacgacttagttgcacgtatccaagacggttggttggactttgat
gtgaccaagacttagttgaaaagattcaagatggctggctcgacttcgac
gtgcagaagatttagttgaaaagatccaaggcggctggttagactttgac
gtgaaactgatttagttcagaagatccaagacggttggttagactttgat
gttcagacgacttggtagaaaagattcaaggcggctggttagactttgat

gtagttattgctactccaatgatgatggctaaagttggtcgtttaggtcg
gttgcaatcgcaacaccagacatgatgggacaagtaggtcgtttaggtcg
gttgcaatcgcaactcctgatcaaatggccaaagtcggtcgagttggtcg
gtagctgttgctacacctgatatgatggctcaagtcggtcgcgtaggtcg
gttgtcatcgctactccaatgatgatggctaaggttggtcgtttgggtcg
gttgcaatcgcaacaccagacatgatgcctaaggtaggtcgtttaggacg
acagccattgccacacctgatatgatggcacaagttggtcgcgttgctcg
gttatcgtagctacacctgacatgatgggtgaagttggtaaaatcggtcg
gttgtagttgcaaccccaatgatgatggctaaggtaggtcgtttaggtcg
gtagttattgctactccaatgatgatggctaaggttggtcgtttaggtcg
gttgccgttgcaacaccgccaatgatggctcaagttggtcgtttaggccg
gttgcaattgcaacgccagatatgatggcccaagttggtcgtttgggtcg
gttgctattgcaacaccagatatgatggcacaagttggtcgtttaggtcg
gttgccatcgccactccagacatgatgccacaagttgggcgtcttggtcg
gttgccgttgctacaccaccaatgatggctcaagtaggtcgtttaggccg
gtcgcaatcgctacccctgacatgatggcccaagttggtcgtttaggtcg
gttgtagttgcaactccaatgatgatggctaaggttggtcgtttaggtcg

tatcttaggacctaagggcttaatgccaaaccctaagactggtactgtta
cgtattgggacctaagaacttaatgcctaaccctaagactggtacagtta
cgctttgggtcctaaaggcctgatgccaaaccctaaggaaggcactgtaa
tgcattgggtcctaagggattgatgccaaaccctaagactggcacagtta
tgtgcttgggcctaagggcttgatgccaaaccctaagactggcactgtta
tgtccttggacctaagggcttaatgccaaaccctaagactggtactgtta
tatcttgggacctaagggtatgatgcctaaccctaagactggcacagtaa
tgtacttggaccaaaaggtttaatgccgaaccctaaaactggtacagtta
tatccttggacctaagggcttaatgccaaaccctaagactggtactgtaa
tatcttaggacctaaaggcttaatgccaaaccctaagactggtactgtta
tgtccttggaccaaaaggcttaatgccaaaccctaagactggcacagtta
ggtcttaggacctaagggcttaatgcctaaccctaagacgggtacggtta
tgtattgggacctaaaggcttaatgccaaaccctaagactggtacagtta
ggtgcttggtcctaagggcctgatgccaaacccgaaaactgggacggtga
tgtcttgggacctaaaggcttaatgcctaaccctaagactggtacagtta
ggttcttggacctaaaggcttaatgcctaaccctaagactggtacggtta
tgtacttggacctaagggattgatgccaaaccctaagactggtactgtaa

ctatggacgttgctaaagctgttgaaaaccaaaaagcaggtcaagttgaa
ctatggatgttgaaaaggctgttgctgattctaagtctggtaaggttaca
cgatggatgttacaaaagccgttagtgatgccaagggtggtcaagtaact
caatggacgttactaaggctgtttcagatgccaagggcggacaagtaaca
ctatggacactgccaaggctgttcaaaatgttaaggctggtcaggtagaa
caatggacgtagctaaggctgtttctgatgccaaagctggtcaagtaact
caatggatgttgctaaggctgtctcagatgctaagggcggacaagtgaca
ctttcgaagttgaaaaagctatcggcgaaatcaaagctggtaaagttgaa
ctatggacatcgaaaaggctgttaagaacgttaaggcaggtcaagtagaa
ctatggacgttgctaaagctgttgaaaaccaaaaagcaggtcaagttgaa
cgatggacactgctaaagcagttaaggacatcaaggctgggcaagttgct
ccatgaacgtggaaaaggccgtttccgatgctaagaatggtcaagttact
caatggatgtaacaaaggctgttacagatgctaagtctggacaagttaca
cgatggacgtggctaaggccgtttctgacgccaaggctggtcaagttact
caatggacgttactaaagcagttaacgacattaaagctggtcaagtggca
cgatggacgttgctaaagccgttaacgattcaaaagctggtaaggtgact
ctatggacattgaaaaggctgttaagaacgttaaggcaggtcaagtagaa

taccgtgttgataagcaaggtttaattcacgcaccaatcggtaaggcttc
taccgtacagaccgtgacggtaatgttcatgtgccaattggtaaagtatc
taccggactgataaaaatggtaatgttgccgttccggttggaaaagtttc
taccgtacagatcgtgacggaaacgtcgcagttcctgttggtcgtgtatc
taccgtgtcgaccgtcaagcttcaatccacactgctatcggcaaggtttc
taccggactgaccgtgatggtaacgttgctgtaccattcggtaaggtttc
taccgtacagatcgtgacggaaacgttgctgtacctgtgggtcgtgtatc
taccgcgttgataaagctggaaacattcatgttcctatcggtaaagtttc
taccgtgttgaccgtcaagcagctattcatactccaattggtaaggtttc
taccgtgttgataagcaaggtttaatccatgcaccaatcggtaaggcttc
tatcgtgttgacaaggctggtatcatccatgccccaatcggtaagaagag
taccggactgaccgggatggtaacgtggctgtaccatttggtaaggtttc
taccgtacagaccgtgacggtaacgtacatgttccattgggtaaagtatc
taccggactgaccgggacggaaacgttgcggtaccgtttgggaaggtatc
taccgtgttgataaagctggtatcgttcacgcaccaatcggtaaggtatc
taccggactgaccgtgacggtaacgttcacgttcctgttggcaaggtatc
taccgtgttgaccgtcaagcagctatccacactcctattggtaaggtatc

atttgacgctgataagttagcacaaaactttgatgcattacgtgatgtta
atttgatgttgaccaattacttggtaacttacaaacaatcaacgatacaa
ttttgatagtgataagttagctgaaaatatcaaaagtgtttcttcaacga
atttgaagaaggtaagttggctgaaaacattaagtcaatcgccgaaacag
attcactgaagaacaattgactgaaaacttccgcgctttgcaaaacgcta
atttgatactgacaagttagttgaaaacttggctactttagaagatattg
atttgaagaaggtaagttagctgaaaacattaagacaattgctgatactg
tttcgaggatgaaaaacttgttgagaacttcacaacaatgtacgatacaa
attcactgaagatcaattagttgaaaactttgatgctttacgtgacgtta
atttgacgctgaaaaattagcacaaaactttgatgcattacgtgacgtta
cttcgatgctgacaagctgcttgagaacttcaaagcaatgaatgatattg
ttttgatgctgacaagcttgccggcaacttaaagagcattgctgaaacga
atttacagaagaagcacttgaaggtaacttcaaagctgtttatgatgtaa
ctttgacaccgctaagttggttgaaaacctgaagacgatcgaagacgttg
attcgatgctgctaaattagtagaaaactttaaagctatgcaagacgtaa
attcgatactgacaagttagttggtaacttcaagaccattgaagacacca
atttactgaagaccaattagtagaaaactttgatgctttacgtgacgtaa

ttcttcgtgcacgtcctgcatcagctaagggtcaatacattaagagtgtt
tcgttcgtttacgtcctgcatctgttaagggtgcttacgtacaaaacgta
ttcttggcgctcgtccaagcactgttaaaggaacttatgtattaagtgct
ttcttaaggctcgtcctgctgctgttaagggtacttatgtacaacacgtg
tcctgcgtgcaaagccagcttcagctaagggtcaatacatcaagagctgc
tggctaaggctcgtccagcttcagtacgtggaacatacatcaagcacgct
tgttaaaagcacgtccagcagctgttaaaggcacttacgtacaacacgta
tccttaaagctaaacctgctgcagctaaaggcgtttacgtgaaaaacgtt
tcttacgtgctcgtccagcttcagctaagggtcaatacatcaagagtgtt
ttcttcgtgcacgtcctgcatcaactaagggtcaatacgttaagagtgtt
tcttgaaagctcgtccagcaagcacgaaggggatttacatcaagagcttg
ttgttcgtattcgtcctgctgctgtacgtggcacttacgttcaacacgtt
ttgctaaggctcgtcctgcatctgttaaaggtgtttacatcaagcatgtt
ttgttaaggcacgtccggcagctgtgcgtggtacttacatcaagcacgct
tcatcaaagctcgtcctgcttcagctaaaggtcaatacattacaagttta
tcgtgaaagctcgtccagcctcagtacgtgggactttcatccaaaactta
ttttacgtgctcgtccagcatcagctaagggtcaatacattaagagtgtt

gccgtttctgcaacctttggccctggtatccacttggatccattgaactt
tcagttgcatcaacatttggaccaggagttaaggttgacttttctcaatt
cacttggcttcaacaatgggacctggtgttgaacttgatgtttcttcatt
tcaatttcatcaacatttggtccagccgtaacgttggatattaatacatt
gcagttgccgcaacctttggccctgggatcaagttggacccaatcgcttt
tccatttcttcaacatttggaccaagtgttacgcttgatttaactacatt
tctattgcttcaacatttggcccagccgttgcattagatcttaatacatt
gctgtaacttctactatgggacctggtgtcaaagtagactcttcaacttt
gctgtttctgcaacctttggccctggtatcaagcttgatccattaaactt
gccgtttctgcaacctttggccctggtatccacttggatccattaaactt
gcgctgactgctaccatggcacccggcatcaaggttaacccttcagactt
tcaatttcttcaacgtttggccctagcgtcgacgttgacttggcttcttt
tctgttgcttctacatttggaccaagtgttacattagatacaacagcact
tccatcgcttcaacgttcggcccaagcgttacccttgacctgacgacttt
tcagttagctcaacatttggccctggtgtcaaagttgacgttgctagctt
gttgttacttcaacctttaccccagcggtacgtgttgatttagcatcatt
gctgtttcagcaacctttggacctggtatcaagcttgatccattaaactt

agacttgactgatgtgcaaacgcaatcttacaagtggtttcttaatgaag
ctaattgatcgagattcaatctgattcgtaccaatggttcttagacgaag
ataattgaccgaagtccagactgcctcttataagtggtttatggataaag
gtaattgattgaaattcaaacggcatcatatcaatggtttttgaacgatg
gatgttgaccgacgtacagactgaatcatacaagtggttccttgacgaag
ttaacttattgaaatccaaaccgattcttacaattggtttatggaaaaag
ataattgattgagattcaaacggcatcttaccaatggttcttagatgaag
taacctcattgaaattcaaacctcttcttatcagtggtttcttgatgagg
ggacttaactgatgttcaaaccgaatcatataagtggtttcttgataaag
agacttgactgatgtacaaacgcaatcttacaagtggtttcttaatgaag
ctaactgatcgagatccaaacgaattcttaccaatggttcctcgatgaag
attattgattgagattcaaaccaattcctataattggttccttgacgaag
ttaattgattgaagttcaaactgattcttacaagtggtttttagatgaag
ttaattgatcgagattcaaaccgattcttacaattggtttatggacaagg
ctaattgatcgaaatccaatctaattcctatcaatggtttttagacgaag
ttaattgatcgaaatccagaccgattcttaccaatggttcttggatgaag
agacttaactgatgttcaaaccgaatcatataagtggtttcttgataaag

gtattcgtgaaatgtttgacgacattatgccgatttcagacttttcagga
gtctccgtgaaatgttcaatgacattatgccgattgaagattttgcaggt
gcattaaagaaatgttcaatgatatcatgcctatcgaagattttgccggc
gtattaaggaaatgtttggcgacatcatgccaatcgatgatttccaaggt
gcgttaaggaagttttcgacgacattctgccaatcagcgacacttctggc
gtttacgggaaatgtttgatgatattatgccaattgatgattttcaagga
gtatcaaagaaatgtttggtgacatcatgccaatcgatgacttccaaggg
gtcttagagagatgtttcaagacatatcaccaattgaggatttcactggt
gcattaaagaagtttttgatgacattatgcctattagtgacttctcaggt
gtattcgtgaaatgtttgacgacattatgccgatttcagacttttcagga
gtctcaaagaaatgttcgacgatattatgccgatcgatgactttcaaggg
gtttacgcgatatgttcgacgacatcatgccaatcgaagattttcaagga
gtcttcgtgaaatgtttgatgacattatgccaattgaagattttcaaggt
gtttgcgggaaatgtttgacgatattatgccgatcgatgatttccagggg
ggcttcgtgaaatgtttgatgacatcatgccaatcgacgattttgctggt
gtctccgggaaatgtttgaagatattatgccgatcgacgatttcgcagga
gcattaaagaagtctttgatgacattatgcctattagtgacttctcaggt

aaactttctttagagtttgttgactacaaacttctgaagccaaaatacac
aaattatcacttgaattcgtcgattatcaactactagaaccaaagtacac
aagctatcacttgaatatgtagattactcattaggagaacctaaatattc
actttatctttggaatacgttgattatcaattaatggaaccaaaatataa
cgcctgactctggaatacgtcgactacaagctgcaagaacctaagtatac
aagctttctttggaattcgttgactatcaacttttagaacctaagtatac
acattgtctttggaatatgttgattatcaattgatggaaccaaagtataa
aacctctctcttgagttcattgattatagtttaggtgagcctaaatatcc
aagctttcattagaatatgaaggctacaagcttcaaaagcctaaatatac
aaactttctttagagtttgttgattacaagctcttgaagccaaaatacac
aaactgtcactggaatttgtcggctatcaactgctggaaccaaaatatac
aacctttcgttagagtttgttgattatcagttactagaacccaaatacag
aaattatcacttgaatttgtagattatcaacttttagaaccaaagtatac
aagctatccttggaattcgttgactaccaattgttggaaccaaagtacac
aacttatcattagaattcgttgattatcaacttcttgaacctaaatatac
aaactttcacttgaatttgtcgactatcaattattagaaccaaagtacac
aagctttcattagagtatgtaggctacaaacttcaaaagcctaagtatac

tcttgaagaagcacgtgatcacgatgcaaattactctgctcctcttcatg
ggttgacgaagctcgtgaacatgaagcaaactattctgcaccattgcacg
gttaaaggaatcacgcgaacaagccgttaactatgcggctccactgcatg
tattgacgaagcacgtgagcatgatgcaaactattctgcaccactacacg
tgtcgatgaatcacgcaagcacgacgcgacttactccgctccaatgcacg
tgttgacgaagctcgtgaacacgatgctaattactcagcaccacttcatg
tattgatgaggcgcgtgaacacgacgccaattattcagcaccattacatg
tgtagaggaatcaaaagaacgtgatgtgacttactcagctccgctaagag
agttgatgaagctcgtgatcacgatgcgacttatgctgcaccaatgcgcg
tcttgaagaagcacgtgatcacgatgctaattactctgctcctcttcatg
tgttgaggaagcacgccaacacgatgcaaactactctgcaccgttgcatg
cgtggatgaagcacgggaacatgatgccaactactcggcaccgctacacg
agttgaagaagcacgtcaacatgatgctaattattcagcaccattacatg
ggtcgctgaagcgcgtgaacatgacgcaaactactcagcaccactgcacg
ggtcgaagaagcaagacaacatgatgccaactattcagcaccattacacg
cgtcgaagaagctcgtgaacatgatgccaactactcggcaccattgcacg
agttgatgaagctcgtgatcatgatgcaacttatgctgcaccaatgcatg

taactttaaagttaaccaaccatgaaactggagaaattaagactcaagat
taactttacgtttaacaaaccacgaaactggcgaaattaaatcacaagac
ttactcttcgtttgacgaataaagaaactggcgaaattaagtctcaggat
ttacattacgtttaacgaaccacgaaactggtgaaattaagtcgcaagat
tgactctgaagctgaccaaccacgaaactggcgaaatcaagacccaagac
ttacgttacggttaactaaccatgaaactggtgagattaagtctcaagat
tgactttacgcttgacgaaccatgaaaccggtgaaattaagtctcaggat
tgaaggttcgtttaattaacaaagaaactggagaggtaaaagaccaagat
taaccttaaagcttactaaccaagaaactggtgaaattaagactcaagat
taactttgaagttaaccaaccatgagaccggagaaattaagactcaagac
tgaccttgcgtttaaccaaccatgaaacaggcgagattaagagccaagat
tcaccctgcggttaaccaaccacgaaacgggtgaaatcaaatcacaagac
ttactttacgcttaatcaaccatgaaactggtgaaattaagtcacaagat
taacgttacgcctgaccaaccacgaaacgggcgaaatcaagtcccaagac
ttactttgaaattaacaaaccatgaaactggtgaaattaaatctcaagac
ttaccctacgtttaactaaccatgaaactggtgaaattaagtcgcaagac
taactttgaagcttactaaccaagaaactggtgaaattaagactcaagat

gtcttcttcggagaatttccattaatgactgattcaggtactttcgttat
gtattctttggtgatttcccattaatgacagaacaaggtactttcattat
gtttattttggcgaatttccattaatgaccgaatatggttcctttgtgat
gtattctttggtgattttccattaatgacagagcaaggaacgttcattat
gtcttcttcggcgacttgccgctgatgaccaagtccggctccttcatcgt
gtattctttggtgacttcccactaatgactgaccaaggtacattcattat
gtattctttggtgagttcccattaatgacagaacaaggaacgttcattat
gtcttcatgggtgatttccctattatgacagatacaggtacttttatcat
gtattctttggcgatttaccattgatgaccgaatcaggttcattcattgt
gtcttctttggagaattcccattaatgactgattcaggaactttcgttat
gtgttctttggcgacttcccgctgatgaccaaacaagggacgtttattat
gtcttctttggtgactttccattaatgacggcccaagggaccttcattat
gtattctttggtgatttcccattgatgactaagcaaggtacattcattat
gtcttctttggtgacttcccactgatgacggaccaagggaccttcatcat
gtcttctttggggacttcccattgatgacagaccaagggactttcattat
gtattcttcggtgattttccattaatgactgaacaagggacgtttattat
gtattctttggcgatttaccattaatgactgaatcaggttcattcatagt

taatggtgctgagagaattattgtttctcagcttgttagatctcctggtg
taatggagcagaacgtgttattgtttcacaattagttcgttcacctggtg
taatggagccgagcgtgttgttgtatcgcagcttgttcgttctccgggaa
taatggagcagagcgtgttattgtttcacagcttgttcgttcacccggta
taacggggcggaaagagttatcgtttcccagttggttagatcacctggtg
taatggtgccgaacgggttattgtttcacaattagttcgttcaccgggtg
taatggtgcggagcgtgttattgtatcccaattagtacgttctccgggta
taacggtgcggaacgtgttatcgtttcccagcttgttcggtctccaagtg
taatggtgctgaaagagttattgtttctcaattagtaagatctccaggtg
taatggtgctgagagagttattgtttctcagcttgttagatctcctggtg
taatggtgccgaacgggtcatcgtttctcagttggtccgttcacctggcg
taacggggcggaacgggttattgtttctcaattagtccgttcaccagggg
taacggggcagaacgtgttattgtttcacaattagttcgttctccaggtg
caacggggccgaacgggttatcgtatcccaattagttcgttccccagggg
taatggtgcagaacgtgttatcgtttctcaattagtacgttcacctggtg
caacggtgccgaacgggtcattgtttcacaattggttcgttcacccggcg
taatggtgctgaaagagttattgtttctcaattagttagatctccaggtg

tttactaccattcagattttgataaaaatggtcgccaaattttcggtgct
tctattacaacttagatacagataaaaataatcgtaaaatttggggaaca
tttattacaacgaagataccgataaaaccggtagagttgtttatggaact
tttattataatcagacaactgataaaaacggacgtccgcattttggaacg
tctactacagtggcgaattcgacaagaacggccggcaaatcttcggcacg
tctactatagtgaagaaaatgataaaaatggtcggccaaactacggtgct
tctactataaccaagaaaatgataaaaatggtcgcccacgttatggaaca
tatatttcagtggtaaagtagacaaaaacggtaaaaaaggttttaccgca
tgtactacactggtgattacgacaagaatggtcgtcaaatctttggtact
tttactaccattcagattttgataaaaatggtcgccaaattttcggtgct
tttatttccatagcgaaacagacaagaactcacgtgtcacttatggcaca
tttacttcaatgaagatacggataagaacggtcggacagtttacggtgcc
tatacttcaactccgaattagataagaatggtcgtactaactacggtaca
tttactacaacgaagaagccgacaagaatgggcgcccaagctacggtgcc
tttatttcaacagtgctattgataaaaatagccggacaacttacggcaca
tttacttcaatgaagaattagataaaaatgggcgtcctagctacggcaca
tttactacactggtgattatgataagaatggtcgtcaaatttttggtact

acagttattcctaaccgtggtgcatggcttgaatatgaaactgatgctaa
accgttattcctaaccgtggggcttggttagaatatgaaacagatgctaa
acggttattccaaaccgtggtgcttggttggaattggataccgatgccaa
actgttattcctaaccgtggcgcatggttggagtatgaaactgatgccaa
actgtcatccctaaccgcggggcttggctggaattcgaaactgacgccaa
acctttattccaaaccgtggtgcatggttagaatacgaaactgatgctaa
acagttattcctaaccgtggtgcttggttggaatacgaaacagatgctaa
actgtcattccaaaccgtggcgcatggttagaatacgaaactgatgcgaa
acagttattcctaaccgtggtgcttggcttgaatatgaaactgatgctaa
acagttattcctaaccgtggtgcatggcttgaatatgaaactgatgctaa
accgtgattcctaaccggggcgcatggcttgaatatgaaactgacgccaa
actgtgatccctaaccggggtgcatggctagaatttgaaactgatgcgaa
actgtaattcctaatcgtggggcttggttagaatatgaaacagatgcaaa
aacttcatcccgaaccggggggcttggctagaatacgaaaccgacgctaa
actgtcatccctaaccggggtgcttggttagaatttgaaacagatgctaa
acggttattcctaaccggggtgcttggttagaacttgaaactgacgccaa
actgttattcctaaccgtggtgcttggcttgaatatgaaactgatgctaa

ggatttagcttatgttcgtattgaccgtactcgtaagcttccattaacag
agaaatttcttatgtacggattgatcgtactcgtaagattccaatgaccg
aggcgttgctaatattcgaattgaccgaacccgtaaacttccgattacgg
gggcattgctaacgtccgcattgatcgcacgcgtaagttgctaatgactg
gaacatttcctacgtccgggttgaccggacccggaagcttcctttatctg
gaatgtttcatatgttcgaatcgaccggacccgtaagttgccaatgactg
gggcattgctaacgtccgtattgatcgtacacgtaagctgttgatgacag
agatgttgtttatgtccgcattgatcgcacacgtaagttgccggttacgg
gaatgtttcatttgttcgtgtagaccgtactcgtaagttgccacttactg
agatttagcttatgttcgtatcgatcgtactcgtaagcttcctttaactg
agatatcgcgtatgtccgaatcgatcggacacggaagatcccgctgaccg
gaacgtttcttacgttcggattgaccggacgcggaagatcccaatgaccg
gaatgtagcatatgtacgtattgatcgtactcgtaaaattccattaacag
gggaatttcctacgtccgtatcgaccggacccgtaagctaccaattacgg
ggatattgcatacgttcgtattgatcggacacgtaagattccaatgtctg
gaatgtctcatacgtacggatcgaccgtacgcggaagattccattgacgg
aaatgtttcttatgttcgagtagaccgtactcgtaagttgcctcttactg

ttctaattcgtgctttaggatttggatctgatagtgaagttgctgatatg
aattagttcgtgcccttggatttggctctgatgaagaaatcatcgatatt
aattaattcgttcctttggttttggctctgattcggagatccaagatatc
aattagtacgtgcacttggatttggttcggattcagacattattgatatt
tcctggtccgggccctgggctttggctctgacagcgaaatcaaggaaatc
aattgattcgtgcattgggctttggatctgacgatgaaattatcgacatg
aactagtacgtgcattaggctttggatcagattctgacatcattgatatt
ttcttttgcgtgctctcggcttcggctccgatcaagagattcttgatctc
tattgattagagctatgggtatcggctctgatagtgacatcatcgacatg
ttttaattcgtgctttaggatttggttctgatagtgaaattgcggatatg
aattggttcgggcgttgggcttcggttccgatcaagacattatcaacatg
aattagttcgggccttagggtttggttctgacgatgaaatcttagatatc
aacttatccgtgctttgggatacggttctgataatgaaattgtagaaatt
aattagttcgggcccttggttttggttccgatgacgaaatttgggacatg
ttttagtacgtgctttaggttacgggtctgatcaagaaattatcgatatc
aattagtccgggccttaggctatggttctgacgatgacattattgacatg
tattgattagagcaatgggtattggctcagacagtgaaattattgaaatg

tttggtgaaagtgactcacttcgtttcactttagaaaaagatatccacaa
tttggtggttctgatagtttagatttcactcttgataaagatgttcataa
tttggcgagatagattctttgaatttggcaattgaaaaagatgttcataa
ttttcacaatatgatgcattgaacatgacccttgaaaaagatgtccataa
ttcggcgacagcgacactttggacctgactttggacaaggatgttcacaa
ttcggtgatagtgagacattatcattaaccttggataaagatgttcacaa
ttctctcaatatgatgctttgaacatgacgcttgaaaaagatgtgcataa
ataggagaaaacgaatacctgcgaaatacgcttgataaagataacacaga
tttggtcaaagcgatactttacaatttactttggacaaagatgttcacaa
tttggtgaaagtgattcaattcgtttcactttagaaaaagatatccacaa
tttggtgacaatgattccttgatgcttacgcttgaaaaagatgtgcataa
ttaggtgacaacgaaagcttgatgcagacgttggaaaaggatatccataa
ttaggaaatagcgatagcttgatgcttactttggaaaaagatgtacataa
ttgggggaatcagaatccctgaacgccaccattgaaaaggacctacacaa
ttgggcgacaacgattcattaatgttgacgttagaaaaagatatccataa
ttgggtgaaactgacagtttgatgttgacgttggaaaaggacgttcataa
tttggtcaaagtgatactttgcaatttactttggacaaggatgttcataa

aaatgccgaagccttaaaggatatctacgaaagattacgtccaggtgaac
gaatgctgaatcattgaaggatatttacgaacgtttgcgtcctggtgaac
agatggtgaagccttggaagatatttacgagcgtttgcgtcccggtgaac
ggatgaagaagcattgaaggatgtatacgaacgtttgcgtccaggtgaac
gaacgcagaagccttgaaggacatctacgaccgcctgcgtccaggtgaac
gaacgaagaagccttaaaggacatttatgaacggcttcgtcctggtgaac
agacgaggaagccttgaaagatgtttacgaacgtctgcgtccaggagaac
aaacgacaaagcgttgctggaaatttacgagcgtctccgtcctggagagc
gaatgctgaagccataaaggatatttacgaaagattacgtccaggtgaac
gaatgcagaagcattaaaggatatttacgaaagattacgtccaggtgaac
gaacgacgaagcgttgaaggatatctacgaacgtctacgtcctggtgaac
gaacgaagagtccttgaaggatatctacgaacgcttgcgtccaggtgaac
gaatgaagaatctttgaaagatatttatgaacgtctacgtccaggtgaac
ggaagaagaatccttaaaggatatctacgaacggctccgtccaggtgaac
gaatgaagaagctttgaaagatgtttatgaaagacttcgcccaggcgaac
gaacgaagaatccttaaaagatatctacgaacggctacgtcctggtgaac
aaatgctgaagctttgaaggatatttacgaaagacttcgtccaggtgaac

ctaagacaactgattcatctcgttcgcttttgtatgctagattttttgat
ctaagactgcagatagttcaagaagtttgctaactgcgcgcttctttgat
caaaaacgattgattcgtctcgttcactattagcggctcgtttctttgat
caaagactgctgattcatcacgtgcactattagttgctcgtttctttgat
caaagactaccgactcatcccggagcctcctggtttcccgcttctttgac
caaagactgctgattcagcacggagcttattaacagctcgtttctttgat
ccaagacagctgattcatcacgtgctttattggtcgcacgcttctttgac
cgcctacagtagaaaatgcgaaaagcttgcttgattctcgtttctttgat
ctaagacaactgattcatcacgttcacttttgtatgctcgtttctttgac
ctaagacaactgattcatctcgttcacttttatatgctagattctttgat
caaaaacagccgattcatcgcggtctcttttgtatgcccgcttcttcgac
ctaagacggcggactcttcacggagtttgctgactgctcggttcttcgat
caaagactgctgattcatcacgtagtttgttaacagctcgtttctttgat
cgaagacggccgactccgcacggtcccttttgacgacccgcttctttgat
ctaagacagctgatagctcacgttcattactttttgcccgtttcttcgat
ctaagacggctgacagttcgcggagcctattgactgctcggttcttcgat
caaagactactgattcatcacgttcacttttgtatgctcgtttctttgac

ccaagaagatacgatttagctcctgttggtcgctacaagatcaataagaa
ccaaaacgttacgacatggctccagtaggtcgttacaaagtaaataaaaa
ccgaaacgttatgatcttggcaatgttggtcgctacaaggtcaataaaaa
ccaaagcgttatgatttagcttctgtgggccgttataagattaataaaaa
ccacgccgttacgacctggctgctgttggccgctacaaggtcaacaagaa
ccaaagcgttatgatatggcaccagttggtcgttacaagacaaacaagaa
ccaaagcgttatgatttagcttcagttggacgttataagattaacaagaa
ccgaaacgatacgatcttgccaatgtaggacgctataaaattaataaaaa
ccacgtcgttacgacttggcaccagttggtcgttacaagattaacaagaa
ccaagaagatatgatttagctccagttggtcgttataagatcaataagaa
ccgaagcgttatgatcttgcttcggttggtcgttacaaagtgaataagaa
cctaaacgctatgacatggcaccagttggtcgttacaagactaacaagaa
ccaaagcgctatgatttagcacctgttggtcgttataagattaacaagaa
ccaaagcgctacgacatggcgccagttggtcgttacaagactaacaagaa
gctaaacgttacgatttagcttctgttggtcgttacaagatcaataagaa
ccaaaacggtatgacttcgcaccagttggtcgctacaaggttaacaagaa
ccacgtcgttatgacttggcaccagttggacgttacaagattaacaagaa

actttctttaaagaatcggttattaagacaaactttggctgaaactttag
acttagccttaagactcgtcttttaggtcaaaccctagctgaaacattag
actttctctgaaatcccgtttgttgggtcagactttagctgaagatattt
gctgtcacttaagacacgtttgttaaaccaaacattagcagaaacattgg
gctgagcttgaagaaccggcttttgggctacactttggctgaaaccctgg
gttgatgcttaagtaccgtttacttggacaaactttagctgaaactttag
gttgtcattaaaaacacgcttgcttaatcaaacattagctgaaacattag
acttcatattaagaatcgcctcttcaatcagagacttgctgaaacgcttg
gctttcacttaagaaccgtttatacggtcaaactttagctgaaactttgg
actttctttaaagaatcgtttactaagacaaactttggctgaaactttag
gctgagccttaagacccggcttttgaatcaggttttggcagaaacactgg
gctgagtttaaagacccgtttgctgggcttgaccttagctgaaacgttgg
gttagatttaaagacacgcttattgaatttaactgttgcagaaacattag
gctgcaaatgaagtaccgtttgttaggtctgaccctggctgaaaccctgg
attaagcttgaagacacgtttattgggtcaaacattggctgaaacattag
gttaagcatgaagacgcgcttaatggaccaaacgttagctgagacattag
gctttctcttaagaatcgtttgtatggtcaaactttagctgaaactttag

ctgaccctgatggtgaaatcattgctaaaaagggtgacgttgttactcat
ctgatcctgatggggaagttattgctcaaaagggtgaaatggtcaacaaa
tgaattccgacggcgaagttgttgttcctaaggacacgaagattgataag
ctgaccctgatggtgaaattattgctgaaaaaggtacgttagttgataag
ctgaccctggcggagaagttctggctgccaaggggacggttgtcaacaac
cagatcctgatggtgaagtattagcacaaaagggtgatacggtaaccaag
ctgatccggatggtgaagtcattgctgaaaaaggcacattagttgataag
ttgatcctgaaggagaaatccttgctgaaaaaggccagattcttgataga
ctgatccagatggtgaaatcattgctaagaaggatactgttgttactcac
ctgatcctgatggtgaaatcattgctaaaaagggtgacgttgttacccac
ccgatcctgatggtgaagtcattgcgcaaaagggcaccaaggttgatcgt
ctgatcctgatggtgaaattattgccgctaaaggaacggtcgttgacaag
ctgatcctgatggcgaaattattgtaaataaggatgaagttattgataag
ccgacccagaaggtgaaattatcgccaaggacggggacgtcatcactaag
ctgatcctgacggcgaagtaattgctgctaaagatactgttgttgatcgt
ctgatcctgatggtgaagttattgcgcaaaaggatacggtcattgacaag
ctgatcctgatggtgaaattattgttaagaaggatactgtagttactcac

gaaattcttgataaattgtcaccttacttagatgactttaagatggtaac
gacgtaatgaagaaattagcagttttccttgatgacttcaagatggttac
aaaagtatgaaactgatttctccactactcgatgattttcacgttgaaaa
gaagttatttctaaattaacaccatatttggatgattttaagacaacaac
gaagtcatggacgttctgaaggactacctggacgacttcaagactgttac
gaattgcttaataagcttgaaccttacttagacgactttaagactattac
actgtgatgtctaaattgagtccgttcttggatgacttcaagacaacaac
agaacgcttgataaagtactgccatacttagaaggaatcggttttagaaa
gaagtaatggacaagttagctccataccttgatgactttaagatggtaac
gaacttcttgataaattatcaccttacttagatgactttaagatggtaac
caagtgatggacaagttggcaccatatcttgacgatttcaagaccatcac
gacgtgatgaagagcttagcaccattcttggatgatttcaagatggtgac
caagttatggataaattagctccatacttagcagacttcaagacatttac
gaagtcttaaaggaactcgaaccggttctggaagactttaagatgatcac
caagtgatggatgccttggcaccttacttagatgacttcaaagctgttac
aatgtcatggctaaactatccccatacttggaagactttaagacggttac
gaaattatggacaagttagctccataccttgatgacttcaagatggtcac

ttatgaaccttcaggtgtcttacctgacccagtaacagttcaagaaatta
ataccaaccatctgcagtcgttactgaaccaatgactatccaagttatca
tctgcaacctgatggagtcctgcccgatccgattaaagttcagacgatta
atatactccatcagctgttcttgaagaacctgtaacccttcaaaaaatca
ctacaccccatctggtgtaatcccagaacctgtaactgttcaggaaatca
ttacactccatcagcggttgtaactgaaccagttaagttacaaaagattt
ttatacaccatcagcagtacttgaagaacctgtaacactccaaaaaatta
gctgtatccgaatggcgttgttgaagatgaagtgactcttcaatcaatta
ttaccaaccttcaggcgtattaccagatcctattacagttcaagaaatta
ttatgaaccttcaggtgtgttacctgatccagtaacagttcaagaaatta
ctaccaaccttccggcgttgtcactgatccgatcgaattacagagtatca
tttccaaccttctgccgttgtcacggaaccactaaaattacaaattatca
tttccatccatctggtgttgttcaagaaccaatgactcttcaaattgtga
ctacacgccatccgcagtggtaaccgcgccggttcaactgcaaaagatca
ttaccaaccttctggcgtcttgccagaaccaatgaccctccaagtcatta
ttacacaccatctgccgttgttacgaatccaatggtcttacaagttgtta
ttaccaaccttcaggtgtattaccagatcctattacagttcaagaaatta

aagtatattctaaggttgatcctgaacgtgtaattaagttaatgtctaac
aagttcaagaccctaacgacccagaacgtacattgaatatgattggtaat
aaatattcagtcaggttgatccgactaaagttattaaattaatcggaaat
aaatcgaatctcccgaaaacccagaaaagacattgttgttgattggcaat
aggtcttctcccgtgaaattcctgaccgggaaatcaagctgatctccaac
tagtatattctaagaatgatcctgatcgagttgtacctattattggtaac
aaattgaatcacctgagaatcctgaaaaaacattactattaattggtaat
aaatctttgctccgactgatcaagaacaggttatcaatgtaatcggcaat
aggtttactcaaaggtagatcctgaacgtgaagttaaattaatgtcaaat
aggtatattctaaagttgatcctgaacgtgtagttaagttaatgtctaac
aagtatactcacaagtgacccctgataaagaaatcaatttgattggtaat
aagtacaatcaccagatgatccagaacaagaagttcctgtgattgggaat
aagtatattcaccaaaggatccagaaaaggtagtaaatgttattggtaat
tggtttactccaagaacgaccctgaacgcaaggtgccggtggtatctaac
aagtttactcacaaaagacacctgataaagaaattaacttaattggtaat
aggtttattcacaaaacgaccctgaaaaggttgtgaacgtgattggtaat
aggtttactcaaaggtagatcctgaacgtgaagttaaattaatgtcaaat

ggtcatattgctgatgacgttaagcacttaactccagctgatgttttggc
ggtaatatcgatgctaaattgaagcacatcacacctgctgatattattgc
ggtcacattgacgagtcgattcatcacattcttcctgccgatattattgc
gggcacattgatgaagatgatcgtacagtacgtccagctgatatcttggc
ggacacattgctgaagatgttaagtgcatcactccagccgacatcatcgc
ggtcatatcccattagaatacaagcacattgaaccagctgatattcttgc
gggcacattgatgaaaatgaccggacagtgcgtccagcagatatcttagc
gcttacatcgaagaagagattaaaaacatcacgcctgctgatattatttc
ggtcatattgctgaagatgttaagcacttaactccagcagatgttttggc
ggccacattgcagatgatgttaaacatttaactcctgctgatgtattggc
ggtcatattggtaaaaaagtgaagcacatcgtccccgctgatgttttggc
gggaacatcgatatcaagctgaagcacattcgtccagccgatattattgc
gcaaatgttgatatccaattcaagcacattacaccagctgatatagtagc
ggtcacatctccttggacttaaagcacatccaaccagccgacatcctggc
ggtcatatcgatgccaaagtgaaacatgtgattcctgctgatatcatcgc
ggcaacattgatttgaagttcaagcacattgtgcctgctgatatcattgc
ggtcacattgatgcagatgttaagcatttgactccagctgatgttttagc

atcaattaactacttctttaaccttcaagataacatcggaactactgatg
ttcaatgaattacttcttccttcttcaagatggaattggtagtacagatg
cggcatgaactatttcttcaatctccaagagggagtcggcgcgactgacg
aggtatgaactacttcttgaacttgcaagaaggtgttggtcatgttgatg
ttctgtcaactacttcctagaactccaagaaggcgtcggcaacatcgacg
ttccttaaactacttctttaacttacaagaaggtattggtagcacagacg
tggtatgaactacttcttgaatttacaagaaggcattggaaacgttgatg
ttcaatcagctacttcttcaacctgctgcacggagtaggcgacacagatg
atcaattaactacttctttgctttacaagacaagattggtaccactgatg
atcaattaactacttcttcgaccttcaagataatattggtactactgatg
atcaatgaactacttcctgaatcttcaggaaggcttgggttcaattgatg
atccatgaactacttctttgacttacaactggggattggtaacactgatg
ttccatgaactacttcttcaatttacaagaaggtatgggttcaacagatg
ttcgatcaactacttcttgaacttacaagaagggatcgggactaccgatg
ttcaatgaactacttctttaacttacaagaaggtttaggttcaacggatg
ttccattaattacttcttcaacttgcaagaaggtcttggctcaaccgatg
ttcaattaattacttctttgctttacaagataagatcggtactactgatg

atatcgaccacttaggtaaccgtcgtattcgtcgtgtaggtgaattactt
atattgatcatttgggtaaccgtcgaatccgttcagttggtgaactactt
atatcgatcatttaggcaatcgtcgaattcgttcggttggcgaactgctt
atattgaccacttgggtaaccgtcgtattcgttctgttggtgaattgttg
acatcgaccacttgggtaaccgtcgcattcgccgggttggtgaattgctg
atatcgaccacttaggtaaccgtcgtattcgttcagttggtgaactactt
atattgatcatcttggtaaccgtcgtattcgctcggttggtgagttgcta
atatcgatcatcttggaaaccgccgtttacgttctgtaggcgagcttctc
atatcgaccacttgggtaaccgtcgtattcgtcgtgttggtgaacttctt
atattgaccacttaggtaaccgtcgtattcgtcgtgtaggtgaattactt
acattgatcacttgggtaaccggcggattcgttccgttggtgaactgttg
atattgaccacttggggaaccgacggattcgttccgttggtgaattactc
atattgaccacttgggtaaccgtcgtactcgctctgtaggcgaattatta
acatcgaccacttgggtaaccggcggattcgttccgttggggaactgttg
atattgatcatttaggtaaccgtcggatccgttcagttggtgaattatta
atattgatcacttgggtaaccggcggattcgttccgtgggtgaattattg
atatcgaccacttgggtaaccgtcgtattcgtcgtgttggtgaacttctt

caaaaccaatttagaattggtttagcaagaatggaacgtgttgtgcgtga
caaaaccaattccgcattggtttatcacgtatggaacgtgtagtacgtga
gaaaaccaattccgtattggcctcacgcgaatggaacgtgttgtccgcga
caaaaccaattccgtattggcttaacgcgtatggaacgtgttgttcgtga
caaaaccagatgcggatcggtttggcccggatggaacgggttgtccgcga
caaaaccaattccggattggtcttgcacggatggaacgggttgttcgtga
caaaatcaattccgtattggtttgacacgtatggaacgtgttgtgcgtga
cagaaccaattccgtatcggtttaagccgtatggagcgtgtggttcgtga
caaaaccaatttagaattggtttagcaagaatggaacgtgttgttcgtga
caaaaccaatttagaattggtttagcaagaatggaacgtgttgtacgtga
caaaaccaattccggatcgggctttctcggatggaacgtgttgtccgtga
caaaaccaattccggatcgggttatcccggatggaacgggttgttcgtga
caaaaccaatttagaattggtttatcacgtatggaacgtgttgtacgtga
caaaaccaattccggatcgggctcgcccggatggaacgggtggttcgcga
caaaaccaattccggatcggtttatcacggatggaacgtgtggttcggga
caaaaccaattccggattgggttatcccggatggaacgggttgtgcgtga
caaaatcaatttagaattggtttggcaagaatggaacgtgttgttcgcga

aagaatgtcaattcaagatatttctacagttacaccacaacaattaatta
acgtatgtcaatccaagatgctgaaacagttacaccacaacaattgatta
acggatgtcgattcaagattccgacactgttacaccgcaacaattaatta
acgcatgtcaattcaagatgccaacacggttacaccacaacagttaatca
acgtatgtcaattcaagacgcggctacggttactccgcagcaattgatca
acggatgtcaattcaagatcctgacactgttaccccacagcaattaatta
acgtatgtcaattcaagatgcaaatacagttacaccacaacaattaatca
gagaatgtcaattcaagatacgaatacaattacgcctcagcagctgatca
aagaatgtcaatccaagatcctttaaccgttactccacaacaattgatca
aagaatgtcaatccaagacatttctactgttacaccacaacaattaatca
gcggatgtccattcaagataccgctacggtaacgccgcaacaattgatca
acggatgtccattcaagatgctgcgacggtaacgccacaacaattgatta
acgtatgtcaattcaagatacatcaactgttacaccacaacaattgatta
acggatgtcaatccaagacatcaacaccgtaacgccacaacaactgatca
acggatgtcaatccaagacacaagcaccgtaacaccacaacaattgatta
acggatgtcgattcaagatgctgcgacggtaacgccacaacaattgatta
aagaatgtcaatccaagacccatcaactgttaccccacaacaattgatta

acattcgtcctgttgttgcttcagttaaggaattctttggttcatcacaa
acattcgtccagtagttgctgcaactaaagaattctttggttcttcacaa
atattcgtccggttgttgccgtagtcaaagagttctttggttcttcacaa
atatacgtcctgttgtagccgctgtcaaagaattctttggttcttcacaa
acatccggccaatcgttggttcaatcaaggaattcttcggttcatcccag
atattcgtccagtggttgcttctattaaagaattctttggttcatcccaa
acattcgacctgttgtggcagctgttaaagaattctttggttcatcgcaa
atattcgtcctgttattgcgtccattaaagagttctttggaagctcacag
atattcgtccaattgttgcaagtatcaaggaattcttcggttcatcacaa
atattcgtcctgttgttgcttcagttaaggaattctttggttcatcacaa
acattcggccagttgtagcttctatcaaggaattcttcggcagttcccaa
acattcgtcctgtcgtggcctcaattaaagaattctttgggtcttcacag
atattcgtccagttgttgcttcaattaaagaattcttcggaagttctcaa
acattcgcccagtcgtggcttcaattaaggaattctttggttcctcccaa
atatccgtccagttgttgcttcaatcaaggaattcttcggttcatcacaa
acattcgcccagtggttgcttcaattaaggaattctttgggtcatcacaa
acattcgtccaattgttgcaagtatcaaggaattcttcggttcatcacag

ttgtcacagttcatggaccaaaacaacccacttggtgagttaactcacaa
ttgtcacaattcatggatcaaactaacccgcttggtgaattatcacataa
ctttctcaattcatggatcaaaccaatccgcttggcgaattgaaccataa
ttgtcacagtttatggatcaaactaacccattgggtgaaatgaaccacaa
ctttcccaattcatggaccaaaacaacccgctgggtgaattgacccacaa
ctttcccagttcatggatcaaaccaacccattaggtgaattaactcataa
ctttcacagttcatggaccaaacaaatccattgggcgaaatgaaccacaa
ctttctcaattcatggatcagacgaacccgcttgctgaattaacgcacaa
ctttcacaatttatggaccaacacaacccattaggtgaattgactcacaa
ttatcacaatttatggatcaaaacaacccacttggtgagttaactcacaa
ctgtcgcagtttatggatcagacgaatccgcttggtgagttaacgcataa
ttgtctcaattcatggatcagactaacccgttaggtgaattaacgcataa
ttgtcccaattcatggaccaaactaatccattgggtgaattgtctcataa
ctttcccagttcatggaccagacaaacccactgggtgaattgacccacaa
ttgtcacaattcatggatcaaaccaacccacttggcgaattgacgcataa
ttgtcacaattcatggaccaaaccaaccccttaggtgaattaacgcataa
ctttcacagtttatggaccaacacaacccattgggtgaattgacacataa

acgtcgtatgtctgccttaggacctggtggtttgtctcgtgaccgtgctg
gcgtcgtctatcagcacttggacctggtggtttgactcgtgatcgtgccg
gcgtcgtttgtctgccttgggacctggtggactgactcgtgatcgtgctg
acgtcgtttgtcagctcttggaccgggtggtttgactcgtgatcgtgccg
gcggcgtatgtccgccttggggcctggcggtctgtcccgtgaccgggccg
gcgtcgtctttcagcgcttggtcctggtggtttgactcgtgaccgggccg
gcgtcgtctttcagcccttggacctggtggtttgacacgtgatcgtgctg
gcgtcgtctgtcagcattaggaccgggcggattgacacgtgagcgtgccg
gcgtcgtatgtcagccttagggcctggtggtttgactcgtgaccgtgctg
gcgtcgtatgtcagccttaggacctggtggtttgtctcgtgaccgtgctg
gcgtcgtctgtctgctcttggacctggtgggttgacgcgtgaccgtgccg
acggcgtctgtctgctttgggacctggtgggttaacgcgtgaccgggccg
gcgtcgtttctctgctttgggacctggtggtttgactcgtgatcgtgctg
gcggcgtctgtccgccctgggaccgggtggtttgacgcgtgaccgggccg
acgtcgtctatctgccttaggacctggtggtttgactcgtgaccgtgccg
gcggcgtttatcagccttaggacctggtggtttgactcgtgatcgggccg
acgtcgtatgtcagccttagggcctggtggtttaactcgtgaccgtgccg

ggtacgaagttcgtgacgtgcactatactcactatggtcgtttatgtcct
gatatgaagttcgagacgttcactatacgcattatggtcgtatgtgtccg
gttatgaagttcgtgatgttcattattctcattacggccgtattgatcca
gcgttgaagttcgagatgttcactatacacattacggtcgtattgatccg
gctacgaagtccgggacgttcactacacccactacggccgtctgtgccca
gatatgaagtgcgggacgttcactatactcactatggccggatgtgccct
gtgttgaagtgcgagatgtgcactatacacactatggtcgaattgatcca
gaatggaagtgcgtgacgttcactactcccactatggccgtatgtgtccg
gttatgaagttcgtgacgttcactatactcactatggtcgtttgtgtcct
gatatgaagttcgtgacgtgcactatactcactatggtcgtctatgtcct
gttatgaagtccgggacgttcactacacccattatggccgtatgtgtccg
gttatgaagtccgggacgtgcactatacccattatggtcggatgtgccca
gatacgaagttcgtgacgttcactatacacactatggtcgtatgtgtcct
gttatgaagtccgggacgttcactatacccactacggccggatgtgccca
gttatgaagttcgagatgttcactatacgcattatggtcgtatgtgccca
gatatgaagttcgtgacgtgcactatacccactacggtcggatgtgccca
gatatgaagttcgtgacgttcactatactcactatggtcgtttgtgtcct

attgaaactcctgaaggacctaacattggtttgattaactctttagcaac
attgaaactcccgaaggtcctaatatcggtttgattaataacttggcttc
attgaaactccagaaggcccaaacattggtttgattacctctttggctgt
attgaaacaccagaaggtcctaacattgggttgattaactcgttggccac
atcgaaacgccagaaggccctaacatcggtttgatcaactccatggccac
attgaaacaccagaaggtcctaacattggtcttattaacagtctttcatc
atcgaaacaccagaaggtccaaacattggtttgattaactcattagctac
attgaaacgcctgagggcccgaacatcggtttgatcaactcactatcatc
atcgaaactccagaaggtcctaacattggtttgatcaactcacttgcttc
attgaaactcctgaaggacctaacattggtttgattaactctttagcaac
attgaaacgcctgaaggcccgaacatcgggttgattaacagtcttgcttc
attgaaacgcctgaagggcctaacattgggttgatcaacagtttgtccag
atcgaaactcctgaaggtcctaacatcggtttgatcaacagtttatcttc
atcgaaacgccggaaggaccgaacatcgggttgatcaactcgctgtcctc
atcgaaacacctgaaggccctaatatcggtttgatcaatagtttagctag
atcgaaacgcctgaaggccctaacattggtttgatcaacagtttgtcttc
attgaaactccagaaggacctaacattggtttgattaactcacttgcttc

ttacgctattgttaataagtatggctttattgaaacaccataccgtcgtg
atatggtaagatcaaccgttatggttttatcgaaacaccatatcgtcgtg
ctatggacggatcaacgaatatggttttatcgagacgccttatcgccgtg
ttatggtcgcattaacaaatatggttttgttgaaacaccataccgtcgtg
ttacgccatcatcaacaagtacggcttcctggaaaccccataccggcgcg
ttacgcaagggtaaataaatatggatttatcgaaactccataccgtcgtg
ttatggtcgcattaacaagtatggcttcattgagacaccttatcgtcgtg
ttatgcaaaagtaaaccgttttggctttattgaaacgccatatcgccgcg
atacgcaattattaacaagtatggtttcattgaaactccataccgtcgtg
ttacgctattgttaacaagtatggtttcattgaaacaccatatcgtcgtg
ttatgcggttgttaatccttatggttttattgaaacgccatatcgtcgtg
ctatgcccgggttaacaagtatgggttcatcgagacgccataccgtcgtg
ttatgctcgtattaataagtatggttttgttgaaacaccatatcgtcgtg
ttacgcccgggtgaacgcatacggctttatcgaaacgccgtaccgtcgtg
ctacgctgttgttaaccgttatggcttcattgaaacaccatatcgtcgtg
ttatgcgaaggtcaaccgttccggcttcatcgaaacgccataccggcgtg
atacgcaatcattaataagtatggtttcattgaaacaccatatcgtcgtg

tttcttgggatactcacaaggttactgacaagattgattacttaactgct
tttcatgggaagatcataaagttaccgatcgtattgattacttaactgct
ttgattgggatacccataaagttaccgacaagattgattacttgactgcc
ttgattggacaactcataaggttacagataagattgattatttgacagcc
tttcctgggcaacccacaaggttaccgacaagatcgactacttgactgcc
tttcctggaaggatcacaaggtaactgacaagattgattacttaactgct
ttgattggacaacccatatggttactgacaaaatcgactatttaactgct
ttgaccctgaaacagggaaggtaacgggcagaatcgattacttaactgct
tatcttggaagactcacaaggttactgataagatcgactacttaactgct
tttcttgggatactcacaaggttactgataagatcgactacttaactgct
tttcttgggatacgcataaagttaccgacaaaatcgactatttgactgcc
tttcttgggatacgcataaggttaccgataagatcgattacctgacagct
tatcttgggaaacacataaagttacagacaaaattgactacttaacagcc
tctcatgggccgaccacaaggtaaccgaccggatcgactacctgacggcc
ttagttgggatacacatgatgttactgataagatcgactatttaacagcc
tcgattggacaacgcataaggttaccgataagatcgactacttagcagcc
tttcttgggatacccacaaggtaaccgataaaatcgattatttgactgct

gatgttgaagataattacattattgctggtgccaacgctccattaaatga
gacgaagaagatcaatttgttattgctcaggctaactctccacttaatga
gatgtcgaagataattacacgattgctcaagctaactctccgttaaatga
gatgaagaagataactatattgttgctcaagctaactcaccattaaatga
gatgaagaagacaactacatcatcgccggggccaatactcctttgaacga
gacgaagaagataacttcatcattgctcaggctaacacgccattaaatga
gatgaagaagataactatattgtcgcacaggcgaactcaccgttgaacga
gatgaagaggataactatgttgtcgctcaagcgaatgctcgtcttgatga
gatgaagaagataattacatcattgccggtgcaaacactcctttgaatga
gatgtagaagataattacattattgctggtgctaacgctcgcttaaatga
gatgaagaagataactacatcgttgcgcaggcgaactcgcctttgaacga
gatgaagaagataactatgttgttgctcaggccaacacgccattaaatga
gatgaagaagataattacgttatcgcacaagctaactcaccattaaatga
gacgaagaagataacttcatcatcgcccaggccaacacgccactgaacga
gacgaagaagataactatgtcattgcgcaagccaactcaccattaaacga
gatgaagaagaccaatttgtgattgcacaagccaactctccattgaatga
gatgaagaagataactacattattgccggtgctaacactcctttgaatga

agacggttctttcaaggataagatcgttttagctcgtcataaggaagata
tgatggttcatttgctgacgacgtagttatggctcgtcatgaaagtgata
cgatggatctttcacaaatccaactgttaccgctcgtcatggcgataaca
agatggtagctttgtccacaacacagttatggctcgttttggtgaagaaa
agacggctccttcgttgatgacgtgatcctttgccggcaccgggaagaca
tgatggttcatttgttgacgatcaagtaatggctcgtgataaggatgatt
tgatggtagtttcgttcacgatacagttatggcacgttttggtgaagaaa
cgaaggcgcctttattgatgacagcatcgtagctcgtttccgcggggaga
cgatggttcatttaagagtgatgtgatcttagctcgtcaaaaggaagata
agatggttctttcaaagataagattgttttagcccgtcataaggaagata
cgatggttcctttgttgacgaaaccgttctggctcgtcacaaggataaca
tgatggttccttcaatacggatacgatcatggcccgtgcccaatctgaaa
tgatggttcctttgttgatgatgtagttatggctcgtaagaaagatgatg
agatggttcctttgttcacgacgaaatcatgtgccgtgataaggaagact
tgatggttcattcgttgataacacggtcttggcccgttacaaggatgaca
tgatggttctttcgttgaagacactgttttagctcgtaacaaggaagaaa
tgatggttcatttaaagaagacataattttggctcgtcaaaaggaagata

accttgaagttactcctgataagattgactatatggacgttattcctaag
acatcgaaactagcattgaaaatgtcgattacatggacgtttctcctaag
atattgaaacgccaattgaagatgtcgactacatggatgtttctccaaaa
acattgaaacaccaattgatcgtattgactacatggacgtttcgccaaag
acgtcgaagtaagtccagaccggatcgactacatagacgttattccaaag
acatcgaaaccagtgttgaaaacattgattacatggatgtttctcctaag
acatcgaaacaccaatagatcgcattgattacatggacgtttcgcctaag
acaccgttgtttccagaaatcgtgtagactacatggatgtatcgcctaag
acgtcgaagttactcctgataagattgactacatggacgttattcctaag
acctagaagttacccctgataagattgactacatggacgttattcctaag
acattgaaatctctccagacaaagttgactacatggacgtttcacctaaa
acattgaaaccagtgctgaccggattgactacatggatgtttcgcctaag
acgttgaaatttcaactgaaaaagttgactacatggacgtttcacctaaa
acatcgaaacggcgccagaaaacgtcgactacatggacgtttcgccaaag
atatcgaaacatcaatcgacaagttagattacatggacgtttcgcctaag
acttggaaacgccaatcgaaaatgtcgattacatggacgtttcgcctaaa
acgtcgaagttactccagataagattgactacatggacgttatccctaag

caagtagtttcagtaacttctgcatgtattcctttccttgaaaacgatga
caagtagttgctgttgctacagcatgtattcctttcttggaaaatgatga
caggttgttgctgtttcgacagctgcgattcctttccttgaaaatgatga
caggttgtttctgttggaacagctgctattccgttcttggaaaacgatga
caggttgtttccgtaacttccgcatgtattccattcctggaaaacgacga
caagttgtttctgttgcctctgcatgtatcccattccttgaaaacgatga
caagttgtttctgttggtacagcagcgattcctttcttagaaaatgatga
caggttgtatctgctgcgacagcatgtatcccgttcttagaaaacgatga
caagttgtttctgtagcttcagcatgtattccattccttgaaaacgatga
caagtagtttcagtaacttctgcatgtattcctttccttgaaaacgacga
caggttgttgcggtcgcaacggcttgcattcctttcttggaaaacgatga
caagttgttgcggttgccacggcatgtattcctttcttggaaaacgatga
caagtagttgctgttgctacagcatgtattcctttcttggaaaacgatga
caagtggtttccgttgcctccgcatgtattccgttcttggaaaacgacga
caagtagttgctgtcgctacggcctgcattcctttcttggaaaacgatga
caagtggttgccgtcgcaacggcatgtattcctttcttggaaaacgatga
caagttgtttcagtagcttcagcatgtatcccattcctagaaaacgatga

ctctaaccgtgccttgatgggtgctaaccaccaacgtcaggctgttccat
ttctaaccgtgccttgatgggtgctaatatgcaacgtcaggctgttccat
ttccaaccgtgctttaatgggggccaacatgcagcgtcaggctgttcctt
ttccaaccgtgctttgatgggtgccaacatgcaacgtcaggcagtacctt
ctccaaccgggccttgatgggggccaaccaccaacgtcaggctgttcctt
ctctaaccgtgctttgatgggtgctaacatgcaacggcaagctgttcctt
ttctaaccgtgccttgatgggtgccaacatgcaacgtcaggccgtacctt
ctccaaccgtgccctcatgggagcgaacatgcagcgtcaggctgtgcctt
ctctaaccgtgctttgatgggtgccaaccagcaacgtcaggcagaacctt
ctctaaccgtgctttgatgggggctaaccaccaacgtcaagctgttccat
ctccaaccgtgctttgatgggtgcaaacatgcaacgtcaggctgtgccgt
ctccaaccgggccctgatgggtgccaacatgcaacggcaagctgtgccat
ctctaaccgtgctttgatgggtgctaacatgcaacgtcaggctgttcctt
ctccaaccgggccttgatgggtgccaacatgcaacggcaagccgttccgt
ttcaaaccgtgccttgatgggtgctaacatgcaacgtcaagctgttcctt
ctctaaccgtgctttgatgggtgccaacatgcaacgacaagcggtgccgt
ctctaaccgtgctttgatgggtgccaaccagcaacgtcaggctgctcctt

tgattaacccacatgctccaattgttggtactggtatggaataccgtgct
tggttgatccacattctccattaattggtactggtattgaatataaagct
tggttgctccgcattctccgatcgttggaaccggaattgaatatcgtgca
tgcttgatccacattcaccattagtaggaacaggaattgagtataaagca
tgatcaacccgcacggtccgcttgtggctactggtatggaataccgggca
tgatcaatcctcatgcaccattagtaagtactggtattgactacaaggct
tgcttgacccacatgcaccacttgttggtacaggtatcgaatataaggct
tgatgcagccggaagcgccatttgttggaactggtatggaatacgtatca
tgatcaacccacatggttcacttgttggtactggtatggaatatcgtgcc
tgattaatccacatgcaccaattgttggtactggtatggaataccgtgca
tggttaatccgcatgccccacttgttgggacagggatggaatacaaggca
tgttgaacccacatgcgccattaattggtactgggattgaatacaaagcg
tgattaagccacatgcaccattagttggtacaggtattgaatacaaagct
tgattaacccacacgctccgttgatcgggaccgggattgaatacaaggcc
tggttaacccacatgcaccacttgttgggactgggatggagtacaaagca
tacttgatcctcacgcgccattaattgggactgggattgaatataaagct
tgattaacccacacagttcccttgttggtactggtatggaatatcgtgca

gctcatgactctggagatgcattagttgctaaagcacctggtgtagttga
gcgcatgattctggggttgctcttttatgtcaacacgctggtgtagttga
gcggtcgattccggattagcacaaattgccgaagaaaagggcacagtcga
gctcacgattctggtgttgcgatgattgcacgcgcatctggtgaagttga
ggtcacgactccggtgacgccttgctggctgaagcagacggtgaagttga
gcccatgactctggggttgcaatgattgctaagaagccaggaacggttga
gcccacgattctggtgttgccatgatttctcgtgctgctggtgttgttga
ggaaaagactctggtgccgctgttatttgtaaacaccctggtatcgttga
gctcacgattcaggtgctgctttaattgctaaggctgctggtactgttga
gcacatgactctggggatgcattagttgctaaagctcctggtgtggttga
gcccatgactccgggacagcggttttggctaataacgctggtaccgttga
gcccatgactcaggggttgctttgatcagtcaacatgatgggactgttga
gcacatgactctggggtagcattgatttctgaacatgaaggtacagttga
gcccacgactccggggtcgctttgatcgctaagaacagtgggaccgttga
gcccatgattcagggattgctttattagcacaacatgccggaactgttga
gcacatgactcagggattgccttgatttgtcgtcatgaaggaacggttga
gctcacgactcaggtgctgcattaattgctaaggcagctggtactgttga

atacgttgatgcaaacgaaattagaattagagacgacgatactttagata
atatgttgatgcacgtgaagtacgtgtccgtgatgatggcgcacttgata
atatgttgatggccgaacaattaaagtcgaagaagatggaactctccatg
gtatgtggacggtcgccaaatccgagttcgtgaagatggtcagttggata
atacgtggacgcaaacgaaatccgcgtccgcgaagaccagacactggaca
atatgtggatgctcgtgaagtacgggttgaagaagatggaacacttgata
atatgttgatgggcgtcaaattcgtgtgcgtgaagatggtcaacttgata
acgcgtagaagccaaaaacgtttgggttaaagtaaaaggaaacctggata
atacgtagatgcaaatgaaatccgtatccgtgaagatggtactttagaca
atatgttgatgcaaacgaaattagaattagagacgatgatactttagata
atatgttgatgctaagcaaattcgggttcgtgaagatggtgccttggatg
atacgttgatgcacgtgaaattcgtgttcgtgaagatggtgccttagaca
atatgtagatgctcgtgaaattagagttcgtgacgatggttctttggaca
atacgttgacgcccgcgaagtacgggtacaagaagacggaacgttagaca
atatgtcgatgcgaaagttattcgtgttcgtgaagacagctcattagata
atacgttgatgctcgcgaagttcgcgttcgcgatgatggttcattagaca
atacgttgatgctgatgaaattcgtattcgtgaagatggtactttagaca

agtatgttcttgaaaaattccgtcgatcaaatgcaactaagaactacaac
cttacaagctcatgaagttccgccgttcaaatggtggtaagaactacaac
aatatccattaatgaaattccagcgctcgaatggcggaaagaattataac
cttatgaattgatgaaattccgtcgttcaaacggtggtaaaaactataac
cttacacccttgaaaagtaccgccggtcaaacgcgactaagaactacaac
cttacaagttaatgaagttccgtcgttcaaacggtggtaagaactacaac
cgtacgaactaatgaagttccgccgctcaaacggtggtaaaaactataac
aatacagcctgctgaaatttgtccgctctaaccaaggtacgtgctacaac
agtacactcttgaaaaataccgtcgttcaaacaactctaagtcatacaac
agtatgttcttgaaaaattccgtcgttcaaacgcaactaagaactacaac
cctacaacttgatgaaattcaagcgtagtaacgccggtaaaaactacaac
cttacaagctcatgaagttccgccggtcaaacggtgggaagaactacaac
agtataaattgatgaaattccatcgttctaatggtggtaagaactataac
cttacaagctgatgaagttccgccgctctaacggtggtaagaactacaac
cgtacgaattaatgaaattccgtcgttcaaatgctggtaaaaactacaac
cttacaagttaatgaaattccgtcgttctaacggtggtaagaactataac
agtacactcttgaaaaataccgtcgttcaaacaactctaagtcatacaac

caaacaccagctgttaagcaaggcgaaagagtagtagctgacgaagttat
caacgcccaattgttcgagttaatgataaagttgacgcggatgaagtact
cagactccgattgttaaagttggtgaaaagattgaaaaaggtgaagtgct
caaaagccaattgtacatgtcggtgagcatattgaagccgacgaggtttt
cagacgccaaacgtcaagcgcggcgacaaggttgttgacggccaggtaat
caacgtccaattgttaaggttggcgaacatgttgatgctgatgacgtatt
caaaagccaattgtccatgaaggtgagcatgttgaagccgatgaagtttt
cagcgtccgatcgtaagtgtcggcgatgaagtggtaaaaggagaaatcct
caaactcctaatgttaaattaggtgatcatgttgacgtaagtgatgttat
caaactccagctgttaagcaaggtgaacgagtagttgcagatgaagttat
cagcggccaatcgtgaccatcggcgatcatgttgatgttgacgaaatcat
caacgcccaatcgttaaggtcggcgaccatgtcgataacgatgaagtctt
caaacaccaattgtacgtgttggagacagagtagatgctgatgaagtatt
caacggccaattgttaaggttggcgaatgggttgacgctgatgacgtctt
caacgcccaatcgttgcaaaaggcgatcacgttgatgttgatgaaattat
caacggccaatcgttaaagttggcgatcacgttgataacgatgaagtctt
caaactcctaatgttaaattgggtgatcacgttgatgaaagtgatgtaat

tgccgatggtccagcaatggaaaacggtgaattagctctaggtcaaaacc
agctgatggtccatcaatggaacaaggtgaattagcccttggacaaaacc
tgccgatggaccagcaatggaaaatggtgaacttgctcttggacaaaatc
ggcagatggtccttcaatggaacaaggtgaattggccttggggcaaaatc
tgccaacggtccgtcaatggctgatggcgaacttgccctgggtcaaaacc
agctgatggtccatcaatggaacaaggtgaattagctcttggtcaaaacc
ggctgatggcccatcaatggaaaaaggtgaacttgctttgggacaaaacc
tgctgacggtccttctatggagcttggtgaacttgcacttggccgtaacg
tgctaacggtccaactatggatcacggtgaacttgctttaggtcaaaacc
tgctgatggtccagcaatggaaaacggcgaattagctctaggtcaaaacc
cgctgatggaccagccatgcaaaatggtgaattggcattgggacaaaacc
ggctgatggtccttccatggaaaatggggaattggctttgggtcaaaacc
agctgacggaccagctatggaaaatggagaattggctttaggtcaaaatc
agccgacggaccatcaatggaacaaggggaattagcccttggtcaaaacc
cgctgatggaccagctatggaaaaaggcgaattagccttaggtcaaaacc
agccgatggtccagcaatggaaggtggggaattagcccttgggcaaaacc
tgctaatggtccaactatggatcatggtgaacttgcattaggtcaaaacc

caattattgctttcttgacttggaacatgtacaactatgaagatgccgtt
cattgatcgccttcatgacatggcaaggttataacttcgaagatgcgatt
cggttatcgcctttatgacttggcatggatataacttcgaagatgcaatt
ccttaattgctttcatgacttggcaaggatataacttcgaagatgccatt
cggttatcgccttcaccacttggaacatgtacaacttcgaagacgccatc
cattaatcgcctttatgacttggcaaggatacaacttcgaagatgccatc
cattgattgcctttatgacttggcagggttataacttcgaagatgccatt
taatggtcggcttcatgacgtgggatggctacaactatgaggatgccatc
cacttatcgctttcatgacctggaacatgtacaactacgaagatgccatc
caatcattgcattcttgacttggaacatgtacaactatgaagatgccgtt
cgatcatcgccttcatgacttggaacatgtacaactacgaagatgcgatt
cattagttgccttcatgacttggcaagggtacaacttcgaagatgccatt
cattgattgcatttatgacatgggatggttataacttcgaagatgctatc
cactgatcgccttcatgacttggcaaggttacaacttcgaagatgccatc
cattgatcgctttcatgacttggaatatgtataactacgaagatgctatc
cattagttgccttcatgacttggaatggttataacttcgaagatgccatc
cactcattgctttcatgacttggaacatgtacaactatgaagatgccatc

atgatttctgaacgtatggttaaagatgatgtctacacatctatccatat
gcgattaatgaacgtttagttcgtgatgacgtatatacatcaattcatat
gtcttaaacgaacgactggtccgtgacgatgtgtacacatctattcatat
gtcttaaatgaacgtttggtccgtgaagatgtttatacttcaattcacat
atgctgagcgaacgcctggttaaggaagacgtctacacttcaatccacat
gccattaatgaacgattagttaaagacgatgtttatacttctatccacat
gttttgaacgagcgcctagttcgtgaagatgtttatacatcaattcatat
atcatgagtgaacgcctagtgaaggatgatgtttatacatctatccacat
atgctttcagaacgtttagttaaggatgatgtttacacttcaattagtat
atgatttctgaacgtatggttaaagatgatgtctacacttctatccatat
gtgctctccgaacgactcgttaaagatgatgtttacacctcaatccatat
gggatcaacgagcggttggttcgcgatgacgtttacacgtcgattcatat
gcaattaacgaacgtttagttaaagaagatgtttatacatctattcatat
gccattaacgaacgcctagttaaagacgacgtttacacttcgatccacat
gttctttcagaacgcttagttaaagaagatttgtatacatcaattcatat
attattaatgaacgtttagtccgtgaagacgtctacacgtcaattcatat
atgctttcagaacgtttggttaaggatgatgtatatacttcaattagtat

tgaagactatgaatcagaagctcgtgatactaagcttggacctgaagaaa
cgaagaatatgaatcagaagcacgtgatacaaaacttggacctgaagaaa
cgaagaacacgagtctgaagcacgtgatacaaaacttggacctgaagaaa
cgaagaatacgattcagaagcgcgagacacaaaacttggaccggaagaaa
tgaagactacgactcagaagcccgtgacaccaagctggggccggaagaaa
cgaatcatacgaatctgaagcacgtgaaaccaagcttggacctgaagaaa
tgaagaatatgattcagaggcccgcgatacaaaacttggaccggaagaaa
tgaagaatacgaatcagaagcacgtgatacgaaacttggacctgaagaaa
tgaagactacgaatcagaagctcgtgacactaagcttggccctgaagaaa
tgaagattatgaatcagaagctcgtgatactaagttaggacctgaagaaa
tgaagaatatgaatctgaagcacgtgacaccaagcttggacctgaagaag
tgaagaatacgaatcagaagcgcgtgatacgaagcttggacctgaagaaa
tgaagaacatgaatctgaagctcgtgatactaaattaggacctgaagaaa
cgaatcttacgaatccgaagcccgcgaaactaagctcggaccagaagaaa
tgaagaatacgaatcagaagcacgtgatacaaaacttggacctgaagaaa
tgaagaatatgaatcagaagcacgtgacaccaagcttggacctgaagaaa
cgaagattatgaatcagaagctcgcgatactaagcttggaccagaagaaa

ttacacgtgaaattccaaacgttggtgaagatgcgcttaaagacctcgat
tgactcgtgaaattcctaatattggtgaagatgcccttcgcaatcttgat
ttactcgtgaaatccctaacgttggtgaagaccaattaaaggatcttgat
tgactcgtgaaattcctaacactggtgaagatcagttaaaggatttggat
ttacccgggaaatccctaacgttggtgaagacgccttgaaggacctggac
tgacgcgggaaattccaaacgttggtgacgatgctttgaaggatcttgat
tgactcgcgaaattcctaatactggcgaagaccaattgaaggatttggat
tcactcgcgatattccaaacgtcggtgaagatgcgcttcgcaatcttgat
ttactagagaacttcctaacatcggtgaagatgctttgaaggatcttgat
tcacacgtgaaattccaaatgttggtgaagatgcacttaaagaccttgat
taacgcgtgaaattccaaacgtcggtgaagaagcccttaaggatctggat
tgacgcgtgaaattcctaacgttggggaagatgccttgaagaacttggac
tcacacgtgaaattcctaatgttggtgaagatgctcttaagaaccttgac
tgacgcgcgaaattccaaacgtcagtgaagacgcccgcaaggaccttgat
tcacacgtgaaattcctaatgttggtgaagattcattgaaggatcttgac
tgactcgtgaaattcctaacgtcggggaagatgcattgaagaaccttgac
ttacaagagaacttcctaacatcggtgaagatgctttgaaggatcttgat

gaagaaggtattgtacgtattggtgccgaagttcaagacggtgatatctt
caagatggtattgttcgagttggtgctgaagttgaagatggtgacatctt
gattccgggattattcgaattggtgccgaagttgaagatggagatatttt
gcggacggtattattcgtgtcggtgctgaagtgcacgatggggatatctt
gaaaacgggatcatccggatcggtgccgaagttcacgacggcgacatcct
gaaaacgggattgttcgtgtcggtgccgaagttcatgatggagatatttt
gctgatggcatcattcgtgtgggagcagaagttcatgatggcgacatctt
gaccgcggaatcatccgtattggggcagaagtaaaagacggagatcttct
gctgacggtattgtacgtgtcggtgctgaagttcacgatggtgatatttt
gaagaaggtattgttcgcataggtgctgaagttcaagatggtgatatctt
gaatttggtgtcgttcgtgtcggtgctgaagtgcgtgacggtgatatttt
gaagacgggattatccgtgttggtgccgaagttcaagatggggatatctt
gaatttggtattatccgtattggtgctgaagtaaaagatggagatatttt
gaatccggggtgatccgggtaggggccgaagtccacgatggtgacatttt
gaattcgggattgtccgtgttggtgcagaagttaaagacggcgacatttt
gaagacgggattatccggattggggccgaagttaaagacggtgacatctt
gctgatggtatcgttcgtgtcggtgctgaagttcatgatggtgatatttt

agttggtaaagttactccaaagggtgtgactgaattatcagctgaagaac
ggttggtaaggttactcctaagggggtcacagaattatctgctgaagaac
agttggaaaaattactccaaagggtgtaacggaattatcagccgaagaac
agttggtaaggtaacgcctaagggtgttactgaactttctgctgaagaac
ggtcggcaaggttacccctaaggggataactgaactgagcgctgaagaaa
agtaggtaaggttactccaaagggaatgactgaattatctgccgaagaac
ggtaggtaaggtgacaccaaagggtgtgactgaattatcagctgaagaac
tgttggtaaagtaacgcctaaaggcgtaactgaactgactgccgaagaac
ggtaggtaaggtaactcctaagggtgtaactgaattatctgctgaagaaa
agttggtaaagtaacccctaagggtgtgactgaattatcagctgaagaac
ggtcggcaaggttacacctaagggcgttactgaattgtcagctgaagaac
agttggtaaggtaacgcctaagggtgttactgaattatccgctgaggaac
agttggtaaagtaactcctaaaggtgtaacagaattatctgcagaagaaa
ggttggtaaggtaacgccaaagggggttaccgaactatccgccgaagaac
agttggtaaggtaacgcctaagggtgtgacagaattatcagctgaagaac
ggttggtaaggtaacgcctaaaggggttacggaattgtcagctgaagaac
ggtgggtaaggtaactcctaagggtgtaactgaattatctgctgaagaaa

gtttgcttcacgctatctttggtgaaaaggctcgtgaagttcgtgacact
gcttgcttcatgctattttcggtgaaaaagctcgtgaagttcgtgataca
gtttactccatgctattttcggtgaaaaggcccgtgaagttcgtgatact
gtttattgcatgccatttttggcgaaaaagcgcgtgaagtacgtgataca
gactgctgcacgccatctttggtgaaaaggcccgtgaagtccgtgatact
gtcttcttcacgctatctttggtgaaaagtcacgtgaagttcgtgatact
gtttgttacatgctatttttggtgaaaaggcacgtgaagtacgtgataca
gccttcttcacgccatctttggcgagaaagcccgcgaggttcgtgatact
gattacttcacgcaatctttggtgaaaaggctcatgaagttcgtgatact
gtttgcttcacgctatttttggtgaaaaagctcgtgaagttcgtgatact
ggttgctgcatgcgatctttggtgagaaagcacgtgaagtacgtgacacc
gactccttcatgccatctttggtgaaaaggcccgtgaagttcgggatact
gattgttacatgctatcttcggtgaaaaagcacgtgaagttcgtgataca
ggctcttacacgccatctttggtgaaaagtcacgcgaagtccgtgatacc
gtctattgcatgctatcttcggtgaaaaagcccgcgaagttcgcgataca
ggcttctccatgcgatctttggtgaaaaggcgcgtgaagttcgggatacg
gattacttcacgctatctttggtgaaaaggctcgtgaagttcgtgatact

tccttacgtgtaccacatggtggtggcggtattgttcaaaacgtacaagt
tcactccgtgttccacatggtggcggcggaatcgttcaagacgttaagat
tctttgcgtgttcctcacggtggtggcggaattattcaggatgtcgaaat
tcattacgtgttcctcatggcggcggcggtgtcgttcaaaacgttcgtat
tcattgagggtacctcacggcggtggcggtgtggttcaagacgttcaagt
tcattacgtgttcctcatggtggtggtggaatcatccaagatgttaaagt
tctttgcgtgttcctcatggtggtggcggcgttgtgcaaaatgtccgtat
tctcttcgtgtgcctcatggcggcggcggaattatccatgacgttaaagt
tcacttcgtgtaccacacggtggtggcggtatcgttcaagacgttaaggt
tccttgcgtgtacctcacggtggtggcggtattgttcaaaacgttcaagt
tcgctgcgggttcctcatggcggcggcgggatcattcaagacgttaagat
tctctgaaggtaccgcatggtggtggcgggatcatccaagatgtgaagat
tcattacgtgttcctcacggtgcaggtggtattgttcaagacgttaaaat
tccctcagggtgccacacggcggtggcgggatcatccaagacgtgaaggt
tcattgaaagtacctcatggtggcggcggtattatccaagacgttaagat
tcactccgggttcctcatggtggcggcggtatcatccaggacgttaagat
tcacttcgtgtaccacatggtggtggcggtatcgttcaagacgttaaggt

cttcacgcgtgaagcaggagacgaattgccacctggtgtaaacaagatgg
tttcactcgtgaaaatggtgacgaattatcacctggtgtaaacatgatgg
tttcactcgagaaaatggcgatgaattggctcctggagttaatatgatgg
ttatacacctgaaaatggtgatgaattagcaccaggtgtcaacatgatgg
cttcacccgtgaagccggcgacgaactggcaccaggcgttaacaccctgg
cttcactcgtgaaaatggggatgaattatcaccaggtgtaaatacaatgg
ctatacgcctgaaaacggggatgaattagcaccgggtgttaacatgatgg
cttcaaccgtgaagacggagacgaacttcctccaggtgttaaccagttag
ttatactcgtgaagctggcgatgaactttcaccaggtgttaacactatgg
attcactcgtgaagcaggcgacgaattgccacctggtgtaaataagatgg
ctttactcgtgaagccggcgatgagctgtctcctggtgtgaatatgatgg
ctttacccgtgaaaatggggacgaattgtcaccaggtgtcaacatgatgg
ctttactcgtgaaggtggagatgaattatccccaggtgtaaatatgatgg
ctttacccgcgaaaacggtgacgaattagccccaggggttaacaagatgg
ctttacgcgtgaagctggcgatgaattatcaccaggtgttaacatgatgg
cttcactcgtgaaaacggtgatgaattatctcctggcgttaacatgatgg
ttatactcgcgaagccggcgatgaactttcaccaggtgtaaatactatgg

ttcgtgtctacatcgttcaaaagcgtaaaattcaagttggtgacaagatg
ttcgtgtttatatcgctcaaaagcgtaaactccaagttggtgataagatg
tccgggtcttcattgctcaaaaacgtaagatccaagtcggtgataagatg
ttcgtgtttatattgcacaaaagcgtaaaattcaagtcggtgataagatg
tccgggtttacatcgtacagaagagaaagatccaagtcggggacaagatg
ttcgtgtttacattgcacaaaagcggaagatccaagttggggataagatg
ttcgtgtttatattgcacaaaaacgtaagattcaagttggtgataagatg
tacgcgtatatatcgttcagaaacgtaagatttctgaaggggataaaatg
ttcgtgtttacattgcacaaaagagaaagattcaagttggggacaagatg
ttcgtgtttacatcgttcaaaaacgtaagattcaagtcggtgacaagatg
tccgcgtttatattacgcagaagcggaagattcaggtcggtgataagatg
ttcgggtctacatcgcgcaaaagcggaagatccaagttggggacaagatg
ttcgtgtttacattgctcaaaaacgtaagttacaagttggggataagatg
tccgtgtttacatcgcccagaagcggaagatccaagtcggggacaagatg
ttcgtgtttacattacacaaaaacgtaagatccaagtcggcgataagatg
ttcgggtctacatcgcacaaaagcggaagatccaagttggtgacaagatg
ttcgtgtttacattgcacaaaagagaaagattcaagttggggacaagatg

tctggtcgtcacggaaacaagggtactattgccttagtttgtcctgaaga
gccggacgtcatggtaacaaaggtactgtttcagtggttatcccacaaga
gctggccgccatggaaacaaaggaactgtttcggttgttgtcccagaaga
gctggtcgtcatggaaacaagggaactgtttctgttgttgtgccagaaga
tccggtcgtcacggtaacaagggtacggttgccctgattgctccagttga
tctggacgtcatggtaacaagggtactgtttctatcgttgtgccagaaga
gccggccgtcatggaaacaagggaacagtctctgttgttgttcctgaaga
gccggtcgtcacggtaacaaaggtgttatctctaagattcttcctgaaga
tctggtcgtcacggtaacaagggtactgttgctgctgttgtaccagaaga
tctggtcgtcacggaaacaagggtactattgccttagtttgtcctgaaga
gccggtcgtcacgggaacaaagggacggtttccgtcgttgtgcctgaaga
tctggacgtcacggtaacaaggggacggtttcagtggttatccctgaaga
gctggacgtcacggtaataaaggtactgtttctgttgttattccagaaga
tccggtcgtcacgggaacaaggggacggtttcgatcgtcgttccagaaga
gctggacgtcatggtaacaaagggactgtttcaatcgttgttcctgaaga
gccggtcggcatggtaacaaagggacggtttcaatcgtggttcctgaaga
tctggtcgtcacggtaacaagggtactgttgctgcagttatgccagaaga

agatatgccatacttgccagatggtcgtccagtagacatttgtttgaatc
agatatgccttacatgcctgatggaactccaattgacattatgcttagcc
agatatgccgtttatgccggatggcagaccaatcgatattctcctttctc
agatatgccatatatgcctgatggaacacctattgacattctattgtcac
agacatgccttacctgccagacggtactccagtcgacatctgcttgaacc
agatatgccatacatgccagatggaactcctattgatattatgcttagtc
agatatgccatacatgccagatggtacaccaattgatatcttgttgtcac
ggatatgccttaccttcctgacggcacaccaattgatatcatgcttaacc
agatatgccatacttaccagatggtactccagtagacatttgtttgaacc
agatatgccatacttaccagatggtcgtccagtagatatttgtttgaacc
ggacatgccatacttgccagacggtaccccagttgacatttgcttgtcac
agatatgccgtacatgccagatggtaccccaatcgacattatgttgagtc
agatatgccatttatgcctgatggtactccaatcgatatcatgctttctc
agacatgccgtacatgccagatgggaccccaattgacattatgctgtcac
agatatgccatacacgccagatggtactccagttgatatcttattgagtc
agacatgccgtacatgcctgatggaacaccaatcgatatcatgttaagcc
agatatgccataccttccagatggtactccagtagatatttgtttgaacc

caatgggtgtgccttcacgtatgaacattggacaggttcttgaattacat
caatgggtgtgccttctcgtatgaatatcggacaagttcttgaacttcat
caatgggtgttccatcccgtatgaatatcggacagattttggaacttcat
ccatgggtgtgccatcacgtatgaatattgggcaagtacttgaattgcac
caatgggtgtgccatcacgtatgaacatcgggcagctgcttgaaatccac
cgatgggtgtgccaagtcgtatgaacattggtcagcttcttgaattgcac
ccatgggtgtgccttcacgtatgaacattggtcaagttcttgaattgcat
cgctgggcgtaccatcacgtatgaacatcgggcaggtattggaacttcac
caatgggtgttccatcacgtatgaacatcggacagcttcttgaattacac
caatgggtgtgccttcacgtatgaacattggacaggttcttgaattacac
caatgggtgtgccaagtcgtatgaacatcggacaggtgctggaattgcat
ccatgggtgtgccttcccggatgaacatcgggcaagtgctcgaattgcat
caatgggtgtgccttcccgtatgaacatcggacaagttttggatcttcac
caatgggtgtgccgtcccgtatgaacatcggtcaggtgatcgaacttcac
ccatgggtgtgccttctcgtatgaatatcggacaagtgcttgaattacat
caatgggtgtgccttctcgtatgaatatcgggcaagtgctcgaattgcat
caatgggtgttccatcacgtatgaacattggacagcttcttgaattgcac

ttaggtattgcagctaagcaattaggtattcatgttgccactccagtatt
ttgggaatggctgcacgtaacttaggtatccacatgacaactcctgtttt
ttgggcatggcagctaaaaaacttggtattaaaattatgactcctgtttt
ttaggatttgctgccaagaaacttggtattcatgttgcttcacctgtctt
ttgggccgggcagcccgggccttgggtatccacgtggctactccggtatt
ctaggaatggctgctcgtcgtcttggaattcatatggctactccagtatt
cttggttttgcggctaagaagcttggtattcatgttgcctcacctgtctt
atgggtatggccgctcgttaccttggcattcacattgcatctcctgtatt
ttgggtgcagcagcacgtcaattaggtattcacgtagctactccagtatt
ttgggtattgctgctaaacagcttggtattcacgttgctactccagtatt
ctggggatggctgcacgtaacttgggcattcatgttgcaacgcctgtttt
ttggggatggctgctcgcaagctcggtgtgcacatggcaaccccagtctt
ttaggtatggctgctcgtaaattaggtattcacgtagcttcaccagtttt
ttggggatggctgctcgcgagctggggatccacattgccacgccagtctt
cttgggatggctgctagaaacttaggtatccatgttgcaacacctgtctt
ttggggatggctgctcggaagttaggaattcacatggcaacgcctgtctt
ttgggtgctgctgctcgtcaattaggtattcacgtagcaactccagtatt

tgatggtgcttctgaagatgatatgtggaacatggttcgtgaagctggta
tgatggagcccaagataaagatatttgggaagcagttgctgaagctggta
cgatggagcttctgatgatgaaattatcgatgctctaaaagaggctggac
tgatggtgccagtgatgatgaaattgaaatggccttacgtgaggctgggt
cgacggggccagcgaagacgacgtttgggactttgtccgcgaagccggcg
cgatggtgcatctgataaagatgtttgggatgctgttcgtgaatctggat
tgacggtgcaagtgatgatgaaattgaagcagctttacgcgaagctgggt
tgacggagcgcgagaagaggatgtctgggaaacacttgaagaagccggca
tgctggtgctaacgaaaatgacgtttgggacactgttcgtcaagctggta
tgatggtgcttctgaagatgatatgtggaatatggttcgtgaagctggta
tgatggcgccaatgataaagatctgtgggcaaccgttaaggaagccggta
tgatggtgcccaagatacagatattgcggacgctgttaaggaagccggga
cgatggtgctcgtgatgaagatatttggagtgcattacaagaagctggat
tgatggtgccaacgaccaagacgtttgggatgccgttaaggaagccggct
tgatggtgcgcaagataaagatttatgggatgctgttcgtgaagcaaaca
tgatggtgctcaagatacagatatttgggaagccattcgtgaagctgggg
tgatggtgctaatgaaaatgatgtttgggatactgtacgtcaagcgggta

ttggtaaagacggtaagactgttctttacgatggacgtactggtgaacca
tggattctgatgctaagtctgtgctttatgatggacgtactggtgaacca
ttgacgaagatggcaagacagttctttatgatggacagaccggtgaagcc
taccacaagacggtaagtcagttgtctatgatggtcgcactggtgaagct
ttgactcagacggtaagactgtcctttacgacggccggaccggtgaacca
tcccagaagacggtaagacaattctttatgacggtcgtaccggtgaacca
tgccacaagacggtaagtcagttgtctatgacggccgtactggtgaagct
tgtctcgtgacgccaaaacagtgctttacgacggacgtactggagagccg
ttgataaagatggtaagactgttatttacgatggtcgtaccggtgaacca
ttggaaaagatggtaaaactgttctttacgatggacgtactggtgaaccg
tggcatctgatggtaagtctgtcttgtatgacggtcgaactggtgaacca
tggctgctgacgccaagactgtcttatatgatggtcgaactggtgaaccg
tacctggcgatggtaagactgttttatatgatggacgtacaggtgaagca
tgccgtccgatgggaagacgatcctttacgatggtcggaccggggaacca
tgccttctgatggtaagagcattctttatgatggtcgtaccggtgaacca
ttgattcagatgccaagtcgatcgtctatgatggtcggactggtgaaccg
tggataaagatggtaagacagttatttatgatggtcgtaccggtgaacca

ttccataaccgtgtttcagtaggtattatgtactacttgaagttgactca
tttgaacaacgtgtggctgttggtgtcatgcactatatgaaacttgctca
ttcgataaccgaatctctgttggtgttatgcattatatgaaactggctca
tttgacaagcgtgttggtgttggtgtcatgcattatatgaaactagcgca
ttccacaaccgggtttcagtcggggttatgtactacctaaagctgactca
tttgaaaaccgaattgctgttggttcaatgcactatcttaagttagctca
tttgataaacgtgtcggcgttggtgtcatgcactatatgaagcttgccca
tttgataaccgtgtatctgtcggtatcatgtacatgatcaaactggctca
ttccacaaccgtgtatctgtaggtgtcatgcactacttgaaacttactca
ttccacaaccgtgtttcagtaggtattatgtactacttgaagttgactca
ttcgaaaaccgtgtttctgtcggaatcatgtactacatgaaactgtctca
tttgataagcgggttgccgttggggtcatgcactacctgaagttggccca
ttcgataaccgtatagcagttggtgttatgtactaccttaaacttgcaca
tttgaacaacgggttgccgttggggtcatgcactacctgaagctggccca
ttcgatacacgtgtgtcagttggtgtcatgtactacatgaaactagccca
ttcgataagcgggtcgctgttggggtcatgcactacatgaagcttagtca
ttccacaaccgtgtgtcagtaggtgtcatgcactacttgaaacttactca

catggttgatgataagatccacgcacgttcaattgggccttactcacttg
catggttgatgataagattcatgctcgttcaattggaccttactcacttg
catggttgacgacaagattcacgctcgttcaattggaccatattctcttg
catggttgacgataaaattcatgcacgttcaattggtccttactcacttg
catggttgacgacaagatccacgcgcggtcaatcgggccttactcacttg
catggttgatgataagattcacgctcgttcaactggtccatactcacttg
catggtcgatgataagattcatgcacgttcaatcggaccatattcattag
catggttgacgataaacttcatgcacgctctacaggcccttactcacttg
catggttgatgacaagatccatgctcgttcaattgggccttactcattag
catggttgatgataagatccacgcacgttcaattgggccttactcacttg
catggttgacgataagattcatgctcgttccattggaccttacagtttag
catggttgatgacaagatgcacgcccgttctatcggaccttactcactgg
tatggttgacgataagattcatgctcgttcaattggaccttactcattag
catggttgacgacaagatccacgcccgttcgactggtccatactcactgg
catggttgacgataaacttcatgcccgttcaatcggaccatactcacttg
catggttgacgataagatccatgctcgttcaatcggaccttactctttgg
catggttgacgacaagatccacgctcgttcaattgggccatactcattgg

ttactcaacaaccacttggtggtaaagcacaatttggtggtcagcgtttc
ttacacaacaaccacttggtggtaaagcacaatttggtggacagcgtttt
ttacgcaacagcctttgggtggtaaagcccaattcggtggacagcgtttt
ttacacaacagcctttgggtggtaaagcccagtttggtggacagcgtttc
ttacccaacagcctttgggtggtaaggcgcaattcggtggccagcgtttc
ttactcaacagccattaggtggtaaggcacaatttggtggacagcgtttc
taacgcaacaacctttgggtggtaaagcacaatttggtggtcagcgtttc
ttacgcagcagcctcttggcggtaaagcgcaatttggcggacacggtttt
ttactcaacaacctttgggtggtaaagctcagttcggtggtcagcgtttc
ttactcaacaaccacttggtggtaaagcacaatttggtggtcagcgtttc
ttacccaacagccacttggtggtaaagctcagtttggtggtcagcgtttt
ttacgcaacaaccccttggtgggaaagcgcaatttggtggtcagcgtttc
ttacacaacaaccacttggtggtaaggcacaatttggtggacaacgtttt
ttacccaacaaccacttggggggaaggcccaattcgggggacagcggttc
ttacgcaacaaccattgggtggtaaagcacaatttggtggccaacgtttc
ttacgcaacaaccacttggtgggaaagcgcaatttgggggccaacgtttc
ttactcaacaacctttgggtggtaaagctcaattcggtggacagcgtttt

ggtgaaatggaagtttgggctcttgaagcttacggtgctgcatacacatt
ggtgaaatggaagtttgggctcttgaagcttacggtgctgcatatactct
ggtgaaatggaagtttgggctcttgaagcctatggtgctgcttacacttt
ggtgaaatggaagtttgggctttggaagcttatggtgcagcttacacatt
ggtgaaatggaagtctgggctttggaagcctacggtgcagcctacaccct
ggtgaaatggaagtttgggctcttgaagcttatggtgctgcctacactct
ggtgaaatggaagtttgggcccttgaagcttatggcgctgcatacacttt
ggtgagatggaggtttgggcacttgaagcttacggtgcggcttacactct
ggtgaaatggaagtttgggcccttgaagcttacggtgcagcttacacatt
ggtgaaatggaagtttgggctcttgaagcttatggtgctgcttacacact
ggtgaaatggaagtttgggcccttgaagcttatggcgcggcttatacttt
ggtgaaatggaagtttgggctttggaagcttatggtgccgcttatacgtt
ggtgaaatggaagtttgggcattagaagcttatggtgctgcttacacatt
ggtgaaatggaagtttgggccctggaagcatacggggctgcttacaccct
ggtgaaatggaagtttgggcccttgaagcttacggtgccgcttatacctt
ggtgaaatggaagtttgggccttggaagcttatggtgcagcttatacctt
ggtgaaatggaagtttgggctcttgaagcttatggtgcagcttacacatt

gcaagaaatcttgacttacaagtcagatgatgttgttggtcgtgttaagg
tcaagaaatccttacttacaagtctgatgacgtcgttggtcgagttaaga
gcaggaaattcttacctataagtctgatgatgttcgcggtcgtaataagg
gcaagaaatcttgacgtataagtcagatgatgttgcaggccgtgttaaag
gcaagaaatcctgacctacaagtctgacgacgttgtcggccgtgtcaagg
tcaagaaatccttacttacaagtcagatgatactgttggtcgtgttcgga
gcaagaaattttgacttataagtcagatgatgttgctggtcgtgttaagg
tcaagaaattctgactgttaagtctgatgacgtggttggacgtgtgaaaa
gcaagaaattttgacttacaagtcagatgatgttgttggtcgtgtaaagg
acaagaaatcttaacttacaagtcagatgacgttgtaggtcgtgttaagg
gcaggaaatcctgacgtacaagtccgatgacgtggttggccgggttaaga
gcaagaaatcttgacgtacaagtctgatgacgtggttggtcgggttaaga
gcaagaaattttgacttacaaatctgacgatgttgttggacgtgttaaga
gcaagaaatcttgacttacaagtctgacgatacggtcggccgggtaaata
acaagaaatcttaacttacaagtctgatgacgttgttggtcgtgtgaaga
gcaggaaatcttgacttacaagtccgatgacgttgttggtcgggttaaga
acaagaaattttgacttataagtcagatgatgttgttggtcgtgtaaagg

catatgaagctattgtcaagggtgaaagaattccaaaaccaggtgttcca
catacgaagcgatcgttaagggtgaaccaattccacgcccaggtgttcca
tctttgaatctatcgttaaagggcaggcaattccaaagcccggcgttccg
tgtatgaatcaattattaagggtgaaccaattcctcgtcctggtgtacca
cctacgaagcaatcgtcaagggcgaaagaattactaagccaggcgtgcct
cttatgatgcaatcatcaatggtcaaccaattcctaagccaggtgttcca
tttatgaatcaatcatcaagggtgaaccaattccacgtccaggtgtgcct
catacgaagccatcgttaaaggcgacaatgttcctgaaccaggtgttccg
catacgaagcaattgttaagggtgaaagaattcctaagccaggtgttcca
cttatgaagctattgttaagggcgaaagaattccaaaacctggtgttcca
cctatgaagccatcgttaagggcgaaccgattcctaagccgggtgtacca
cctacgaagccattgttaagggcgatccaattccaaagccaggtgttcct
cttatgaagctatcgttaagggcgaaccaattccaaaaccaggtgttcct
cttaccaagccatcattgacggggaccaaattccaaagccaggggtaccg
catacgaagcaatcgttaagggtgaaccaattccaaaacctggtgtaccg
cctatgaagcaatcgttaagggcgaaccaattccaaagcctggcgtaccg
catatgaagctattgttaagggcgaaagaattcctaagccaggtgtacca

gaatcatttagagttcttgttaaggaacttcaatccttaggtttggatat
gaatcattccgagttcttgttaaagaattacaagctttaggacttgatat
gaatctttccgtgttcttgttaaagaactgcaggcgcttggacttgatat
gagtctttccgtgttttggttaaagaattgcaggcacttggcttggacat
gaatcattccgcgttttggtcaaggaactgcaatcattgggtctggacct
gaatcattccgtgttcttgttaaggaattacaagcattaggtcttgatat
gaatcattccgtgtgcttgtaaaagaattgcaagcacttggcttggatat
gaatcattcaaagtattaatcaaagaacttcaaagcttaggtatggatgt
gaatcattccgtgttcttgttaaggaacttcaatcattaggtttggatat
gaatcattccgcgttcttgttaaagaactacaatctcttggtttagatat
gaatccttccgtgtgcttgtcaaagaattgcaagcactgggtctggatat
gaatccttccgcgtgttagtgaaggaactccaatccttagggctggacat
gaatcattccgtgttcttgttaaagaattacaagcattaggtatggatat
gaatccttccgtgtgctggttaaggaattgcaatcccttgggttagacat
gaatcattccgagtattggttaaagaattacaatcacttggtttagacat
gaatcattccgcgtgttggttaaggaattgcaagcactcggtcttgacat
gaatcattccgtgttcttgttaaggaactccaatcattaggtttggatat

taaagtcttagatatggatcacaaggaaattgaattacgtgatatggact
gaaggttctaggtggggatgaccaagaagttgaacttcgtgatatggacg
gaaggtcctcaatggcaaaggccaagaagtaaaaatggctcaaatggatg
gcaagtactagatggtgcaggtgatgaagttgagttgcgtcaaatggatt
gcgcgttttggatagcgacgaaaacgaagttgaactgcgcgacatggacg
gaaggttcttgatggtaacaacaaggaaattcagttaaagaacatggacg
gcaagtcttggataatgcaggtgatgaagttgaattacgtcaaatggatt
caaaatcctttctggtgatgaagaagaaatagaaatgagagatttagaaa
tcgtgttcttgatatgaatcataatgaaattgaacttcgtgatatggatt
caaggtgttggatatggatcataaagaaattgagttacgtgatatggatt
gaaggtccttggcgcggataaaaaagaaattgaactgcgggacatggacg
gaaggtcttaaatggcgacaaagaagaaatcgaactccgtgatatggacg
gaaagttcttgatgctgataagaatgaaattgaattacgtgatatggatg
gaaggtcttagatgacaagcacgaagaaatccagcttaagagcatggatg
gaaagtcttagatatcgataatcaagaaattgaattgcgcgatatggatg
gaaagtcttggattctgaagacaaagaaatcgaattgcgggacatggatg
tcgtgtccttgatatggatcataatgaaattgaacttcgtgatatggatt

tcaacattgacactttatctaagcttgctgaacaacaagaattgatcgac
tgaatgtcgatgctcttagcaagtatgctgaaaagcaaaatttgatcgat
cgacggttgatgcattggaacagatcgctaaagaaaagcctgcaatagac
tgcctgttgatgcacttgaaaagctagcccgtacaaatcctgcaatcgat
taaacatcgatgctttatctcgccttgcggaagcgcaagaattgatcgac
taaatgttgatgcattagctaaatatgcagaagaacataaattgattgat
tgccagttgatgcacttgaaaagttggttcgttctaaccctgcaatcgat
aacaagctgacggcctggcattatcaggtgatgaagagccgttgctagat
taaacattgattcattgtcacgtatggcagaagaacaagaattgatcgac
tcaacatcgatactttatctaaacttgctgaacaacaagaattgatcgac
tttctgtcgatgccttggcgaagtttgctgctcagcaggaattgattgat
ttaatgtggatgcgttgagcaagtacgcgcaacaacaggaattggtcgat
ttaacgttgatgcattgaagaaattcgcaaaggaacaagaattgatcgat
ctgacgttcggaaactggcccgccgtggccacgaaacgctgttgattgac
ttaacgttgatgccttatctaaatacgcaaaagaacaagaattgatagat
tcaatgtcgatgcactcagcaagtttaaacaacaacaagatttgatcgat
tgaatatcgatactttgtcacgtatggcagaagaacaagaattgatcgac

gtaaataagtttgaaagtatgcaaattggtttggcttctccaaacaagat
gttaataaattcgaaagtatgcaaatcggtttagcttctcctgataagat
gttaacaaatttgaatctatgcaaattggtttagcatcgccagctaagat
gttaataaattcgaaagtatgcaaatcgctttggcttcccctgataagat
gtaaataagtttgaaagcatgcagattggtttggcttcaccaaacaagat
gtcaataaatttgaaagtatgcagatcggtctggcatctccagataagat
gttaacaagttcgaaagcatgcaaatcggtttggcttctcctgataagat
gtgaacaattttgagtatatgaacatcggtcttgcttcaccagataaaat
gtaaataaatttgaaagtatgcaaattggtcttgcatcacctaacaagat
gtaaataagtttgaaagtatgcaaatcggtttggcttctccaaacaagat
gtcaataagtttgaaagtatgcaaatcggcttagcctcgccagataaaat
gtcaataagttcgaaagcatgcagatcgggctggcttcacctgataagat
gtcaataaattcgatagtatgcagatcggtcttgcttcttccgataagat
gtcaataattttgaaagtatggagatcggtctggcttccccaatgaagat
gtcaataagtttgaaagcatgcaaattggtttagcatcttcagacaaaat
gtcaacaagtttgaaagcatgcaaatcggtctggcatccccagacaagat
gtaaataagtttgaaagtatgcaaattggtcttgcatcacctaacaagat

cagaagttggtcttatggcgaagttaaaaagccagaaactatcaactatc
ccgtatgtggtcatatggtgaagttaaaaaacctgaaaccattaactatc
ccgcgagtggtcttatggtgaagttaaaaaaccagaaacgatcaactatc
tcgttcatggtcttatggtgaagtaaagaagccagaaacgattaactatc
cagaagctggtcttacggggaagttaagaagccggaaaccatcaactacc
ccgtagttggtcatatggggaagttaaaaagcccgagactattaactacc
ccgttcatggtcttatggtgaagtaaagaagcctgaaacgattaactatc
ccgttcatggtcttttggtgaagtgaaaaagcctgaaacgataaactatc
cagaagctggtcatatggtgaagttaagaagcctgaaaccatcaactacc
cagaagttggtcttatggtgaagttaaaaaaccagaaactatcaactatc
ccgtagctggtcctatggggaagttaaaaaacctgagaccatcaactacc
ccgtagctggtcttacggggaagttaaaaagcctgaaaccatcaactacc
ccgtagctggtcttatggtgaagtaaagaaacctgaaactattaactacc
tcggagttggtcttacggtgaggttaccaagccggaaacgatcaactacc
ccgtagttggtcatatggtgaagttaaaaagccagaaacaatcaattacc
tcgcagctggtcatatggcgaagtcaaaaagccagaaaccattaactacc
cagaagctggtcgtatggtgaagttaagaagccagaaaccatcaactacc

gtactttgaaaccagaaaaagatggtttgttcgatgaaagaattttcgga
gaactttaaaaccagaaaaagatggattattcgacgaacgaatctttgga
gtactttaaaagctgagcgtgacggtctctttgatgaacgaatttttgga
gaacacttaagccagaaaaagacggtttgttcgatgaacgtattttcgga
ggactttgaagccagaaaaagacggtctgttcgatgaacggatcttcggg
ggacattaaagccagaaaagcaaggtctgtttgacgaacgaatctttggc
gaacacttaagccagaaaaagatggcctgtttgatgaacgcatcttcgga
gtacgttaaaacctgaaaaggacggtctattctgcgaacgcattttcgga
gtactttaaaacctgaaaaagatggtctatttgatgaaagaatctttgga
gtactttgaaaccagaaaaagacggtttgttcgatgaaagaatcttcgga
ggacgttgaaacctgagcgggacggcttgttcgatgaacgcatcttcgga
ggacattaaagcctgaaaaagatgggctgttcgacgaacgtatctttggt
gtacattgaaaccagaaaaagatggcttgtttgatgaacgtatttttgga
gaactttaaagccagaaaaagacggtctctttgatgaacgaatcttcggc
gtaccttaaaacctgaacgcgatggcctttttgatgaaagaatctttggc
ggacattgaaacctgaaaaagacggtctgtttgacgaacggatttttggt
gtactttaaagccagaaaaagatggcttgtttgatgaaagaatttttgga

ccaactaaggactggtcttgtgcttgtggtaagtacaagggtattcgcta
ccaaccaaagattacgaatgtgcttgtggaaagtacaaacgtatccgtta
ccaattaaagattatgaatgtgcttgtggaaaatataagcgaatccgtta
cctacaaaagattatgaatgtgcctgtggtaagtacaagcgaatccgata
ccgaccaaggactacgcttgtgcctgtggcaagtacaagggcgttcgcta
ccaaccaaggattacgaatgtgcgtgtggaaagtacaagcgtatccgtta
cctacaaaggattatgaatgcgcctgcggtaaatataagcgaatccgata
ccgactaaggactgggaatgtcattgcgggaagtacaagcgagttcgtta
ccaactaaagactggtcatgtgcctgtggtaaatataaaggtgttagata
ccaactaaggactggtcttgtgcttgtggtaagtacaagggtattcgtta
ccgaccaaggactgggaatgtgcctgtggcaagtacaagcggattcgtta
cctaccaaggactgggaatgtgcctgtggaaagtacaagcgaatccgtta
cctactaaggactgggaatgtgcctgtggtaagtacaaacgtatccgtta
ccgaccaaggactttgaatgtgcctgtggtcgctacaagcgggcgcgtta
cctacaaaagattgggaatgtgcttgtggtaagtacaaacggattcgtta
cctactaaggattgggaatgtgcttgtggtaaatacaaacggattcgtta
ccaactaaagattggtcatgtgcttgtggtaagtacaagggtgttagata

tcgcggtattgtgtgtgaccggtgtggtgtagaagttacttctgctaaag
taagggaatcgtctgtgatcgttgtggtgttgaagttacaaaatctaagg
taaagggattgtttgtgatcgttgtggtgtcgaagttacttcttcgaagg
taagggtattgtttgtgaccgctgtggtgttgaagtaacatcatcaaaag
caaggggatcgtctgtgaccggtgcggggttgaagtaacgacctctcacg
caaaggtcgtgtttgtgaccgttgtggtgttgaggttactagtgcaaaag
caagggaatcgtttgtgatcgctgtggcgttgaagtcacatcatcaaaag
taaaggcgtagtttgtgaccgctgcggagtcgaagtaacacgggctaaag
ccgcggtatcgtttgtgaccgttgtggtgttgaagttacctcttcaaaag
ccgtggcattgtttgtgatagatgtggtgttgaagttacttctgctaaag
taagggaatcgtttgtgatcgctgcggtgttgaagttactcgttccaagg
caagggtgtcgtttgtgaccgttgtggggtcgaagttacccgttctaaag
taaaggtgttgtttgtgatcgctgtggggttgaagttactcgttcaaaag
caacaagcgggtctgtgagcgttgtggggttgaagtaacctctgccaagg
taaaggaatcgtctgtgaccgttgtggcgttgaagttacacgttcaaaag
taagggtattgtctgtgaccgttgtggggtcgaagtgactcgtagtaaag
ccgtggtatcgtttgtgaccgttgtggtgtagaagttacttcttcaaagg

ttagaagagaacgtatgggccacatcgaattagctgcaccagtttcacat
ttcgtcgtgaacgtatgggtcatatcgaacttgctgcaccagtaacacac
ttcgccgcgagagaatgggccatatcgaattagctgctcctgttacacat
ttcgtcgtgaacgtatgggtcacatcgaattagctgctcctgttacacat
tgcgccgggaacggatgggccacatcgaactggccgctcctgtaacccac
ttcgtcgtgaacggatggggcacattgaattagctgctcctgtatctcac
ttcgtcgtgaacgtatggggcacatcgaattagctgcacctgttacacat
tccgtcgtgagagaatggggcacattgaactggctgccccagtttcccac
taagaagagaacgtatgggacacattgaattagctgcccctgtaactcac
ttagaagagaacgtatgggtcacattgaactagctgcaccggtttcacat
ttcgccgtgagcggatgggtcatatcgaactagccgcaccggttacccac
ttcgccgtgaacgaatgggtcatatcgaactcgcagccccagtgacccac
tacgtcgtgaacgtatgggtcatatcgaattagcagctcctgttacacat
tccgccgggaacggatgggtcacattgaactggctgctcctgcttctcac
ttcgtcgcgaacgcatgggtcacattgaattagcagcgcctgttacacat
tccgtcgtgaacggatgggtcatatcgaacttgccgcaccagttactcac
taagaagagaacgtatgggtcacattgaattagctgctcctgtaactcac

atctggtatttcaaaggtattccatctcgtatgggattagtgttagatat
atctggtacttcaagggaatccctagtcgtatgggactagttcttgatat
atttggtactttaagggaattccaagtcgaatgggcttgattttggacat
atttggtatttcaagggaattccttcacgtatgggacttgttttagacat
atctggtacttcaagggtatcccatcaagaatgggtctggttttggacgt
atttggtactttaaaggaattccaagtcgaatggggcttgtattagatat
atttggtacttcaaaggtatcccgtcacgtatgggacttgtcttagacat
atttggtatttcaaaggtattccaagccgtatgggtcttgtgctggatat
atttggtacttcaaaggtatcccatcaagaatgggcttagtattggacat
atctggtatttcaaaggtatcccatctcgtatgggattagtcttagatat
atctggtacttcaagggcatcccaagtcggatgggtctggtactggacat
atctggtactttaagggaattccaagtcgaatgggcttggttctcgacat
atttggtactttaaaggtattccaagtcgtatgggtcttgtcttagatat
atctggtacttcaaggggattccgagccggatggggctggtcttggacat
atctggtatttcaagggtattcctagtcggatgggtcttgtcttagacat
atctggtactttaagggaattcctagccggatgggcttagtcttagacat
atttggtacttcaaaggtatcccatcaagaatgggattggtattggatat

ttcacctcgtgcacttgaagaagtaatatattttgctgcttatattgtaa
gagtcctcgctcattggaagaaatcatctattttgcttcatacgttgtta
gagtccgcgctctcttgaagaaattatttattttgccagttacgttgtaa
gtctccacgttcacttgaagaaattatatattttgcttcttatgttgtta
gtctccaaagcaattggaagaagttatctacttcgctgcctacattgtca
gagtccacgttcgcttgaagaagttatttactttgcttcatatgttgttc
gtcaccacgctcacttgaagaaattatttactttgcgtcatatgttgtca
gtcacctcgtgctttagaagaagtcatttactttgcttcttacgttgtaa
ttctccaaaattgcttgaagaagttatctactttgctgcatatatcgtaa
ttcacctcgtgcattggaagaagtaatttattttgctgcttacattgtta
gtcaccgcggtcactcgaagagatcatttattttgcatcctacgttgtga
gagccctcgagcactggaagaaattatttactttgcatcttacgtagtct
gagtccacgtgcattggaagaaattatctactttgcatcttatgtagtta
gagcccacgggaactggaagaagtaatctactttgcttcttacgtcgttt
gagccctcgtgctttggaagaagttatttacttcgcatcatacgttgtta
gagtccccgggcacttgaagaaatcatttacttcgcttcatacgtcgtta
ttctccaagattgcttgaagaagttatctactttgctgcgtatatcgtaa

ttgacgcaggtgatactgatcttgaagataaacaacttcttacagaagct
tcgatgctggtgaaactccactagaaaagaaacaactattaactgaacgc
ttaaccccggaaacacgccacttgaaaagaaacaattgatcaccgaagct
ttgaaccaggtgatgcacctgttgaaaagaagcaaatgatgacggaacgt
tcgatccaggtgacactggcctggaagccaagcagctattgactgaagct
ttgatccaggtgatactccacttgaaaagaaacaacttttaactgaagct
ttgaacctggtgatgcaccagttgaaaagaagcaattgatgacagaacgt
ctgatccggcgaatacaccgcttgaaaagaaacagcttctgtctgagaaa
ttgatccaggtgatactgatcttgagcctaagcaattattgaccgaagca
ttgatgcaggtgatactgatcttgaagataaacaacttttaacagaagct
tcgatcctggcgatacgccgatggagaaaaagcagctcctgaccgaacgt
tagatccaggtaacacgccactcgaaaagaagcaattgctttccgaacgt
cagatgcaggtgatacagcacttgaaaagaaacaactcttaactgaaggc
tagacgccggggacacgggactggaaaagaagcaattgctttccgaacca
ttgacccaggtgatacagcacttgaaaagaaacaattgatgacagaacgc
tcgaatctggtaatacgccacttgaaaagaagcaattactttctgaacgt
ttgatccaggtgatactgaccttgaacctaagcaattgttaactgaagct

gaatatcgtgaaaagaaagcaaaattcggttttgaagctaagatgggtgc
gaatatcgtaataagttaagtgaatatggttttgtagctaaaattggtgg
gaatatcgtcaatatcaagaccagtatggttttgatgcaaagatgggtgc
gagtaccgtcaactgaaaaaagaatatggttttaaggctggcatgggcgc
gaataccgggaagaaaaggccaagtacggcttcgtggctaagatgggtgc
gaatatcgtgataaaaaagcagaatatggtttcaaagctgaaatgggagc
gagtaccgtgaactgaagcgcgaatatggttttaaggctggcatgggtgc
gaataccgtgcttatcttgataaatacggtttccaagcatctatgggtgc
gaatatcgtgaacaaaaggctaaatatggctttgaagctaaaatgggtgc
gaatatcgtgaaaagaaagcaaaattcggttttgaagctaaaatgggtgc
gaatatcgtgaaaaacgcgaagaatacggtttcaatgccaagatgggtgc
gattaccgtgacaagctgctggaatacggctttaaggctgaaatgggtgc
gaatatcgtgaaaaacgtgaagaatatggttttaaggcagcaatgggtgc
cgttaccgggaactcaaggaagaatatggcttcaccgctgagatgggggc
gaataccgtgaaaaattagatgaatatggcttcaacgccaaaatgggtgc
gaataccgtgagaagaaggctcaatatggttttgaagctgccatgggtgc
gaatatcgtgaacaaaaagcaaaatacggttttgaagctaagatgggtgc

tgaagctgtaaaggaacttcttgaacaagtagatattgacaaagaagttc
ggaagctatccaagctttacttgaaacagtagatcttgaaaaagaagcta
tgaagctattaaagaattattagcagaagtcgatcttgaaaaacaggcta
agaagcaatcaaagaattacttgcaaacgttgatttagctacggaagctg
cgaagctatccgcgacctgcttaagcaggttgacctggacaaggaagtta
tgctgctattcaaaaacttttagctgatgttgacttagaaaaggaagctg
tgaagcaattaaagatttgttggcaagtgttgatttagctgccgaagcag
tgaagcaattcataaacttcttcaagatatcgatcttgtaaaagaagttg
tgaagctattcgcgaattgcttaaaaaagttgaccttgacaaagaagtta
tgaagctgtaaaagaacttctagaacaagtagatattgataaagaagttc
tgaagccatcaaggaattgttgcaggatgttgagcttgataaagaagttg
ggaagccatcaagaagttattgatgagcgtagacctagataaagaagtca
tgaagctattagaactttactaagagatgtagatcttgaaaaagaatgtg
cgaggcgatccaaaagctactggccgacgtagacctggccaaggaagcaa
tgaagccattaaagaattgttacaagacgttgatcttgaaggcgaagtcg
cgaagccatcaaacggttattgaataacgtggatcttgaaaaagaagcac
tgaagctattcgtgaattgcttaagaaggttgaccttgataaagaagtta

atgatttaaaagaagaattaaagactgctactggtcaaaagagaactcgt
accaattgaaagaagaattgaaggaagcttctggtcaaaagcgtacccgt
aggaattaaagaacgaattaaaggacgctaccggacaaaaacggactcgt
atgaattaaagcgtgaattgcaagaagcaacaggacaaaaacgagtacgt
ctgcccttaaggcagaactgcaaaccttgaaggggcaaaagcgtacccgg
ctgaattaaaggaagaattgaaagaagctactggtcaaaaacggactcgt
atcagttgaagcgcgaattacaagaagcaacaggtcaaaaacgtgtacgt
atatgttaaaagaagagctgaaaacttcacaaggacaacgccgtactcgt
aggatttgaagaaagaacttcaaactgcaactggtcaaaaacgtacacgt
atgaactaaaagaagaattaaagactgctactggtcaaaagagaactcgg
ccgaattaaaggaagacttgaagtcagcccaaggccaaaagcggacccgt
cagagttaaaagaagaattgaaggaagccactggtcaaaaacggacgcga
ctgaattaaaagaagaattacgcgaagctacaggtcaaaaacgtactcgt
ccgaattaaaggcggtcttaaaggaagcaactgggcaaaagcggacccgc
ctgaattgaaggaaaacttgaagtcagctcaaggccaaaagagaacacgt
gtgatttaaaggaaactctgaaggatgcttctggtcagaagcggacccgg
agaatttgaagaaagaacttcaaactgcaactggtcaaaagcgtactcgt

gctatcagaagattagatatcttagatgcatttaagaattcaggtaataa
gcggttcgtcgtctagacattattgaagccttccttaaatctggtaacca
gccgttcgtcgtttggacatcgtcgaagcctttattcaatccggcaacaa
gcggtacgtcgtttggacattattgaagcctttctccagtcagataacaa
gccatccgccggctggacatccttgatgccttcagaaacagcggcaacaa
gctattcgtcgtcttgatattcttgaagctttcattaagtcaggaaataa
gccgtacgtcgtttagatattatcgaagccttcttgcagtcagataataa
gcgatcaaacgtcttgaagttttagaagccttccgtaactcaggaaacaa
gctatcagacgtttggacattttggatacatttaagaactctggtaataa
gctatcagaagattagacatcttggatgcctttaaaaattcaggtaacaa
gcgattcgccggttggatattctggatgccttcaaggaatccggtaatga
gccgttcgtcgtttggacattttggaagcctttgtgatgtcgggtaaccg
gcagttcgtcgcttagatattttagaagcatttttgaactctggaaatcg
gcggttcggcgcctggatatcttggaagcctttctcaagtccgggaacaa
gctatccgtcgtttagacatcttagatgccttccgtaagtcaggtaaccg
gccgttcggcggcttgatatcatcgaagctttcgtgacatctggtaacga
gcaattagacgtttagatattttggatgcatttaagaattctggtaacaa

gccttcatggatggttatggattgtattccagttattccgcctgatttaa
cccagaatggatggtactcgatgctattccagtcattccacctgatttac
gccggaatggatggttatggatgttgttccggttatccctcctgatttgc
acctgaatggatggtaatggaagttattccagttattcctcctgatttgc
gcctgaatggatggttatggaaactgttccggttattccgccggacttgc
gcctgaatggatggttatggatgtaattccagttatgccacctgacttgc
gccgcaatggatggttatggatgtgattccagttattccaccagacttgc
gccttcttggatgatccttgatgtgcttcctgttattcctccggagctta
gcctgaatggatggttatggatgctgttccagttattccaccagatcttc
gccttcatggatggttatggattgtattcctgttattccaccagacttga
tccagcttggatggtcatggacacgatcccagttatcccaccggatctgc
tcctgaatggatggttatggatgccattccggttattccacctgacttac
tcctgattggatggttatggatgcaatcccagttattccacctgatcttc
gcctgaatggatggtgatggacgtaattccggttatgccacctgacttac
tcctgactggatggtaatggatgctattccagttattccaccggatttac
accagcttggatggtaatggacgcaattccggttattcccccggacttac
acctgaatggatggttatggatgctgttccagttatcccaccagatcttc

gaccaatggttcaacttgatggtggtcgtttcgcaacttctgatttgaat
gtccgatggttcaattggatggtggtcgttttgctacatcagatttgaat
gcccaatggtccaattggaaggtggtcgttttgcgacttccgacttaaac
gtccgatggttcaattggaaggtggccgttttgccacgtctgatttgaat
ggccaatggttcagctggaaggtggccgtttcgccacttccgacttgaac
ggccaatggttcaacttgaagggggacgttttgctacctccgatttgaac
gtccaatggttcaattagagggtggtcgtttcgccacatctgatttgaat
gaccgatggttcagctagatggcggacgttttgcgacttctgatttgaat
gtccaatggttcaacttgaaggtggacgtttcgctacatcagatttgaac
gaccaatggttcaacttgatggtggacgtttcgcaacttctgacttgaat
ggccaatggttcaacttgaaggtggccgttttgccacttccgatctgaac
ggccaatggtacaacttgaaggtggacggttcgcaacgtctgacctgaac
gtccaatggttcaattagaaggtggacgctttgcaacttctgacttgaat
ggccgatggttcaactggaaggtggccgctttgccacttccgacttgaac
gtccgatggttcaacttgaaggtggccgttttgcaacttctgatttgaat
ggccaatggttcaattggaaggtggtcgttttgccacctctgacttgaac
gtccaatggttcaacttgaaggtggacgttttgcaacttcagatttgaac

gatttatatagacgtgtaattaatcgtaataatcgtttaaagagattgtt
gatttatatcgtcgtgtaattaaccgtaacaaccgtttgaaacgattgtt
gatctgtaccgtcgagttattaatcgtaataatcgtcttaagcgtttatt
gatttatatcgccgtgttatcaaccgtaacaatcgtttgaagcgtttgct
gacctttaccgccgggttatcaaccgtaacaaccggttgaagaagctgct
gatttatatcggcgggttattaaccgtaataaccggttgaagcgacttct
gatttgtatcgtcgtgtcatcaaccgtaacaatcgtttgaagcgtttgct
gacctttatcgtcgtgtcatcaaccgtaacaatcgtttgaaacgcctttt
gatttatacagacgtgttattaaccgtaataatcgtttgaagagattgct
gatttatacagacgtgtaatcaaccgtaacaatcgtttaaagagattgtt
gacttgtatcgacgggttatcaaccgaaataatcggttgaagcgcctgct
gacttgtaccggcgggttatcaaccggaacagtcggttgaagcggttgtt
gatttatatcgtcgagttatcaaccgtaacaatcgtttgaagcgtttact
gacttgtaccggcgggtcattaaccggaacaaccggttgaagcgcctgtt
gatttgtatcgtcgggttattaaccgtaacaaccgtttgaaacgcttgtt
gacttgtaccggcgggttatcaaccgtaataaccggttgaaacgcttgtt
gatttatatagacgtgtcattaaccgtaataatcgtttgaagagattact

agacttaaatgcacctagaattatcgttcaaaatgaaaaacgtatgcttc
agatttaaatgcacctggaattattgttcaaaacgaaaagcggatgcttc
ggacttgaatgctcctggaattattgttcaaaacgaaaaacgtatgctcc
tgatttgaatgcgccaggcattatcgtgcaaaatgaaaagcgtatgttac
ggacatgcacgctcctggcttgatcgtgcaaaacgaagagcggatgctgc
taaattacaagcacctggaattattgttcaaaatgaaaaacggatgcttc
tgatttgaatgccccaggcattatcgtgcaaaatgaaaagcgtatgttgc
ggaccttggtgcgcctagcatcatcgttcaaaacgaaaagcgtatgcttc
tgatttgaacgctcctaacatcatcgttcaaaacgaaaagcgtatgcttc
agacttaaatgcaccaagaattatcgttcaaaacgaaaagcgtatgcttc
tgatctcaatgcgccaagtatcattgttcaaaacgaaaagcggatgctgc
ggatttgaatgcacctggtattatcgttcaaaacgaaaagcggatgttac
agatttgaatgctcctggaattattgttcaaaacgaaaagcgtatgttgc
agaattaaacgctccgggcatcatcgttcaaaacgaaaagcggatgctcc
ggacttaatggcaccaaacatcatcgttcaaaacgaaaaacggatgcttc
ggacttaaatgcacctgggattatcgtgcaaaacgaaaagcggatgttgc
tgacttgaatgctccaaatattatcgttcaaaatgaaaagcgtatgcttc

aagaagctgtagatgcattaattgataacggtagacgtggtcgtccagtt
aagaagcggttgacgctttgattgataatggtcgtcgtggtcgtcctgtt
aggaagctgttgatgcattgatcgataacggtcgtcgtggccgtcctgtt
aagaagctgttgatgcgttgattgataatggtcgtcgtggtcgtccggtt
aagaagcagttgacgccttgatcgacaacggccgccggggccgcccagtt
aagaagctgttgatgcattaatcgataatggtcgccgcggacgtccagta
aagaagccgttgatgcattaattgataatggtcgtcgtggtcgtcctgta
aagaggctgtcgatgccctaattgacaacggccgccgcggacgccctgta
aagaagctgttgatgctttaattgataacggtcgtcgtggtcgtccagtt
aagaagcagttgacgcattaattgacaatggtagacgtggacgtccagtt
aggaagcggttgatgctttgattgataatggtcgtcgtggccgtccggtt
aagaagccgttgatgcgttgatcgataacggtcgtcgtggccgaccagtt
aagaagctgttgatgctttaattgataacggtcgtcgtggtcgcccagtt
aagaagccgttgacgccctgattgataacggtcgccgtggccgtccggtt
aagaagccgttgatgctttgattgataatggtcgtcgtggccgtccagtt
aagaagccgttgatgcgttgatcgataatggtcgtcgtggccgtcccgtt
aagaagctgtagatgctttgatcgataatggacgtcgtggtcgtcctgtt

gtaggaccaggtaaccgtccacttaaatctctttctcatatgttaaaggg
gctggacctggtaaccgtcctttgaagtcattgtcacacatgcttaaagg
tccggacctggtaatcgtcctttgaagtcgctttcccacctgctcaaggg
gctggtccaggtaatcgtccattgaaatcactttcacacatgttgaaggg
gttgggccaggcaaccggccactgaagtctatctcacacatgctgaaggg
gctggaccaggtaaccgtccattgaagtcactttctcacttacttaaagg
gctggaccaggtaatcgaccattgaagtcgctatctcacatgttaaaggg
acaggtcctggaaacagaccgttaaaatctctttctcacatgctgaaagg
gttggaccaggtaaccgtccacttaagtcactttcacacatgcttaaggg
gtcggaccaggtaatcgtcctcttaaatctctttctcacatgttgaaagg
acggggccaggtaatcgcccgctcaagtccctgtcacacatgctgaaagg
gctggcccaggtaaccggccactgaagtctctttcacacatgttgaaagg
actggtcctggtaaccgtccacttaagtcattgtcacacatgttgaaagg
gccggtcctggtaaccgtccgctcaagtccttgtcccacttacttaaggg
actggacctggtaaccgtccattgaagtcactttcacacatgttgaaagg
gctggtcctggtaaccggccattgaagtctctttcacacatgttgaaagg
gttggaccaggtaaccgtccacttaagtcactttcacacatgcttaaagg

taagcaaggacgtttccgtcaaaacttgcttggtaagcgtgtcgactact
taagcaaggacgtttccgtcaaaacttgctgggtaaacgtgttgattatt
taagcaaggacggttccgtcagaatctgttgggaaaacgtgttgattatt
taagcaaggtcgtttccgtcagaacttacttggtaagcgtgttgattatt
taagcaagggcgtttccgtcaaaacttgcttggtaagcgtgttgactact
taagcaaggacgtttccgtcaaaacttgcttggtaagcgtgttgactact
taagcaaggtcgcttccgtcaaaacttgttgggtaagcgtgttgattact
gaagcaaggccgtttccgtcaaaaccttcttggtaaacgtgtcgattact
taagcaaggtcgtttccgtcaaaatttgcttggtaagcgtgttgactact
taagcaaggacgtttacgtcaaaacttacttggtaaacgtgttgactact
gaagcaaggccggttccgtcagaacttgcttggtaagcgtgtcgattact
gaagcaaggtcgtttccggcaaaacttgttagggaagcgggttgactact
taagcaaggtcgtttccgtcaaaacttacttggtaagcgtgttgactatt
gaagcaaggacggttccgtcaaaacctgctcgggaagcgggtcgactact
gaaacaaggtcgtttccgtcaaaacttacttggtaaacgtgtcgattatt
gaagcaagggcggttccgtcaaaacttacttggtaagcgggttgactatt
taagcaaggtcgtttccgtcaaaacttgcttggtaagcgtgtagactatt

caggtcgttcagttatcgatgtttcacctaagttgaagttttatcaatgt
ctggacgttcagttattgatgttggtccttcattgaagatgaaccaaatg
ccggtcgttcggttatcgatgttggacctttcttgaaaatgaaccagatg
ctggtcgttcggttattgatgttggacctttcttgaaaatgaaccaaatg
ccggccgttcagttatcgacgtttctccagagctgaagttttaccaatgt
ctggccgttccgttattgatgttggtccatcattgaagttgaaccaaatg
caggtcgttcagtcattgacgttggaccattcttaaaaatgaaccaaatg
ccggacgttctgtaatcgttgttggtcctcatttgaaaatgtaccaatgc
caggtcgttcagttatcgatgtttcaccaaaattgaaattctatcaatgt
caggtcgttcagttatcgatgtttcacctgaattgaagttttaccaatgt
ccggccgttccgttattgatgtcggcccatggctgaagttctatcaatgc
ctggtcgttccgttattgacgttggtccttccctgaagtttaaccaaatg
ctggtcgttcagttattgatgtaggtcctaagttgaagttaaaccaaatg
ctggtcgttccgttatcgatgttggtccatccatgaagatgaaccaaatg
ctggtcgttcagttatcgatgttggccctacattgaagttctatcaatgt
ctggtcgttcggttatcgatgttgggcctttcttgaagatgaaccaaatg
ctggtcgttcagttattgatgtttcaccaaaattgaagttctatcaatgt

ggtgttccacgtccaatggctttagagttgtttaagccatttgtgatgca
ggtcttccagttccaatggcaatggaattattcaagccatttattatgaa
ggtcttcctcgccagatggctgttgaattgtttaagccttttatttataa
ggattgcctgtaccaatggctattgaactattccgtccatttatcatgaa
ggtgttccgcgtccaatggctctggaattgttcaggccattcgttatgcg
ggattaccagttccaatggcacttgaattatttaagccatttattatgca
ggattgccacgtccaatggcaattgaattgttccgtccgttcatcatgaa
ggattaccgaaggaaatggcacttgaacttttcaaacctttcgttatgaa
ggtgttcctcgtccaatggctttggaattgtttaagccgtttgtaatgca
ggtgtaccacgtccaatggctctagaattatttaagccatttgtaatgca
ggtgtaccacgtgaaatggcattggaactgttcaagccatttgtgatgcg
ggtctgccagttccgatggctttggaattattccggccattcattatgaa
ggtattcctcatgaaatggctttggaattgttcaaaccattcatgatgag
gggttgccggttccaatggcgatggaactcttcaagccatttatcattca
ggattaccacgtgaaatggcacttgaattgttcaaaccatttgtgatgca
ggcttaccacgtcaaatggcgttggaattgttcaaaccgtttatcatgaa
ggtgttcctcgtccaatggctttggaattgtttaagccatttgtaatgca

tgaattagtaaaacgtggtttagcatctaacattaagaatgctaagcgca
ggaactcgttggtcgtggcttagcttctaacatcaagaatgctaaacgta
ccgactaatcgaattaggtggcgcaaataaccttcgttcagcccgttgct
agaattaacaacacgtaagttggctggcaatgtcaagtctgctaaacgca
ggaacttgtccgccggggcattgcttccaacatcaagaacgccaagcgca
tgaattggtaaagcgtggtctttccgctaacgttaaatctgctaagcgta
agaattgaccacacgtaagttggctggcaatgttaagtcagctaagcgta
agaacttgttgaaaaaggtcttgctcacaacattaagagtgcgaaacgca
cgaattggttaaacgtggtattgcttctaacattaagaatgctaagcgta
cgaattagtaaaacgtggtttagcatctaacattaagaatgctaagcgta
cgaattggttaagcgcgacatggctagcaacatcaaaaatgctcgtcgca
ggaattggttgctcgtggcttggcttctaacattaagaatgctaagcgac
agaattggttaagcgtgaaatggcatctaacattaagaatgctaagcgta
cgaactgaccaagcggaacctggctaccaacgttaaggcagccaagcgga
cgaattggttaaacgcgatatggcttcaaatatcaagaacgctaaacgta
ggaattggttaaacgtgaattagcttctaacatcaagaatgctaagcgaa
cgaattggttaagcgtggtattgcttctaacattaagaatgctaagcgta

agattgatcgtgaagatgacgatatctgggacatcttagaagatgtaatt
aaattgatcgtaaagatgatgatgtttatgatgttcttgaagatgttatc
tggttgaacgccatgaagatgttgttcaggatgtcttagaagaagttgtt
agattgataaagctgacggcgacgtgatggatgtcttggaagatgttatc
agatcgaccgggaagacgacgacatctgggacgtattggaatacgtcatt
agattgatcgcagtgatgatgatgtctttgatgtattggaagacgttatt
agattgacaaagctgatgaagatgtgatggatgtattggaagacgttatc
aaattgagcgcgtacagcctgaagtttgggatgtactagaatcagttatt
agattgatagtgaagatgatgatatttgggatgtacttgaagatgtaatt
agattgatcgtgaagatgatgatatctgggatatcttagaagatgtaatt
agattgatcgccaagatgatgatgtttgggacgtgcttgaagatgtcatc
aaattgaccgtgaagatgatgatgtctttaacgtattggaagatgtcatc
agattgaacgccgcgatgaagatatttgggatgttttagatgatgttatc
tgatcgacaagcgtgacgaaaaggtcttcgatgtcttagaagacgtgatc
aaattgatcgtcaagacgacgatgtttgggacgttttagaagatgtgatc
agatcgaacatgctgatgacgatgtctggggtgtgttggaagacgttatc
agattgatcgtgaagatgatgatatctgggacgtacttgaagacgttatt

aaagaaagaccagttcttttgaaccgtgcacctactcttcaccgtttagg
aaagaacatccagttcttttgaaccgtgcccctacacttcatagacttgg
aaggaacatccagttctgcttaatcgtgcacctactttgcaccgtcttgg
aaggaacaccctgttcttttgaaccgagcacctacattgcaccgtcttgg
aaggaacgtccagttcttttgaaccgggcacctaccctgcaccggctgtc
aaggaacacccagttctattgaaccgggcccctactcttcaccggttagg
aaagaacacccagttcttttgaaccgcgcacctacactgcatcgtttggg
aaggagcatccggtactgctgaaccgtgcccctacacttcacagattagg
aaggagcgtccagttcttttgaaccgtgcacctactcttcaccgtttgag
aaagaaagaccagttcttttaaaccgtgcacctactcttcaccgtttagg
aaggaacgtccagtgctgttgaaccgtgcacctaccttgcatcgacttgg
aaggaacacccagttctgttgaaccgggcccctacgcttcaccgtttagg
aaggaacacccagttctactaaaccgtgcccctacgcttcaccgtttagg
aaggaacaccctgttctcttgaaccgcgcccctaccctgcaccggttagg
aaggaacgcccagttctattgaaccgagcacctacattgcatagacttgg
aaggaacatcctgttctcttgaaccgcgcccctacgcttcaccgtttagg
aaggaacgtccagttcttttaaaccgtgcacctactcttcaccgtttgag

tatccaagcattcgagccagttttggtacctggtaaatcaattcgtcttc
tattcaagcttttgaacccgttctagtaagtggtaaggccatgcgtttac
tattcaggcttttgaacctgttcttgtatccggcaaagcgatgcgtttgc
aattcaagcgtttgagccagtgttagtttcaggtaaagcaatgcgtttgc
aatccaggcctttgaaccagttttggtccctggcaaggccctgcgtttgc
tatccaagcgtttgaaccaatcttggtttctggtaagtcaatgcgtcttc
aatccaagcttttgaaccggtattggtttcaggtaaggcgatgcgtttgc
tatccaggcgtttgaaccaacgcttgttgaaggacgcgcaatccgtcttc
tattcaagcatttgagccagttttggtaccaggtaagtcaatcagacttc
tattcaagcctttgaaccagttctggtacctggtaaatcaattcgtcttc
gattcaggcatttgaacctgtccttgttgatgggaagtccatccggttgc
gattcaagcgtttgaaccggtcttggttagtggtaaagcaatgcggttgc
tatccaagctttcgaaccagtattggttaacggtaaagctatgcgtctcc
gatccaagccttcgaaccaatcctggtttccgggaaggccatgcgtttgc
tattcaagccttcgaaccaatcttggttgacggtaaatcaatccgtcttc
gattcaagctttcgaacccgtcttggttagtggtaaagcgatgcggctcc
tattcaagcatttgaacctgttttggtaccaggtaaatcaattagacttc

accctcttgcttgtgaagcctataacgccgacttcgatggtgaccagatg
atccattagcttgtgaagcttacaatgccgattttgatggggaccaaatg
atccactggttacaacggcttataacgctgatttcgatggtgaccaaatg
acccattggttactgaagcctataacgccgatttcgatggtgatcagatg
acccgctggcttgtgaagcctacaacgccgacttcgacggtgaccagatg
acccattagtatgttcagcatataacgctgactttgatggggaccagatg
atccactggttaccgaagcctataacgccgattttgatggcgatcagatg
acccgctcgtatgtacagcttacaacgctgactttgacggtgaccaaatg
acccattagcttgtgaagcctacaacgccgacttcgatggtgaccagatg
acccacttgcttgtgaagcttacaatgccgattttgatggtgaccagatg
acccgctggtctgcgaagcttataacgctgactttgatggtgaccagatg
atccattggcttgtgaagcttacaatgccgatttcgatggggaccaaatg
atccattggcttgtgaagcttacaacgccgactttgacggggaccaaatg
acccactggtttgtgccgcttacaacgccgacttcgacggggaccagatg
acccattagcttgtgaagcttacaatgccgattttgatggggaccaaatg
atccattggcttgtgaagcttacaacgccgatttcgatggggaccaaatg
acccattagcttgtgaagcttacaatgccgacttcgatggtgaccagatg

gccattcacgttccattatctgatgaagctgtagcagaatcacgtttgct
gctattcatttacctttatcaaatgaagctcaagctgaagcccgcctttt
gcgattcacgttcccttgtctgatgaagcgcaagctgaagcgcgtttatt
gccatccacgtaccattatctgatgaagcacaagctgaagcgcgtttgtt
gccatccacgtgccgttgtcagacgaagctgtagctgaatcccgcctctt
gctattcacgttccattatctgatgaagctcaagcggaagcccgtttgtt
gccattcacgtaccattatctgatgaagcacaagctgaagcacgtttgct
gcggttcacgtaccattatctgctgaagcacaagctgaagcacgcatctt
gccatccacgtaccactttcagacgaagctgttgctgaatctcgtttact
gccattcacgttccattatctgatgaagctgtagcagaatcacgtttgct
gcgatccatgtaccgctatctgacgaagctatggctgaagcacggatgct
gctatccatgtgccattatctgatgaagcacaagcagaagctcgtttgct
gctattcacgttcctttatcagatgaagctcaagctgaagctcgtttatt
gccatccacgtaccactgtccgatgaagcccaggccgaagcgcgtctgtt
gctatccacgtacctttatctgacgaagcacaagcagaagcaagaatgtt
gctattcacgtcccactttcagatgaagcccaagctgaagcacggctctt
gccatccacgtaccactttcagatgaagctgttgctgaatcacgtttgct

tatgcttgctgctcaccatatcttggctcctaaggatggtaagccaattg
gatgttagctgctcaccatatccttgctcctaaggatggtaagccagttg
gatgttggctgcttctcacattttggcacctaaagatggaaaaccaattg
aatgcttgctgctgggcatattttggcacctaaagatggaaagccaattg
gatgctggctgcccaccacatcttgactcctaaggacggtacgccaatcg
aatgcttgctgctcaccatattcttagtcctcgtgacggagaacctattg
gatgcttgctgcaggtcatattttggcacctaaagatggaaagccaattg
gatgcttgctgctcaaaacatcttgaaccctaaagatggtaaaccggttg
tatgcttgctgctcaccacatcttggctcctaaggatggtaagccaatcg
gatgcttgctgctcaccatatcttggctcctaaggatggtaagccaatcg
gatgttggctgcacaccatattttggcaccaaaagatggcaagccaatcg
gatgcttgctgcgcaccatatcttggcccctgctagtggtaagccagttg
gatgttagcagctcatcatatcttagctccaaaagatggtaaaccaatca
aatgttagccgctcaccacatcctttcacctcgtgacggggaaccaatcg
aatgcttgccgctcatcatatcttggcacctaaagatggtaagccaatcg
aatgttggctgcccaccatattttggcgcctaaggacgggaaacccgttg
tatgcttgcagctcaccatatcttagctcctaaggatggtaagccaattg

ttactccttctcaggatattgttttaggtaattactggttaactcaagca
ttactccatctcaagatatggttattggtaactattggttaacaatggaa
ttgctccttcgcaggatatgacgattggaaactattatttgacaactgaa
ttgcgccatcacaggatatggttattggaaactactatttgactactgaa
ttactccgtcccaggacatcgttttgggtaactactggctgacccaggct
tttcaccatcacaggatatggttattggtaactactacatgactactgaa
tggcaccatctcaggatatggttattggaaactattacttaacgaccgaa
taacaccgtctcaggatatggtactaggtaactattacctgacacttgag
ttactccatcacaggatatcgttttgggtaactactggttgactcaagct
ttacaccttctcaggatattgttttgggtaactactggttaactcaagca
ttacgccatcacaggacgttgtgctgggtaactactacctgaccatggaa
ttgcgccttctcaagatatggttattgggaactactacctgacaatggaa
tttcaccatctcaagatatgacaatcggtaattactacatcacacttgaa
tggccccatcccaggatatggttatcggtaactactacatgacgactgaa
ttacaccatctcaagatgttgttttagggaactactacttaacccttgaa
ttacgccatctcaagatatggttatcggtaactactacttgacgactgaa
ttactccatcacaggatgttgttttgggtaactactggttaactcaagct

gaacgtggtcgcgaaggcgagggtatgatttttgactcaccagctgaagc
cgagctgaaagtgtcggtgaaggcatgatcttcaacgaccttgatgaagt
gaagccggcattaaaggtgaggggatgattttctcttctgccgacgaggt
gaagctggtcgtgaaggcgaaggaatgatcttctctagcgttgatgaagc
gaaatcggccgggaaggcgaaggcatgatctttgctactccagaagaagc
gataagggtcgtgaaggtgaaggaatgatcttcaaggatactgatgaagc
gaagctggtcgtgaaggtgaaggtatgattttctcttcagttgaagaagc
cgtgccggtgctgtcggtgaaggtatggtcttcaagaatacagacgaagc
gaacgtggtcgtgaaggtgaaggtatgatctttagttcacctgctgaagc
gagcgtggtcgtgaaggtgaaggaatgatctttgattcaccagctgaagc
caaaaaggccgcgaaggtgaaggcatgatctttaaggacaccaacgaagt
gaagctaaccgtgaaggtgaaggcatgatctttacggatcttgacgaagc
gaagctggtcgtgaaggcgaaggtatggtatttaaggatgttaacgaagt
gacaaggcccgtgaaggggaaggcatgatctttaaggacaccaacgaagc
caaaaaaatcgtctcggcgaaggcatgatcttcaaagatacaaacgaagt
gaaatcggtcgtgaaggcgaaggtatgatcttcaaggacttgaatgaagc
gaacgtggccgtgaaggcgaaggcatgatctttagttcaccagcagaagc

agctattgcatatgcaaatggtgatattcactaccatactcgcattggtt
tcgtttagctcttcaaaatggttatgtttcaattcatacaagaattggtg
caagatggctttgcagaatcacgaagtagaactgcatactcgtattggta
acgaattgcttttgcaagcaaggttgttcattatcatacacgagtaggta
aaccatcgcctacaacaacggtgatattcactaccacaccatcatcggtg
tgaacttgcttaccgcaatgactatgtttcattacaaacccgtgttggag
aaaaattgcctttgcaagtaaggtagtccattaccacacacgtattggta
gcttcttgcttatcaaaacggatatgttcaccttcatacgagagtagctg
tactgtagcttatgaaaatggtgacattcactaccacactatcattggta
agctattgcatatgcaaatggtgatattcactatcatactcgtattggtt
gttgatggccttgcaaaacggttatgtccacttgcacagccgcatcggga
aacgttagcttaccgtaacgggattgtgcattggcatactcgggtcggtg
aagaacagcttaccaaaacgggtatgtacatttgcatacaagaattggtt
ccggatggcctaccgtaacggttacgtggccttacaaacccgggttgggg
cttgatggcttatcaaactggtcacgttcatttgcacagtcggattggtt
gcaaaaggcttaccaatcaggttatgtacatttgcatagccgggtcggca
aactgtagcttacgaaaatggtgatattcactatcatactattattggta

tagcagctgattcaatgcctaagccatggccaaagggatatgaacacgga
ttcgtgctaattcaatgcctaagccatttactgatgcacaacgtaaacaa
tcgcagcttccagtttcgataaaccatttacggaccatcagcgtgcaaga
ttcagacttcttcattcccaaagccatttactgacgagcaacgttcaaag
tgtcagccgcttcaatgccgaaggactggggcgcgggccacgaagacagc
ttcaagtatctgcattccctaagccattcactgatgaccaacgaggcaag
tccagacgtcttcattcccaaaaccatttactgatgaacaacgttcaaag
ttgcagctaactcacttaaggtgacatttaccgaagaacagcgctcaaaa
tgtcagctgatgctatgcctaagccatggccacaaggtcatgaacatggc
tagcagctgactcaatgccaaagccatggccaaagggctacgaacatgga
ttgcgactaattcctttacgaagccgtttaccgatgatcagaaacaaaag
tccaagtgacctcgatgccaaagccatttaccgatgaacaacgtagtaag
tgcaagcttcttcattagctacaccatttactgattggcaaaaagaacgt
tgctgacttcttcctttgacaagccgttcaccgctgaacaacgccaaaag
tatcagttgctgatatggctcgtccatttacagatgatcaacgtcacaag
ttcaggtctcatcaatgcctaagccattcacggacgatcagaagcaagca
tgtcagctgatgctatgcctaagccatggcctaagggacacgaacatggt

atttttgtaactacctatggtaagttagtcttcaaccaaattttccctaa
atcttgattactactgttggtaaaatgttattcaatgacattcttcctaa
ataatggttacaacagttggtaaagttatctttaatgaaattttgccgga
attatgatcacttcggtaggtaagttattctttaacgaaattttgccttc
gttttcgtaactacttacggccgcttggtcttcaactccctcttcccaga
atcatggtgacaactgttggtaagcttcttttcaaccgaattatgccaaa
attatggtgacgtctgttggtaaattgatttttaatgagattttgccagt
ttgttaattacaactgtcggtaagcttgtcttcaatgaaattcttccgga
attttcattactacatacggtaagcttgtctttaaccaattattcccaga
atttttgtaactacttacggtaagttagtattcaaccaaattttccctaa
atcatggtcaccagtgttggtaaggcgatctttaacgagattatgccgaa
attatggtgacgaccgttgggaagttaatcttcaacaacatcctgccaaa
attttaataactacagctggtaaagcaatctttaatgaaattctacctgc
atcatggtgacctcggttgggaagttgctcttcaacaacatcatgcctga
attatggtaacgagtgttggtaaagtgatgttcaacgaaatcatgccagc
gtcttagtcacgacggttggtaaggcaatcttcaacaacattttgcctgg
attttcattactacttacggtaagcttgtctttaatcaattgttcccaga

ggatttcttctatattaatgatcctactcaagaaaatcttacccatgatg
gggctttgtttacttgaatgctccaactaatgaaaacttggttagtccgg
tgattttccatatattaacgaaccaaaatctgagaactttaatggcgatg
agatttcccatatatcaacgaaccatcagaagataactttaagcgagatg
cgactacttctacatcaacgaaccaacccaggacaacttaaagcaggctg
agattttgcttacattaacgaaccaacagatgcaaatattcaaaatgacg
tgattttccatatattaatgaaccatctgaagataacttcaagggtagtg
atcattcccttacatgaatgaaccaacgaagagcaacattgaagagcctg
tgattacttctacatcaacgaaccaactgaagaaaacttaaataatgatg
ggatttctactacattaacgatcctactcaagagaatcttactcacgatg
agacttcccatatttgaatgaaccgacgcaggataacatcgtcaatccgg
gtctttcccatacttgaacgaaccaacgagcacgaacttgaatggtcctg
tgatttcccattcttaaacgagcctacacaagaaaacttaacaggacctg
agattacacttacattaacgaaccgaccgccgacaacctgcaaaacccgg
tgacttcccatatttaaatgaaccaacaacagataacttaatgaatcctg
caagttcccttacttgaacgaaccaactaacgataacttgattgctccgg
cgattacttttatgtcaatgaaccaactgagaagaacttgaatgatgatg

aaagatatttcttgcaaccaggtgaagatatccatgaaaagctagataat
atgaatacttcctcgaaagtggcgaagacatccgtgaacaactaaatcaa
atcgtttcttccttgatcccggtactgatattgttggatggttcaaaaac
atagtttctttattgatgctggtgaaaatatacatgattatttggctgat
acaagtacttcctggaagatggccaggacatccaggacaagatcgctgaa
atcgtttcttccttgaacctggtcaagatatccatgaataccttgaaaat
atcaattcttcatcgaacccggtgaagatattcatgactatttggctgac
accgtttcttcttagaaaaaggtgctgatgttaaagctgttatcgcacag
ctaagtacttcttgggtgaaggtcaagatattcatgacaagattgatgaa
aaagatacttcttacaaccaggtgaagatatccatgaaaagcttgacaat
ataagtatttcatcgataagggtgaagacatcaacgactaccttgaagat
acaagtacttcttggaaccgggcgaggatattcatgattatctgcaaaat
ataagtactttgtagaaccaggaacagatattaaggaattcattaagaat
acaagtacttcttggaacctggtgaagacattcacgcctacttagaaaac
acaagtatttcatcgacaacggtgaagatatccatgattacttggctggt
acaagtatttcttgaagcctggtgaagatattcatcaattcttggatgcc
ctaagtacttcttaaatgaaggtgaagatattaatagtaaaatcaatgaa

atgggaaaggcctttaagaaaggtttcttatcagattctattgctcaaat
cgaattgcaccattcaaatctggattcttgagtgacgttatcgctgaagt
gaaaacggaccatttaaatcaggatttctatcggatatcatcgctcaaat
acagttaatcctttcaagaagggcttcttgtcagatattatcgctgaagt
attgctacgccattcaagaagggcttcctgggtgatactatttctgaaat
gcagttccaccatttaagaagggcttcctatctgacttgatcgctgaagt
acaattggcgctttcaaaaaaggcttcttatcagatgttattgctgaagt
cagaatgcgccgtttaaaaaaggcattctgggtaaaatcatcgcggaaat
gttgctactccatttaagagtagtttcttatctgattctattgctactat
atgggtcaagcctttaagaagggattcttatcagattctattgctcaaat
gcaatcgatccattcaagaaaggcttcctgtctgacatcattgcgcaagt
gcaattccaccatttaagaagggcttcttgagtgacatcattgcggccgt
caagtaggaccatttaaatctggattcttatcagatattatcgctcaagt
gcggtgccgccgtttaagaagggcttcttgtcggacatcattgccgatgt
gcaatcttaccatttaagaaaggtttcttaagtgatatcattgcgcaagt
cagattccaccattcaagaagggcttcttggccgacattatcgctgaagt
gtggctagtccattcaagagtagcttcttatcagattcaattgctactat

ttacaaggattataaggttcaaagaacttctgatttcttggatgacttga
ttacaagcaatataaagttactgaaacttcattattacttgatcgaatga
ttatgcccgctatcaagtaaccaggacttctgttttacttgatgatatga
atataagcgttataaggtgacagaaacttcattattgttggatcgtatga
ctacaagcgctaccgggtacaaagaacttctgaatacctggacgacttga
atataagcgttacaaagttacaaagacgtcccaattcttagaccgtatta
ctataagcgttacaaggtaaccgaaacatcattgcttttggatcgtatga
ctttaaacgattccatattacggaaacgtctaaaatgcttgaccgcatga
ttacaagtactacaaggttcaacgaacttcagaatacttggatgatttga
ttacaaggattacaaagttcaaagaacttctgatttcttggatgatttga
cttcaaggtctataaagttcaacggaccagtgacttgctggatgatatga
ttaccaacaatacaaggtgacggcaacgtccgaactgttggaccggatta
ttataaagagtataaagtaactgcaactgcagaattacttgaccgcatga
ttacaagatctacaaggtgaccgtcacctcccaacttcttgaccggatca
cttcaaggtatataaggttcaacggacatctgatttattggatgacatga
ttacaagcaatatcacgtgacagcaacgtcactcttgcttgaccggatga
ttacaagtattacaaggttcaaagaacttcagaatacttggatgacttga

aggaattaggctacactgtatgtactacttctggtttgactattggtgtt
aagacttaggattctatcgctcaaccctttcaggtttaactgtgggtatt
aggatcttgggtatgatatttcaactcgttccggtttaaccgttgctatg
aagatttgggttacgacaagtctactgaatctggtttaacagtgtcaatg
aggaaatgggctactcagcttcaactatttccggcttgaccatcggtatg
aggacttaggttactacgaatcaactatttctggtttaactactgccatg
aagatcttggttatgaaaagtcaactgaatctggtttgactgtttcgatg
aaaacctaggtttcaaatattcaactaaagctggtattacagttggggtt
agaagttaggttacactagttcaactacttcaggtattaccattggtatg
aggaactaggctacactgtatgtactacttctggtttaactatcggtgtt
agactttgggctatacgcagtccactaactctggcttgactgtcgggatc
aggacttgggttacaacgagtcaacgaagtctgggttaacggttgggatg
aagatttaggttattacgaatctactaaatcaggtttaactgttggtatc
aggaccttggttactacgaatccacgatttccgggttaaccgtcgggatc
agaccttaggttacgttcaagcgactcatgctggtttaacagttggggtt
aggacttaggttacaacatttcaactaagtctggtttgacggttggggtt
aggaattaggttacactagttcaactacttcaggtattactattggtatg

gaagatattcctacaattactgataaggacgatattgtggcagaagctcg
gcagatattactaacttgcctgaaaagccagaaattattgctgcagctca
tcggatgttaccgaacttcctgaaaaaggcgaggtacttaaagaagccca
acggatgtattggaattagaggaaaaacctgctattcttgaagacgctca
gctgacattccggaaaccaagaccaaggatgccttggttgctgaagcccg
tctgatattcatgatttaccagaaaaaccagaaattcttgataaggcaca
aatgatgtgacagaattgactgaaaagccagctattctggaagatgcaca
tctgacatcgtcgtactcgatgataaacaagaaattcttgaggaagcgca
aatgatgttccagaaattaaagataaggatgaaaaggtagctaaggcacg
gaagatatccctacaattagtgataaagatgatattgtagcagaagctcg
gcggacattactaacttgaaggaaaagcctgaaattgtggaagctgccca
gtcgatgtgaccgacttgaaagaaaagccagaaatcattgcggctgctca
gctgacgttactgttttgaaagaaaagccagaaattattgaacaagcaca
gccgacgtgaccgacttaaaggaaaagccggaaatcatcgaaaaggcgca
gccgatgtgccgcaattacctgaaaaacaagaaattgttgatgacgctca
gccgatattactggtttgaaagaaaaaccagcaattatcgccgaagccca
aatgacgttcctgaaattggtgataaagatgaaaaggtagctaaagcacg

taagaaggttgacgtggtttctaagcaatatcgtcgtggtttgattactg
taaacaagttgctactgttacaaagcaattccgtcgtggacttattactg
tgaaaaggttgctaaaatcactaaacagttccgtcgcggcttgttgaccg
tagtcaagttgccacagtaacaaagcagttccgtcgtggtttgataactg
caagcaggttaagcaagtatccaagatgttccgccggggcaagctgtccg
aaagcaagttactttaattactaagcaattccgtcgtggtttaattacag
caagcaagttgcaacagtgaccaagcagttccgtcgtggtttgattactg
aagcaaagttgacaacgttatgaagcaattccgccgcggtcttatcactg
taaacaagttgatattgtttctaagcaattcagacgtggtttaattactg
taagaaagttgatgttgtttctaagcaataccgtcgtggtttaatcactg
taagaaggttgccactgtttccaagcagttccgtcgtgggttgattaccg
taaacaagtcagcacagtgacaaagcaattccggcgtgggttgattacgg
caaaaatgttgcaactgttgctaagcaattccgtcgtggtttgattacag
caagcaagtggccctggttacgaagcaattccgccgtggtttgatcaccg
taagaaagttacaacgatttctaaacaattccgtcgcggtttgatcacag
taaacaagttaatacgatttcaaaacagttccgtcgtggtttaattactg
taagcaagttgatgttgtttctaaacaatttagacgtggtttaattactg

atgaagaacgacatgatcgagtgattagcatttggaataattgtaaagat
atgacgaacgttatgaacgggtaattggaatttggaacgatgctaaagat
atgatgagcgttatattcaagttactcaaacttggtcggatgctcaagac
attcggaacgttatcaacgtgtaaccgaaatttggacaaaagccaaggat
acaaggaacgtcacgacaacatcatcaagatctggactgactgtaaggat
acgacgaacgttatgaacgagtaatcggtgcatggaacgatgctaaggat
atagtgagcgttatcaacgtgttactgaaatctggacaaaagccaaagat
aagaagaacgctatgagagagtcatctctatctggagtgctgcaaaagac
aacaagaacgtcacgatcgagtaattagtatttggaacgcatgtaaggac
atgaagaaagacatgatcgagtaattagtatttggaataactgtaaagac
acgaggaacggcatgatcgggttatccagatctggaatgatgccaaagat
atcatgaacgttacgaacgggttattggtatctggaacgatgctaaggac
atgaagaacgctacaatcgtgttatctctatctggaacaaagcaaaagat
ataacgaacgttacgaacgggtcattgggatctggaacgatgccaaggat
atgaagaacgccatgcgcgtgttattgaaatttggaacgatgctaaagat
atgacgaacgttatgaacgggtcattggtgtctggaacgacgctaaggac
aacaagaacgtcacgatcgagtaattagtatttggaatgcatgtaaggat

attgttcaaaatgaaattgctcaagctccaagaaacccaatcacaatcat
gacatccaacaaagactgatggaagatccacaaaacccaatcttcatgat
aagatcaaatcaatgttgattgctgattcaaagaacccgatctttatgat
attattcaagacaagttgattgaagaaccaacgaaccctatctttatgat
gccgttcaacaggaaattgctgaagaccaaaagaacccaatctccgtcat
gaggttcaaaacaagttaattgaagatatccataacccaattaacatgat
gttatccaagataagttgattgcggaaccaactaacccaatcttcatgat
gttatccaaggcaaactgatgaaagatgaactcaacccgatctacatgat
gaaatccaaaacgaaattgctcaatcaccacgtaacccaatttcaatcat
attgttcaaaatgaaattgctcaagcaccaagaaacccaattacaatcat
gatattcagcagaagctggttgatgacccgaacaacccaatttcgatgat
gaaattcaaaacgccttgattcacgaccaacagaacccaatctttatgat
gatattcaagctaaattggttgaagatccatctaacccaattcaaatgat
gaagttcaaaacaagctgatcgaagatatccacaacccaatcaacatgat
gatatccaacaacgattaacggatgatccaacgaacccaatctcaatgat
caaatccaacaaaaactgattgaaaacgcggataacccaatctttatgat
gaaatccaaaacgaaattgctcaatcaccacgtaacccaatttcaatcat

ggcagattccggtgctcgtggtaacatttctaactttacccagcttgctg
gtctgattctggtgcgcgtggtaatatttctaactttactcagcttgctg
gagtgattccggagctcgtggaaacatttcaaacttcgttcaattggctg
gcaagattctggggctcgaggtaacatttcgaacttcgttcaattagctg
gcagcagtccggtgcccgtggtaacatctccaactttactcagctggctg
gtccgactctggtgcgcggggtaacatttcaaactttactcagttagctg
gcaagattcaggtgcgcgtggtaacatttcgaacttcgttcaattagctg
gagtgactctggtgcccgtggtaacgcatctaactttacgcagcttgccg
ggccgactctggtgcccgtggtaacatttcaaactttactcagttagctg
ggccgattctggtgctcgtggtaacatttctaactttactcagcttgctg
gtccgattcaggtgctcgtggtaacatttctaactttacacagcttgccg
gagtgattctggtgcccgggggaacatttctaactttacccaattggctg
gagtgattcaggtgctcgtggtaatatttctaactttacacagttatctg
gtccgactctggggcccgggggaacatctccaactttacccagctggccg
gtctgattctggtgcccgtggtaatatctctaactttacgcaacttgctg
gagtgattctggtgcgcgtggtaacatttcaaactttactcagttagctg
ggccgactcaggtgcccgtggtaacatttctaactttactcagttagctg

gtatgcgtggcttgatggctgctcctaacggaggaatgatggaaattcct
gtatgcgtggtttgatggccgctcctaatggtaaaatcatggaacttcca
gtatgcgtggtttaatggctgctcctaacggtaaggttattgaacttccc
gtatgcgtggattgatggctggacctggtggtaagattattgaattgcca
gtatgcgtggtttgatggccactccaagtggtgagttgttcgaaatcccg
gaatgcgtggattgatggcatcaccaaacggtaagattatggaattgcct
gtatgcgtggcttgatggctggtcctggtggtaagattattgaattgccg
gaatgcgcggcctgatggccaacccggctggacgtatcattgagttgccg
gtatgcgtggtttgatggctactcctaacggtggtttgttcgaaatccct
gtatgcgtggtttgatggccgctcctaacggaggaatgatggaaattcct
gcatgcgtggtctgatggctgcgccaaacggtgggatgatggaagtgcct
ggatgcgtggcctgatggctgctcctagtggggatatcatggaattgcca
gtatgcgtggtttgatggctgctcctaacggtaagacaatggaattacct
gaatgcgtgggttgatggcttccccatccgggaagatcatggaactgccg
gtatgcgtggcttgatggccgctcctaatggtgggatgatggaagttcct
ggatgcgtggtttgatggctgcccctaacggtaagatcatggaattacca
gtatgcgtggattgatggccactcctaacggtggtttgttcgaaattcct

gttacatcaaacttccgtgaaggattatccgttttggaaatgttcatgtc
attctttctaacttccgtgaaggacttagtgttttggaaatgtttatttc
gttactgctaacttccgtgaaggactttctgttttggaaatgttcatttc
gttacagctaacttccgtgaaggtttgacagtgatggaaatgtttatttc
gttatctccaacttcaaggaaggtctgaccgttctggaactgttcatgtc
gttaagtcaaacttctatgaaggactttcagtgttggaaatgtttatttc
gttactgccaacttccgtgaaggcttaactgtgatggaaatgtttatttc
atcaaatcaagtttccgtgaaggtctgacagtattggagtactttatctc
gttacttcaaacttcaaggaaggtttgtcagtattggaattgttcatgtc
gttacttcaaacttccgtgaaggtttgtctgttttggaaatgttcatgtc
gttatctcgaacttccgtgagggcctgtccgtcatggaaatgttcatgtc
atcacgtctaacttccgtgaagggctgactgtgatggaaatgttcatttc
gttatttcaaacttccgtgaaggactttctgttttggaaatgttcttgtc
atcctttctaacttccgggaaggcctttccgtcttggaaatgtttatctc
gttacatcaaacttccgtgaaggtctctctgtcatggaaatgtttatgtc
atcctttcaaacttccgtgaaggtttgtctgtcttggaaatgttcatttc
gttacttcaaactttaaagaaggtttgtcagtattggaattgttcatgtc

cactcacggtgctcgtaaaggtatgaccgataccgcgttgaagactgcta
tactcatggtgctcgtaaaggtatgaccgataccgccttgaagaccgcta
tactcatggtgcacgtaaaggcatgactgatacggctttgaaaactgcta
tactcacggagctcgtaagggaatgtcagatacggccttgaagacagcta
cactcacggcgcccggaaggggatgactgacacggccttgaagactgccc
atcacacggtgctcgtaaaggtatgactgatacagccttgaagactgcca
aactcacggtgcgcgtaagggaatgtcagatacggccttgaagactgcca
cacacccggtgcgcgtaaaggtcttgccgataccgctcttaaaactgctg
aactcacggtgctcgtaaaggtatgactgatactgctttgaagactgctc
cactcacggtgctcgtaagggtatgacggatactgccttgaagactgcca
aactcacggtgctcgtaaagggatgaccgatacggcgctgaagacggctg
aacccatggggctcgtaaagggatgaccgatacagccttgaagactgcca
ctctcacggtgctcgtaaaggtatgacggatacagctttgaagactgcta
ttcccacggggcacggaaggggatgaccgacacggccttgaagactgcca
tacccatggtgcccgcaaaggtatgactgatacggctcttaagactgccg
aacccacggtgctcgtaaagggatgaccgatacggcgcttaagactgcca
cactcacggtgctcgtaagggtatgactgatacagctttgaagactgctc

actcaggttacttaactcgtcgtttggtagacgtagctcaagacgttatt
actctggttacttgactcgtcgtcttgttgatgttgctcaagatgttatc
actctggttatttgacccgtcgtttggttgatgttgcccaagaggttatt
actcaggttacttgacacgtcgactagttgatgtggctcaagatgttatt
agtctggttacctgacccgtcgtttggtcgacgttgcccaggacgttatc
actcaggttacttaactcgtcgtcttgttgatgttgcgcaagatgtggtt
actctggttacttgacacgtcgattagttgatgttgcgcaagacgttatc
actcaggttaccttacacgccgtctcgttgacgttgctcaggatgttatc
agtcaggttacttgactcgtcgtttggttgatgttgctcaggacgttatt
actctggttacttaactcgtcgtttggtagacgtagctcaagatgtcatt
attcaggttatctgactcggcggctggttgatgttgcacaggatgtcatt
actcaggttacctgacgcggcggttggttgatgtggcgcaagatgttatt
actctggttacttgactcgtcgtttagtagacgttgctcaagatgttatc
actctggttacttgacccggcggctggttgacgtggcccaagatgtgatc
attctggttacttaacacgtcgtttagttgatgttgcacaagatgttatc
actcaggttacttgactcggcgtctggttgatgtggctcaagatgttatc
agtcaggttacttaactcgtcgtttggttgatgttgcacaggatgttatt

attcgtgaagaagattgtggtactgatcgtggcttgactgttcatgcaat
gttcgtgaaaaagattgtggaactgatcgtggattattgatttcagcaat
gttcgtgaagaagattgtggtactgatcgtggtcttgatgtctctgcaat
gtacgtgagtttgacaatgattcagatcgtggtgttgctgttcaagcaat
attcgtgaagacgactgtggcactgaccgcggcattactgccaaggccat
gttcgtgaaaaagactgtggtactgatcgcggacttgaagttactgctat
gttcgtgaatggaataataacgctgaccgtggtgttgctgttaaagcaat
atccgtgaaactgattgcggaactgaccgaggcattcttgctaagcctct
attcgtgatgatgattgtggtactgatcgtggtattacagttagtgccat
attcgtgaagaagattgtggtactgatcgtggtttaactgttcacgcaat
gttcgtgaagaggactgcggtaccgaccgtggcttagttgtcagtgctat
attcgggaaaaggattgtggaactgatcgtggtttgaagattcgggccat
attcgtgaagaagactgtcatacagatagaggtttggatgttactgctat
gttcgcgaaaaggactgtggcaccgaccgtggtctggaagtgaccgccat
atccgtgaagaagattgtggtactgatcgtggtcttcttattcactcact
gttcgtgaaaaggattgtgggactgaccgtgggttgcggattcacgcaat
attcgtgatgatgattgtggtactgatagaggtattacagttagtgcaat

tactgaaggcgatgaaatgattgaaccattatttgatcgtctagtaggcc
tgctgaaggtaatgaaatgattgaaccactttatgatcgaatcttaggtc
tatggatggcaatgaagttattgaaccgctttatgaccgcattttgggcc
tatggatggcacatctgtggttgaaccattgtacgatcgtattctcggtc
cgttgataaggatgccttgattgaatcactttacgaccgtctggtcggcc
tacaaacggtaacgaaatgattgaaccgctttatgatcgaatcatgggtc
catggatggtacatctgttgttgaaccattgtacgatcgtatcttgggtc
taaagaaggaactgaaacaattgagcgcttagaagaacgcttaatcggac
tatggaaggtgacgaaatgatcgaaccattatttgatcgtttggttggtc
tactgaaggcgatgaaatgattgaaccattatttgaccgtttagttggtc
ccgtgaaggtaatgaaatgatcgaaccgttgtatgatcgactggttggtc
cactgatggtaacgaaatgatcgaaccattgtatgaccggattctagggc
tactgaaggtaatgaaatgattgaaccattatatgatcgtattttgggtc
cactaacgggaacgaaatgatcgaaccgttatacgaccggattttgggtc
ccgtgaaggtaatgaaatgatcgaaccattgtatgaccgtcttgttgggc
catggaaggtaacgaagtcatcgaaccgttgtatgaccggatcttaggtc
tatggaaggcgacgaaatgattgaaccattattcgatcgtttagttggtc

gctatacttctaagagtgtctatgatccagaaactcatgaagttatctgc
gttacacaatgaaatctgttttcaatcctgaaaatggtgaaaccatcatt
gatatgcaatgaaaccggttattgatccaaaaaccggcgaagtaattgct
gttatgcaatgaagtctgtatttgaccctgaaacagatgaaaagattgtt
gctttaccaaccggactatccgtgacccgcaaactggtgaagtcatctgc
gttacactatgaagtctgtctttgatcctaaaactggtgaaaagattgtt
gttacgcaatgaaatcagtctttaatccagaaacgggtgataagttagtt
gttttgcaagaaaacaagtgaagcaccctgaaacaggtgaagtgcttgtg
gtttcactgctgaaacagttaaggatcctaagactggtgaagctatcgtt
gctacacttctaagagtgtttacgatccagaaactcatgaagtaatttgt
gtttcaccatgaaggatgtgctggatccgaagagtggcgaagtgctcgtc
gttatactcaaaagacggtttacgatccacaaactggcgatgtcatcgta
gttatactatgaaagaagttaaagatcctaatactggtgaaattattgtt
gttacacgatgaagtccgtctttaatccggaaaccggggaaaagatcgtc
gttgtccaatgaagacgattgttaacccaacaactggtgaagtaatggtt
gttacacgatgaagactgtctttgatcctgaaacgcatgatgaaattgtc
gtttcactgctgaaactgttaaggatcctgagactggtgaagcaatcgtt

ccagcagatgtcttgatggatgaagatatggctcataagattgttgatgc
ggaccaaatgagatgattaacgaagctatagcacaacaaatcattgaagc
aagaagaaccaaatgattgatgaacatgttgctgatcaaatcattgatgc
tcacgtaatgaaatgattgatgaagatgttgccaagaagattgtgaatgc
tctaagggtgtcctgatggacgaacaaatggcgcagaagattgttgacgc
ggtaagaatgtccttattgacgaagaaatggctcaaaagattgttgatgc
tcacgtaacgaaatgattgatgaagatgttgctaaagcaatcgttgcagc
aatgaaaacgaactgatcgatgaagataaagcactggagattgtcgaagc
ggtagagatgttatgatggatgaaaacatggctcataagatctgtgatgc
ccagctgatgtcttaatggacgaagatatggctcataagatcgttgatgc
aagcgcaataccttgatggacgaagatactgctcagatgatcgtggatgc
ccgaagaaccaaatgatcgttgaagatacggcacaacagattgttgatgc
ccagctaatgtattagtagaagaatccgaagctcgtaagattgttgatgc
ggtaaaaacgtcctcttgaacgaagagatggcgcaaaagattatcgatgc
gctaagaaccaattgatggatgaacaacttgctcaagctgttgttgatgc
ggtaacaacgtcttgatcgacgaagacttagctcataaaatcgttgatgc
ggtagagacgtaatgatggacgaaaacatggctcataagatctgtgatgc

tggcgtcactgaagtaactattcgctccgtgtttacttgcaacactcaac
cggcgttcaagaagtaactattcgttcagcatttacatgtaacactgcgc
tgggattcaaacagttacaattcgttcgatctttacttgccgtaccgaac
tggtattaaagaagtaactattcgttcagtctttacatcaacaacggaac
tggcgtgcaggaagttcaaatccggtcaatcctgacttgcaacacttccc
cggcgtaaagaaagtaactattcgttcagcatttacttgtaacactgaac
tggcattgaagaagtaaccattcgttccgtctttacttcaacaacagaac
cggcattgaagaagtgtggatccgttctgccttcacatgtaatacgcctc
aggtgtaacccatgttaagattcgttcaattcttacttgtgatactccac
cggagttactgaagtaacaattcgttccgtatttacttgcaacactcaac
cggggttgaatccgtcacgatccgttcggtcttcacttgcaacaccaaac
tggtgttgaagaagtgacgattcgttcagccttcacttgtaacacggaac
tggtgtacaaaaagttactattcgttctgcattcacatgtaacacacgtc
gggcgttcaaaaggtaacgattcgctccgccttcacttgcaacaccgaac
tggtgttgaagaagtaacaattcgttccgtcttcacatgtaacacaaaac
tggtgtaacggaagttacgatccgttctgcatttacttgcaacactaagc
aggtgtaactcatgttaagattcgttcaatccttacttgtgataccccac

acggtgtatgtaagaaatgttatggtatgaaccttgctactggtgacgat
atggtgtttgtgagaagtgttatggacgtaatatggctactggtgaccgt
acggtgtttgtgttaagtgctatggtcgcaatatggcaaccggagacatc
acggtgtttcagtgcttgactatggtcgaaacttagcatctggtgaagaa
acggtatctgccggaagtgctacggccggaacctggccactgccgaagaa
atggtgtatgtgaacgttgttatggacgaaacgcagctactggtgaccgt
acggtgtgtcagtgttagactacggtcgcaacttggctactggtgaagaa
atggtgtatgtaaacgatgctatggccgaaatcttgcaactggctccgat
acggtgtatgtcgtaaatgttacggtatgaaccttgctactggtgaagaa
atggtgtatgtaagaaatgttacggtatgaaccttgctactggtgacgac
atggtgtctgccagaagtgctacggtcgtaacatggccactggcgaacaa
atggtgtttgtgaacactgttacggtcggaacatggcgactggtgatgaa
acggtgtttgtgaacgttgttatggacgtaacttagctactggtgatgaa
acggggtttgtgaacgttgttacggacgcaacgccgctaccggggaccaa
acggtgtctgcaagaaatgttacggccgtaacatggctaacggcgaagaa
atggggtttgtgaacattgctacggccgtaacatggctactggtgatgaa
acggtgtatgtcgtaagtgttacggtatgaaccttgctactggtgaagaa

gttgaagttggtgaagcagtaggtactgttgctgctcaatctatcggtga
gttgaagttggtgaagcagttggtactgttgctgctcaatcaattggtga
gttgaagttggtgaagccgttggtacggttgctgctcaatcgattggaga
gttgaagttggtgaagccgttggaactgttgctgcacaatcaatcggtga
gttgaaatcggtgaagcagttggtacggttgccgctcagtcaatcggtga
gtagaagctggtgaagccgtcggaactgttgccgctcaatcaattggtga
gttgaagttggtgaagcagttggaaccgttgcagcacagtcaatcggtga
gttgaagtcggtgaagctgtcggaatcattgctgcccaatcaatcggtga
gttgaagttggtgaagcagttggtactgttgccgctcaatcaattggtga
gttgaagttggtgaagcagttggtactgttgccgctcaatcaattggtga
gttgaagtcggcgaagctgtcgggactgttgctgcgcaatctatcggtga
gtcgaagttggtgaagcagtcggaacggttgctgcccaatctatcggtga
gttgaagttggtgaagcagtaggtaccgttgctgctcaatcaattggtga
gtggaagccggggaagcaatcgggacggtggccgcacagtcaatcggtga
gttgaagttggcgaagcagttggtacagttgctgctcaatcaatcggtga
gttgaagttggtgaagctgttgggacagttgccgcacagtctatcggtga
gttgaagttggtgaagcagttggtactgttgcagcacaatcaattggtga

acctggtactcagttaactatgcgtaacttccacaacggtggtgttgctg
acctggtactcagcttactatgcgtaacttccatactggtggtgtggctg
acctggtactcaattgacaatgcgtactttccatactggtggtgttgctt
gccaggtacgcaattgacaatgcgtaacttccacacgggtggagttgccg
accaggtacccagctgaccctgcgtactttccacaccggtggtgttgccg
accaggtactcagttaactcttcgtaacttccacactggtggggttgctg
accaggtacacaattgaccatgcgtaacttccatacaggtggtgttgctg
gcctggtacacagttaacaatgcgtacattccatacaggcggggttgccg
acctggtactcagcttactttgagaactttccacaacggtggtgttgccg
acctggtactcagttaactatgcgtaacttccacaacggtggtgttgccg
acctggtacccagctgaccatgcggaacttccatactggcggtgttgccg
accagggactcaattgaccatgcggaacttccataccggtggtgttgccg
accaggtacacagttaacaatgagaaacttccaccaaggtggggttgctg
accagggacccagctgacgctgcggaacttccacaccggtggggtggccg
acctggtacgcaattaacaatgcgtaacttccatactggtggggttgctg
acccggtactcagctgaccatgcggaacttccataccggtggtgttgccg
accaggtactcagcttactttgagaactttccacaacggtggggttgccg

gtgcagatattactcaaggtttacctcgtgttcaagaattgtttgaagct
gtgccgatatcactcaaggtcttccacgtatccaagaaattgttgaatct
tggaagatattactcaaggtctccctcgtgttcaggaaattttcgaggcc
gtaatgatattacgcaaggtttgcctcgtgttcaagaaattgttgaggcg
gcgaagacatcactcaaggtctgcctcgtgtgcaagaactgttcgaagcc
gtgatgatattactcaaggtcttccacgtatccaagaaattgttgaagca
gtaacgatattacccaaggtttgcctcgtgtgcaagaaattgttgaagca
gagacgatatcacacagggtcttccgcgtatccaagagcttttcgaagcg
gtgaagatattactcaaggtttgcctcgtgtgcaagaattgttcgaagca
gtgcagatattactcaaggtttacctcgtgttcaagagttgtttgaagct
gtgaagatattacgcaagggctgcctcgtgttcaggaaatctttgaagct
gggaagatattacccaagggcttccccgggttcaagaattatttgaatct
gtgacgatattactcaaggtcttcctcgtgttcaagaattatttgaagca
gtgacgacatcacccaagggcttccgcgtatccaagaaattgtggaatca
gtgaagatatcactcaagggttgcctcgtatccaagaaatttttgaagca
gggacgatattacccaagggttgcctcgtgtgcaagaaattgtggaatca
gtgaagatattactcaaggtttgcctcgtgttcaagaattgtttgaagca

cgtaaccctaagggacgtgcaacaatttctgaagtaactggtgaaataac
cgtaatcctaaaggaccagccgagatttcagaagttactggtacagtcga
cgtaatcctaaaggacgtgctgaaatttccgaagtaaccggaaaagttac
cgtattcctaagggacgtgcagaaatttctgaagttacgggtacaattac
cgcaaccctaagggtcgcgcggttatctctgaagttgacggtgttgttga
cgtaatcctaaaggtcgtgcaacaattacagaggttactggtgaagttgt
cgtattcctaagggacgcgccgaaatttctgaagtaacgggtacagtggt
cgtaatccgaagggtcaggcaacaattacagaaatcgacggtacagtcgt
cgtaaccctaagggtcgtgcaaccatttctgaagtagatggtgtaattga
cgtaatcctaagggtcgtgctacaatttctgaagtaactggtgaagtaac
cgtaaccctaaaggtgaagctgtgattacggaagtgaccggtgaaattac
cggaaccctaaaggtaaagctgagattactgaagttactgggacggttga
cgtaatcctaaaggtcgtgcagtaattacagaagttactggtgttgttga
cggaacccgaaagggaaggccacgatctccgaagttactggtcaggtggt
cgtaatcctaaagctatcgctactatcactgaagtaacgggtgaagtgat
cggaatcctaaagggcgtgccgaaatctcagaagttactgggacggttga
cgtaaccctaagggtcgtgcaaccatttctgaagtagatggtgtaattga

ttcaattgaagatccagcagaacacactcgtcaaattactgtaaaaggtc
agctattgaagatcctgctgaaggtacaaaggatattacgattaagggtg
tagtatcgaaaacccggctgatcgtaccaagacagttacgattgaaggag
tgtaattgaaaatcctgcagaccgcacaaagtcagttacaattgaaggcg
caagatcgaaaacgcggctgaacacttgcaggaaatcaccgttaagggca
gtctatcgaaaaccctgctgaacggacgaaggatattacgattaagggtg
tgccatcgaaaatccagctgaacgtacaaaggctgtaacgattgaaggcg
tgagatcaatgaagttcgtgataagcaacaggaaattgtggttcaaggcg
ttcaattcaaaacccagcagaccatactcgtgaaattactgttaagggta
ttcaattgaagatccagccgaacacactcgtcaaattaccgttaagggac
ggcgattgacaatccagctgagcatacacgggaaatcacggtcaaaggtg
atcaatcgaaaacccagctgaacggactaaggaaatcaccattaagggtg
tacagttgaaaatcctgctgaacgtacaaaagaagttactgttaaaggtg
ttccatcgaaaacccagctgaacaaactaaggacgttacgatcaagggtg
tgctgttgaaaacccagcagaacacacacgtgaaattacggttcaaggcg
attaattgaaaatccagcggaacggacgaaggaagttacggttaagggtg
ttcaattcaaaatccagcagaacatactcgtgaaattactgttaagggta

aaacagatactcgtacttatgatgtaccatatactgcatctgtagcagtt
aaaccgatactcgtacttacacattaccaatcacggctcgtatgaaggtt
aaaccgatacccgtgaatacgttctaccaatttctgctcgtttgcgagtt
aaactgatacaagaacttatacattacctttgacaacacgtatgcgtttt
agatcgacaccagagtctacaccattccttacactgctaagccagcagtt
agactgatacccgaacttacactcttccaattacagcacggatgaaagtt
aaactgatacacgtacgtacacactaccattggcagcgcgtatgcgtttt
cagtggaaacacgttcttatacggcaccttacaactcccgcctgaaagta
agattgatactagaagttacagtgttccttacactgcttctgtggctgta
aaactgatactcgtacttatgacgtaccatatactgcttcagtagcagtt
aaaccgacacccggacttacagcgtgccatatgcttccagtgtggcagtt
aagctgatacgcggagctacacgttgccaattacggcacggatgcgggtc
aaacagatactagaacatatagcttgccatttacttccgttcttaaagtt
aaaccgacacgcggacttacaccctgccgatcacggcccggatacgggtg
aaactgatacacgttcatacagtgtgccttatacgtcaaacatcattgtt
aaactgatacccggacttacacgttgccgttaacagcacggatggcggtt
aaattgatactagaagttacagtgttccttatactgcttcagttgctgta

gctgaaggtgaccatgttgtacgtggagataaattgactcttggttctat
gcagaaggtgactacatccaccgtggttcagcattgaacgaaggttcaat
gccgaaggcgacgaaattcatcgttccgaagcgatcaacgaaggaccttt
ggtgaaggtgacgaaattaagcgtggtgaggctatcaacgaaggaccaat
caggaaggcgatgaaatccaccgtggtgacaagctgatccctggttctat
gctgaaggtgattttattcaccgtggggcaccactaaatgaaggttcgat
gctgaaggggatgacattcaacgtggtgatgccattaatgaaggaccaat
gcggaaggagataaaattactcgaggccaagtactgacaggaggttcaat
tctgaaggcgactatgttcaccgtggtgataagttgactcttggttctgt
gctgaaggcgatcatgttgtacgtggagataagttgactcttggttctat
gctgaaggcgaccacattaatcgtggcgaacgcctgactggtggttcgat
agtgaaggagacttcattcaccgtggtggcgctttgaactatgggtctgt
aaagaaggcgatcaagttcatcgtggtgatgcattgactgtaggttctat
gccgaaggtgatgatattcaccgtggtcgtgccatcaacgaagggtcaat
agtgaaggcgacatgattcatcgtggtgaaaaaattactggtgggtctgt
agtgaaggcgactttattcaccgtggtgctgcgttgaacattgggtcgat
tctgagggtgattatgttcaccgtggtgataagttaactcttggttctgt

cgatcctaaagaattgattcgtgtacgtgatgcattgactactgaaaaat
cgatcctaaggaattaatcaaagttcgcgacgttctttctactgaaaatt
ggatcctaaggaattgatcaaagtttccagtaccttgaagactgaaaact
tgatcctaaagagttgttagctgttacagacactttgacaacagaatcat
cgaccctaaggaattgatcaaggtaactgacaccttgacgactgaagaat
tgatcctaaggaattaatccaagttcgtgatgttctttctactgaaactt
tgatcctaaggaattgcttgcggtcactgatacattaacgacagaatcat
cgatccgaaagaacttcttaaagtgactgacctgacgactgttcaagagt
tgatcctaaggaattgatccaagttactgatactttgactactgaaaagt
cgatcctaaggaattgattcgtgtacgtgatgcattgactaccgaaaaat
[truncated: 2,016,810 more chars]
