# Supplementary material for: Evolutionary history of the OmpR/IIIA family of signal transduction two component systems in Lactobacillaceae and Leuconostocaceae
Source: BMC Evol Biol. 2011 Feb 1;11:34. doi: 10.1186/1471-2148-11-34 (PMC3040137; doi:10.1186/1471-2148-11-34)
Supplement: Additional file 2 — Alignments. A zip file containing the alignments used in this study in either FASTA or Phylip format. Details of the sequences used in this study and the tags used to identify them in the alignment files can be found in the files IIIA-seqs.doc and OmpR-seqs.doc (MS Word). A detailed list of the alignments can be found in the file readme.doc (MS Word). [file 1471-2148-11-34-S2.ZIP › alignments/IIIA-CRO-muscle-gb.fasta]

>lac:LBA1819_1833240_1834385_-1
gttaaattaa caggcgctga aaaaagcgaa ttatttgcag aaggaatcgt aacgattatc
cttctgcttt tgctaaattt atcaattatc attcacctag ccattttgca tgtttggtct
tggcagaata tcttcattat cataatggca gttggcgatt tagccgtgtt atattggcgg
ctaattagaa gatatcatca gatgcagtta cgccacgtta tttcggagtt gcattatatt
gctaatgggc attttgatca tagaattaat tttagacgac cagaacttca aagagtagtt
gattcaatta attcgttagt tgatagtacg gtcaactcta ttaacgaaga acgtgccatt
gaaaagtcta aggacgaatt gattactaat gtatcacatg atattagaac gccgctaacg
tcaattattg gctatttagg gctattaaaa acttcaaaag aggatcaaaa gtatgttgat
atcgcttata ctaaagcaga gcaaatgaaa tcattagctg atgatttatt tgaatacaca
acactaaaaa ctaagttaaa cttgaatgag ctacatattt attcaatgct tgagcaagta
gctgcaggtt ttgaattaga agctgaaaaa aagggtattg atattgagat agaagcacgg
cctaagaatt taacgataca ggctgatgca gaaaagttag tgcgtgtata taacaatttg
atttctaatg cttttaaata tggtgctaca aaaattaagt tggtagcaaa tttggttaac
gaagtagaat tacgagttga aaataacggt gaaccaattc ctgtatcagc ccaaaagaaa
atttttgatc gtttctatcg agtagaaaca tcacgtaata cgaaaactgg tggtacagga
ttggggttat caattactaa aagtgtagta gacttacatc atgggacaat tcgttgtcaa
tcagatgaaa actggacaag ttttattatt cgtttgccac ttgatcccaa t
>lga:LGAS_1734_1720445_1721590_-1
gtaatcctaa ccacgaaaga aaaaagtgaa ttatttggtg aaggcgttat aactgttatt
ctgcttttgc tgttgaatct ttcgattatt cttaatttgg cagtattgca tttatggtct
tggcaacggc tttttgttgg tgtgatgtta gtgggcgatg ctattgttgt ttactggcga
ttaattagaa gatatcgtca aatgcaattg cggcatgtca tagaagaact gcattatata
gctgacggtc actttgatca tcgaattcct tttgtaaaga cagatttaca gaaagtaatt
gattcaatta acgctttagt tgatagtact gtagcttcaa tggaagaaga acgccaaatt
gaacaatcaa aggatgatct gattactaac gtatctcatg atattagaac gccgttaact
tcaattattg gctacttggg tttattaaag agtctaaatg aagatgctaa atatattaaa
atcgcctatg acaaagctct acaaatgaaa gctttagctg aagacttatt tgaatacact
acgcttcgta ataaattagt cttagcaccg ttacatgtca attcaatgct tgaacaagta
gcagctggtt ttgaactcga agcagaaaag aaaaatattg cttttaatgt agtgacacga
ccaagagatt tagtaattga tgctgatgct aaaatgattg tgcgaatgtt aaataattta
atttcgaatg ccttgaaata tggcgcaact gaaattaatt taattgccaa taaggtgaat
tttgtagaac ttagagttga aaataatggg gagcagatac ctaagaagtc tttgcaaaaa
atttttgatc gcttctatcg agtagaaagt tcaagaaatt taaaaaccgg cggtactggc
ttaggtttag cgattacgaa aagtattgtt gacttacatg gcgggacaat taagtgtcag
tcaacatcag aattaactag ttttattatt caactaccac tcaatagccc c
>lbr:LVIS_2056_2016705_2017871_-1
atgaagttaa ccacgcgcga aaagagtgcc ctatttatgg aaggcgtcgt gacggtgatt
ctcttgctga tgatcaattt ggctttgttg atcagccaag ccatcgagca actctggagc
tgggagaatg ttttcattag cttcttagga ctagctgaca tcctggtcgt ttggtggcgg
ttgattcggc gctaccggca aatgcaatta caccatatca ttgatgaatt gcattatatt
gccagtggcc attttgacca tcgggtgccg tttcggactg gcgacgtgca acgggtagtg
gattcggtga acgcactggt agattcagtt attcactcga tggatgaaga acgggcgatt
gagaagtcga aggacgaatt aatcacgaac gtgagtcatg atatccggac gccgttaacc
tcaattattg gctacttagg gctgattgag gattcacaag cggatttaaa atacacgcac
acagcctttt tgaaatctaa gcaaatgaaa tcattggtgg aagacctctt tgaatacacg
aaggtgcgga cgccgttgag tctaaccaat attgatctgg cagcgatgct ggaacagcta
gcagctagtt ttgaattaga ggctcaaaaa aaggggatga cgattggggc tagcagtacg
cccagtgtgt tgatgatgga agctgaccct gaaaagttag tccggatttt caataatcta
gtggctaatg ccttgaagta cgggggcaag caaattaacc tgattgccaa acaaattaat
gaactggaag tccgggtcac gaacgatggg cctaaaattc ctaaagagtc tttatcgatg
atttttgaac gattctatcg agttgaagaa tctcgttcta aggaaaccgg tggaactggg
ctggggttgg cgattgctca gagtatcgtc gcactccatg gcggctatat ttatgtggaa
tcggatgatg atttaacgag ttttgtgatt catttaccgg ttaagcatga c
>lme:LEUM_0352_306131_307216_1
gtagcattga tattaaagca caatcgtact aaaatatatt atttggtagt gacgatattg
ttactacttc tttttagttg gacaatcatg tttgatgcac taagacactc gtttaatatt
tggaatgttt tagagtttgt gacttttgtt tcaggaaata ttggtattgt gttttggcag
tacttgaagt ggcgccgtga tgaaagtttg tatcgtttga ttagagagat gcgtcaggtc
gcacgtgaaa attctgacat gacaatttcg tggcgtgcgc caacaactca agcgctgatt
gatgtatcta atacaattgc tgaaaacact cgtcgtatta gagaagaaga acgtcagagt
gaacgttcta aggatgagat gattaccaat atatctcatg acttgcgaac accactaacc
gctattatcg gttatcttgg cttggttgaa atgttgagtg aaaagaaaaa gtatattcac
acagcgtata gtaagtctaa tcaaatgaag gttctagttg aggatttgtt tgagtactca
cagacacagg ccgccttaaa tattacgtca ctcagtctaa atgatttgtt tggccaatta
cttgctggtt atgaattaga agcacaagag aagaatattg cattgaatca attaacaaat
cctgagatga ttgttattga ggctgactct gataaattgg cacgcgtctt aatgaatttg
gtttctaatg cgtttaaata cgatggagct actttcataa aacttacggc acaaattgat
aatgttgtta ttcgtgtaac gaatgatggt gtcaagatac cagatgaggc aatcggggat
atttttgatc gattttatcg tgttgaaagt tcgagaaata gtaaaacagg tggcacagga
ttgggacttg ccatcgtgaa ggggattgtt gtacagcatc atggtagtgt agctgttgag
tctgatgatg atatgacttc attcattatt acattaccgt tgaagcagac a
>lsl:LSL_0206_249405_250556_1
tttcacataa ctggtcgaga aaagagtgag ctattaggcg aaggtatttt aacaattata
ttgttaattc tgttaaatat gtcgctttat ttgaatcaat tgttagtaca attatggagt
tggggttgga tattcattat acttatggct gtagtcgatg ttatcgtagt ttattggaga
ttagttcgac gatatcacca aatgcaattg agacatatta ttaatgagct tcactatatt
gcagatggtc actttaatca ccgtattcct tttcaaaagg gacaaatgca aagagtagta
gcaagtgtca atgcacttgt cgatagtacg attaaagcga tggaagatga aagagagatt
gaacgctcta aagatgaatt aataacgaat gtcagtcacg atatacgtac acccttgaca
tctattattg gatatttggg gcttattgaa gattctgaag aagatttaaa atatacgcat
acagcatatt taaaatctaa gcagatgaaa tcattggtgg atgacttatt tgaatatacg
aaagtacgtg caccattaca aatacaatct ctagaattga atgcgatgct agaacaaata
ggagctagtt ttgaattaga agcaaataaa aagggtatgg aaattaatac aattttaccc
gacagtccag taaaaattga agctgatcca gaaaagcttg ctcgagtatt taataattta
atcacgaatg ccttgaagta tgatggtaaa aacatttact tgcaattaac aaaagtagat
gaaatagaaa taagaatttc taatgatgga gaacctattc cagaaaaatc attgcgacag
gtatttgata gattttatcg agtagaaagt tcacgttcta aagaaacagg tgggacagga
ctgggattgg caatagctca aagtattata gaattacatc atggatatat ttatgtagaa
tctaataaaa atttgactag ttttattatg agattaccta ttaaacatga t
>efa:EF3290_3171390_3172571_1
attaccttaa cttctaaaga aatcagcgag ttattagcag aagcaattgt gacaattgtt
ttattactac tattaaatgt ctcaattatg ttaggacaac tacttagttt gttttggagc
tggaataaat ttgtcttacc cattttcttt ttagtagatg cagctgttct ctattggcgc
ttaattcgtc gctaccatca aatgcaattg cgtcatatta tcagtgagtt acattacatc
gctgatggta attacaatca ccgcattccg tttgaaagtg gtgatttagc aaaagtcgtg
acgagtatta acggtctggt ggatagtact gtcgcagcca ttgaagatga acggcgaatt
gaaaaatcaa aagatgaatt aattacgaat gtcagtcatg atattcggac accgttaact
tctattattg gttatctggg attgattgaa gatagccaag aagatctgaa atatacgcat
accgcttacg tcaaagcgaa acaaatgaaa ttattagttg atgatctttt tgaatataca
aaagtccgtg taccgattca tacgacgact tttgatatgg cacaattaat tgaacagctt
gctgccgatt ttgaattgga agcgaaaaag attaatatgc aaatccaagt aaaagccaat
ccagcttctt taatgatgga aggcgatacg gaaaaactag tccgagtctt taacaacctt
ctttcaaacg ctttgaaata tggtggccat catattgtaa tggaagtaga caaagtcggc
gaagcaatta ttgctgttcg caatgatgga ccagctatcc ctaaacattc tttagatcag
ttgtttgacc gcttctatcg tgtcgaagaa tcccgatcac aagaaacggg gggtactggt
ttaggtctgg ctattgcaca aagtattgtc gctttacatg gtggatatat ttatgcgaag
tctgatcaaa agtggacttc ctttattatt catctaccct tacagcgtac c
>lfe:LAF_0108_132415_133557_1
ttaaagttaa ccgggcggga gaagagttcc ctgttttttg aaggcttact aacgattatt
ttgctggggt tgatcaatat cgctttgatt attcaaacaa tgattcaaca aatctggtcc
taccaacgga tcgtgatggc cttgttggtg ctaattgaca ttggggtttt gtggtggcgg
ctcttgcggc gctaccacct ctaccagctg gatcacatca ttggtgaact tcattacatc
gcccagggtc acctggatca ccggattccc ttccgtaacg gtaaccaaca gcacgtgatt
acctcagtta acgcactggt tgacacgatt acccaggcca tgcaagagga acgggcgtcg
gaaaagtcca aggacgagtt gatcaccaac gtttcccacg acctgcggac cccgctgacc
tcgatcatcg gctacctggg cttgattgaa gactccgaag aagacgtcaa gtactcccac
atcgcctacg acaaggccaa gcagatgaag aacctggttg aggacctgtt tgaatacacc
aaggttcaag ccccggttaa tttgatgacc gtcgacctgg gtcagttgct cgagcaagtc
ggggcctcct ttgagctgga agctgataag aaggggatgg cgatcaacgt ctcttgtgag
ccaacgcccc tatcgatcac ggccgacccc gaaaagctgg gccgcctctt ttccaacttg
gttgccaacg ccctgaaata cggcgccagc tacatccacc tgacggccaa gcagctgggc
aaggtggtca tcacggtcgc cgatgacggg gagaagatcc ccgccgaatc agttaagcac
ctctttgagc gcttctaccg ggtcgagtcg tcgcgtaaca aggccaccgg gggaaccggg
ttgggactgg cgatcgttca atcaatcgtg gaactccacc acggctcggt aaccgcccgc
tccgacgatc aggaaacggc ctttgtggta acgttaccag ttaaacaagt a
>lci:LCK_00256_272166_273275_1
ctatcgttat tttttaagca caatcgcacc aaaatatatt atgcggtagg aacagtattg
ttactactgc tttttagttg gttcgtattg gccacagtat tactaggggc tttacgatgg
cgtttctggt taagtatgtt aattttgata ctaggtgact tagtgattgt gttttggcaa
tacgttcgtt ggcgccaagc agaaagttta attcacttaa tccgtgattt acaccaaatt
gccaaagaaa attcagatat gacaattgat tggcatgccc cgcgaacaca agcccttatt
gacgtctcta acaagatagc caaaaatacg cgaaaaatcc gggaagaaga acgtgcaagt
gaacgctcca aggatgaaat gattactaat atttcacatg acttacgtac accgcttact
gctattattg gttatcttgg gttagttgaa atgttgagtc ctgaagctaa atatattcat
actgcttatg ataaatcgaa tcaaatgaaa atattagtcg aggatttatt tgaattctca
aaaacacagg cagtcttgaa tttaacaact attagtttag gcgatttgtt tgcacaactt
ctcgccagtt atgaaatcga agcacacgaa catcaaattg aaatgatgca aatcaccaac
ccagaactca ttattttgga agcagattct gataaattag cgcgcgtatt aattaatctc
attacgaacg cttttaaata tgaaggggca acatatatta agctaaccgc gcaggtaaag
gaagtagaaa ttcgtgtgat taacaatggt gttcagattc ctcaggaagc cctattggaa
atttttgatc gtttttatcg tgtcgaaagt tctcgtaata gtaagacggg tgggacaggt
ttaggtttag ccattgttaa aggcattatt ttgcaacatg ggggcactgt tcgtgcaaca
tcagatgctg agttaacaac atttattatg acgttgccac tcaagcaaag t
>lca:LSEI_0220_214685_215875_1
gtcaaactaa ctggtaagga aaaatccgaa ctttggattg aaggcatcgt aacggtgatt
ctgctgttaa tgcttaattt tgccttgctg attaatcaga tgatcgcgca tttgtggagc
tggtccaatc ttttcctagc actgatggcg attgctgatg tcattgtggt gtattggcga
cttgctcggc gatatcggca aatgcaaatg cgtcacgtta ttgcggagct gcattttatt
gccgatggtc atcttgatca tcggattaag tttgagaata cggagttgca aaaggttgtc
agcagtatta acgcgcttgt tgattcaacc gtcaattcaa tggccgagga acggcggatc
gaacagagta aagatgagct gattactaat gtcagccatg atattcgaac gccgctaacg
tccattatcg gttatcttgg cctgattgaa gatagtgaag aagagctcaa gtacacgcac
acggcttatt tgaaggctaa gcagatgaaa gtactggttg aggacctttt tgagtacacc
aaggttaaaa ccaagctgaa tcccgtacgt tttaacatga ttgcgatgct agagcaactg
gcagctagtt ttgagctgga ggcgcataag aagcatatgc ggattctggt cagcggtgaa
cctgacccgt tgatgatgga agctgatacc gaaaaattag gccgggtgtt caacaattta
attgttaatg cgcttaagta cggcgggcgt cacatttttc ttgatgcaca acgtatcggt
gaagtcgttg ttaaggtctc aaatgatggc gcacaaattc cgaatgatgc tttgagtcag
ttgtttgatc gtttttatcg cgttgaggaa agccgatcgc aggaaactgg cgggactggt
cttgggctag cgattgccca aagtatcatc gctttgcatg gcgggtatat ttatgccgat
tctagcccgg agataacaag ctttgtgatt catttaccat taaaagttgg c
>ldb:LDB2045_1712201_1713409_-1
gtcaagctga ccgcggctga gaagagcgag ctttttgctg agggcgtggt gacggtcatc
atcatgctgc tcttgaacat gtccgtcatc taccatttgg cggtcctgca tatctggtcc
tgggaaagaa tcgggatcat tttgatgggg atcgctgacg tcatcgtctt gtactggcgc
ttaatccgcc gctaccacca aatgcagctg cggcacatca tttccgaatt gcactatatt
gccaacggcc actttgacca ccggatttcc ttcagcaaca acgacatgca gaaggtgatc
gattccatca actccctggt cgactcgacc gtgggggcga tcaatgaaga aaaggcgatc
gagcagtcga aagacgaact gatcaccaat gtttcccacg atatccggac ccctttgacc
agcatcatcg gctacctggg cctgctgaag aacagccagg aggacctcaa gtacatcaat
atcgcctatg acaaggctga gcagatgaag tccctggcca atgacctttt cgagtacacc
accttgaaga ccaagctgaa cgtgaccccg atcaatatca agggcatgat ggagcaggtg
gcggccggct ttgagctgga agcggagaag aagggcattg cctttagcgt caaggcccgg
ccggatgact tgatcgtcaa cgccgacgtg gaaaagctgg tccgggtcta caacaacttg
atctccaatg ccttaaagta cggggccagc cggatcaacc tggtggccaa cctgatcaac
caggttgagc tgcgggtgga gaataacggg gaaccgattc ccaaggacaa attgaagaag
atttttgacc gcttctaccg ggtggaaagc tcgcgcaata ccaagaccgg gggcacgggc
ttaggcctgt ccatcgtcca agggggcgtc gagctgcacg gggggacgat ccgctgtgaa
tcaaacaagg attggaccag tttcatcatt ctcttgcccc gggatcccca g
>ljo:LJ0564_1817218_1818375_-1
gtaatcctaa ccacaaaaga aaaaagcgaa cttttcggtg aaggcgtaat aaccgttatt
ttgcttttac tcttgaacct ttcgatcatt attaacctag ctgtcttaca tttatggtct
tggcaacggc tttttattag ctttatgtta gtcggcgatg ccattgtagt gtactggcgc
ttaatcagaa gatatcgaca aatgcaatta cgtcacgtta ttgatgaatt acactatatt
gcagatggtc attttgatca tcgaattccc tttgttaaga cagatttgca aaaagtgatt
gattcaatta atgcgttagt tgatagtact gttgcttcaa tggaagagga acggcagata
gagcaatcaa aggatgactt aattactaat gtttctcatg atattagaac accactaact
tcgattattg gctatcttgg cttattaaag agcctaaatg aggatactaa gtacattcaa
atagcttatg ataaagctct tcaaatgaag gccctagctg aagatctatt tgaatatact
actctgcgca ataaattagt tttaacaccg ctgcatgtta attcgatgct tgagcaagta
gctgctggtt ttgaattaga agctgaaaag aaaaacatta cttttaatgt gataaccagg
ccaagagacc tcgtaattga tgcagatgca aagatgattg tgcgaatgtt aaataatttg
atttcaaatg ctctaaagta tggagcaact gaaatcaact taattgcaaa taaggtaaat
tttgtagaac ttagagttga aaataatggg gaacaaatcc ctaagaaatc tttgcaaaag
attttcgatc gtttttatcg tgtcgaaagt tcaagaaatt taaaaactgg tggaacagga
ctggggttag cgataaccaa aagtattgtt gatttgcatg gtggtaatat taaatgtcaa
tcaacggcag aattaaccag ttttattatt caactaccac tccatagccc a
>lre:LREU_0118_144403_145548_1
gtgaagttaa cggggcgtga aaagagttcg cttattttag aaggggtagt aacggttatc
ttattgttat tgctgaacat ggcgattatc attcaagatg ccattcagca aatatggagc
tatcagcgga tcttaattgc ctttttagta attattgatg tgtgggtagt atggtggcga
ttacgtcgtc ggtaccacct ttatcaaatg gatcatatta tcgcggaatt acactatatt
gcgcagggac atttggatca tcgaattccg tttcggaaag ggaatcaaca gcatgttatt
actagtgtaa atgcattagt tgatagcgcg gtgcggtcga tggatgatga acggaagatt
gaaaagtcaa aagatgagct gattactaat gtgagccatg atttacggac gccattgact
agtattattg gctacttggg attgattgaa gatagtgagg aagatctaaa atatacccat
actgcttatg agaaagctaa gcaaatgaag accttggtgg atgatttgtt tgaatataca
aaagttcagg caccagtaaa tattatgaaa atcgatctta accagttaat tgaacagtta
acggcaagtt ttgaattaga agcccagcat cgcggaattg aaattacttc ctcagttatc
cctaatcctt taatgattga ggcggatccg gagaagcttg ggcgggtttt taataattta
gtttcaaatg cctttaaata cggtgcaagt tacattcgga tcaatgcccg gcaagaaaat
atggtggtcg tcaaagttgc taatgatggt acaccaattc ctgaaaaagc acttgaccac
ctatttgagc gtttctaccg cgcagaagct tcccgttcac gagctactgg tggaacggga
ttaggtttag cgattgtcaa aagcattgtt gatcttcatc atgggagcgt caaggttact
tcaactgaag acgaaacagc atttattgtc acattacctt taaaacaaga a
>lsa:LSA0278_273297_274496_1
gtacaactca ctgcgaaaga aaagagtgag ttgtttgctg aggggatcat tacggtgatc
cttttattgt tgttaaattt atcaattatg ttgcaacaag caatcgtcca tatctggagt
tggcaaaact ggtttgtgat tttgatgggg attgcggatg tgctagtggt ttattggcgc
ttaattcgcc gctatcacca aatgcagatg tggcacgtta ttggtgaatt acattacatc
gctgatggtc acttagaaca ccgcatcaat ttgcggaatc gcgatttgca acgcgtgatt
gacagtgtca atacactggt tgatagcacc gttcgctcaa tggaagaaga acgcaaaatt
gaaaagagta aggatgaact gattaccaac gtcagtcatg atttacgaac accattgacg
tccattattg gttacctagg tttaattgaa gataccaagg atgaaaccaa gtacacacac
acggcctatg tgaaggccca acaaatgaaa gtcttagttg aagacttatt cgaatacaca
aaagttcgga cgccaattgc taaaacgact tttgatatgg aacaaatgct agaacaacta
gcggctagtt ttgaattaga agcacagaag aaaaatatgc agattacagt agaatgccaa
cctacaccat tgatgatgga agctgacact gaaaagttag gtcgagtttt caataatttg
attgccaatg cattgaagta tggtggcaag caaatcattt tatcagccga aaaggttggt
gaggcgatta tcaaagtctc caatgatggg caacaaattc caagtgactc attaaaccaa
ttattcgatc gtttttatcg cgtggaagca tcacgttcac aagaaaccgg tgggacgggg
ctcggtttag cgatcacgca aagtattgtc gccttgcacg gcggttatat ttatgcagat
tccaccccac aactgactag ttttgtgata cacttacctt taaaactagg a
>lhe:LHV_1854_1821873_1823021_-1
gtcaagttga ctggcgctga gaagagtgaa ttgtttgcag aaggaattgt cacgattgtc
cttctgcttt tgttaaatct atcaatcatt attcacctag ctattttgca tctttggtct
tggcaaaata cgtttattat tttgatgggt gttggcgata tcgtcgtttt atactggcgc
ttaatcagac gctaccatca gatgcagctg cgccacgtta ttttggagtt gcactatatc
gcaagtggtc attttgatca ccgcattaac ttccggcgcc cagatttgca acgagtggtt
gattcaatta attcattggt tgatagtaca gttcattcca tcaatgagga acgtgcaatt
gagcaatcaa aagatgaact gattaccaac gtttcgcatg atattagaac gccgttaact
tcaattattg gttatttagg attgttgaaa agttcgccag aagatcaaaa atatgtcgat
attgcttata ccaaggcgga gcaaatgaag tcgctggcca atgatttatt tgaatatact
acgcttaaga ctaagttgaa tttgactagt ctgcatattt attcaatgct agaacaagtt
gccgctggat tcgaactgga agcggagaaa aagggcatag aaattaaaat tgaggctcgt
cctaaagatt taactatcag ggcagatgca gaaaaattag ttagggtcta taacaatttg
atttctaatg cccttaaata cggtgctacg caaattaaat tggtagccaa tctagtaaac
gaagttgaat tacgtgtaga aaataatggt gaacctattc caaagaaatc attgaaaaag
atatttgacc gtttttaccg cgtagaaacg tcgcgcaata ctaaaactgg tggtacagga
ttggggcttt ctatcaccga gggtgtggtc gatttgcatc atggtactat cagatgcgaa
tcggataaga attggacaag ttttattatt cgtctgccac ttaatcctaa g
>ppe:PEPE_1716_1692971_1694107_-1
atgaagttaa cggggcgtga aaaatatgaa ttgtttggtg aaggagttat tacggtaatt
ctcttactat tactcaattt atcagttttt attgatagtg ccttaaagca gatttggagc
taccaaaaga tttttatttt aatcatgttt ttggctgatg caggggtact ttattggcgc
ttagaacgac gttacaagca aatgcagtta cgtcatatta ttgccgaatt acattacatt
gctaatggtc attttgatca tcgtattcca tttgaaagtg gagaccatca acgagtggtg
gatagtgtga actcactagt tgacagtgtc attagctcca tggaagaaga gcgagcgctt
aagcaatcta aagatgattt aattaccaat gtatcgcatg atttacgtac gccattaacc
tcaattattg gttatctaag gttaattgaa gataatgaag atgacttaaa atatacgcat
acagcatatt taaaatcaat tcagatgaaa tcactggtag aggacctttt tgaatatacc
aaggttagtc cccatttgac aattaatacg attaatgtgg attctatgct ccaacagtta
gcagctagtt ttgaactgga agctaagcag aagcattttg tgattacttc tcaatgtacg
ccgaaagatt tagaaattac cggggatgcc gaaaaaattg gtcgggtgtt taacaatttg
ataaccaatg ccttgaaata tggtggtaaa aatatttttt tgagtgccaa acaaattaat
acggtaattt ttgaagttgc taacgatggt gaaaaagtac ctgctgaggc ccttggcaag
ctttttgacc gcttttatcg agtggaaggt tcccgttcca aagccactgg aggaacagga
cttggattag ctattgctca aagcatcgtt gaaatgcata atggtactat cgaagctcat
tcgaacgata agcgaacgag ctttgtgatt cagttgccat tgcatcaacc g
>lpl:LP_3190_2842945_2844105_-1
ttgaaattaa cgggacgcga aaaaagtgaa ttattttttg aaggggtagt gacggtgatt
ttgctactcc ttttaaactt gtcgatcgta atcaacagta cgattgcgca gctatggagt
tatgaaaaca tctttattgg actgatgctg attgcggacg gtttcgtatt atattggcga
ttaattcgac gatacaaaca gatgcagtta cgacatatta ttagtgagtt gcattatatt
gcggccggcc actttgacca tcggattgac tttaatactg gtgatacaca acgagtcgtt
gaaagtgtta atgccttagt agactcggca atccactcga tggacgagga acgggaaatt
gagcggtcta aggatgcgtt aattacgaat gtcagtcatg atattcgaac gccgttgacg
tcaattatcg gctatttagg cttaattgag aactcagaag aggatattaa atatgcgcat
attgcctatt tgaaggcaac acaaatgaag tcactggttg aagatctgtt tgaatatacg
aaatcacgga caccgttggc cattaatcgg ttaaacttga cggccatgtt agaacagtta
gcggcaagct ttgagctgga agcgaacaag aagcatctga agattgaagt agaaagtggc
acgcagccta tttacattga agccgatgct gaaaagctgg ggcgggtctt cagcaatttg
atcactaatg cgtttaaata tggtgctaaa aacgtagtat tacaagctga acaacgtggt
gaagtcgtga ttcacgtcac gaatgatggt cagcgtattc cagctgagtc gttgggacgc
ttatttgaac ggttttatcg ggttgaagaa tcgcgttcta aggcgaccgg gggttctgga
ctgggcttag cgattgccca aagtatcgtg gatcaccacg gtggctatat ttatgcgcaa
agtgatgatg agcagacaag ttttgttatt catttgccag ttaaacatga c
>ooe:OEOE_0120_109970_111118_1
gtgaagttaa cagcgaaaga aattttacat cttagttttt atggagcagc tgcggcaatc
gtgctgcttt ttttggattg gtcggttttc ttcacggcta ttctttccac ttttaagaat
cagcaatggt ggggttttgt cgccattcta ttgataggga ttgttttgtg gatttttctt
ttgttgcgcg agtatcaaca actgcagtta aaacgtctat ccaacgaaat tacaagaatt
aataatacga atgataacga tcaaataaaa atgactgacc caatggttac taatcttgtt
tcgcaaatca atcaaatgac gcaggcaaaa caggaaatat tagacaccga attggacaac
gaaaaaaaac agcaggagct ggttacaaat gtttctcatg atttaagaac acctttaaca
tcaattattg gttatttggg tttgattgaa tccttgccgg aagaacgaaa acatgtctcg
acggcttatt ccaaagctca acaactagtg tcgatggttg aagatctttt ttcttattcg
cagacacaag aaaacatgaa ttttcaaccg atggagattt ccgaattttt cgatcaactg
atagttcaat tcagcctcga tgctcataaa cacaatatta cgatgtccag tttaactaat
cccgatcaaa taaaaattgt cgctgatccg gaaaaattag ctcgtttatt tatgaacctg
attaataatg cctttaaata ctcggcgatg acatttatca aattgacggc tgttaaaaaa
cgagtcgaga ttagggttca aaatgatggg gaacagattc caaaatccag cctgaataaa
ttatttgatc gtttctaccg ggtagatcaa tccggaaata aggatatttc aggaaccgga
cttggattgg caatttctca aggtatcgtt aaacagcatc atggagctat tcgagttgaa
tcaaataccc aactgacaag tttcataatc gagttgccct tagacgcatc t
