# Supplementary material for: Evolutionary history of the OmpR/IIIA family of signal transduction two component systems in Lactobacillaceae and Leuconostocaceae
Source: BMC Evol Biol. 2011 Feb 1;11:34. doi: 10.1186/1471-2148-11-34 (PMC3040137; doi:10.1186/1471-2148-11-34)
Supplement: Additional file 2 — Alignments. A zip file containing the alignments used in this study in either FASTA or Phylip format. Details of the sequences used in this study and the tags used to identify them in the alignment files can be found in the files IIIA-seqs.doc and OmpR-seqs.doc (MS Word). A detailed list of the alignments can be found in the file readme.doc (MS Word). [file 1471-2148-11-34-S2.ZIP › alignments/IIIA-CRO-muscle.fasta]

>lac:LBA1819_1833240_1834385_-1
---------------------------------------atgaaaaaagagcgcgttaaattaacaggcgctgaaaaaagcgaattatttgcagaaggaatcgtaacgattatccttctgcttttgctaaatttatcaattatcattttaattcacctagccattttgcaagatgagagcttggtaaatggtatttactttttgaaaaagtcgatgacttttgttggt---ggacgacatgtttggtcttggcagaatatcttcattatcataatggcagttggcgatttagccgtgttatattggcggctaattagaagatatcatcagatgcagttacgccacgttatttcggagttgcattatattgctaatgggcattttgatcatagaattaattttagagtt------cgaccagaacttcaaagagtagttgattcaattaattcgttagttgatagtacggtcaactctattaacgaagaacgtgccattgaaaagtctaaggacgaattgattactaatgtatcacatgatattagaacgccgctaacgtcaattattggctatttagggctattaaaaactggc---atatcatcaaaagaggat---caacaaaagtatgttgatatcgcttatactaaagcagagcaaatgaaatcattagctgatgatttatttgaatacacaacactaaaatcaaccagt---actaagttaaacttgaatgagctacatatttattcaatgcttgagcaagtagctgcaggttttgaattagaagctgaaaaaaagggtattgatattgagatagaagcacggcctaagaatttaacgatacaggctgatgcagaaaagttagtgcgtgtatataacaatttgatttctaatgcttttaaatatggtacaggtgctacaaaaattaagttggtagcaaatttggttaacaaaagtgaagtagaattacgagttgaaaataacggtgaaccaattcctgtatcagcccaaaagaaaatttttgatcgtttctatcgagtagaaacatcacgtaatacgaaaactggtggtacaggattggggttatcaattactaaaagtgtagtagacttacatcatgggacaattcgttgtcaatcagatgaaaactggacaagttttattattcgtttgccacttgatcccaataaggcaaagtaa---------------------------------------------
>lga:LGAS_1734_1720445_1721590_-1
---------------------------------------atgaaaaaacaaaaagtaatcctaaccacgaaagaaaaaagtgaattatttggtgaaggcgttataactgttattctgcttttgctgttgaatctttcgattattattttgcttaatttggcagtattgaatgatccacgtttagaaaatggtatattctttcttaaaaagacaattacttttgctaac---gggatgcatttatggtcttggcaacggctttttgttggtgtgatgttagtgggcgatgctattgttgtttactggcgattaattagaagatatcgtcaaatgcaattgcggcatgtcatagaagaactgcattatatagctgacggtcactttgatcatcgaattccttttgtagta------aagacagatttacagaaagtaattgattcaattaacgctttagttgatagtactgtagcttcaatggaagaagaacgccaaattgaacaatcaaaggatgatctgattactaacgtatctcatgatattagaacgccgttaacttcaattattggctacttgggtttattaaagagtagt------gaactaaatgaagat---caagctaaatatattaaaatcgcctatgacaaagctctacaaatgaaagctttagctgaagacttatttgaatacactacgcttcgttcgtcaacgaataataaattagtcttagcaccgttacatgtcaattcaatgcttgaacaagtagcagctggttttgaactcgaagcagaaaagaaaaatattgcttttaatgtagtgacacgaccaagagatttagtaattgatgctgatgctaaaatgattgtgcgaatgttaaataatttaatttcgaatgccttgaaatatggccatggcgcaactgaaattaatttaattgccaataaggtgaataataagtttgtagaacttagagttgaaaataatggggagcagatacctaagaagtctttgcaaaaaatttttgatcgcttctatcgagtagaaagttcaagaaatttaaaaaccggcggtactggcttaggtttagcgattacgaaaagtattgttgacttacatggcgggacaattaagtgtcagtcaacatcagaattaactagttttattattcaactaccactcaatagccccaaagcaaaatga---------------------------------------------
>lbr:LVIS_2056_2016705_2017871_-1
------------------------------------------------------atgaagttaaccacgcgcgaaaagagtgccctatttatggaaggcgtcgtgacggtgattctcttgctgatgatcaatttggctttgttggtaatgatcagccaagccatcgagagtaatcccggtttgcgggacggaatctttattatcaaacgttcagtcgtgttcggtcccaaccattttcaactctggagctgggagaatgttttcattagcttcttaggactagctgacatcctggtcgtttggtggcggttgattcggcgctaccggcaaatgcaattacaccatatcattgatgaattgcattatattgccagtggccattttgaccatcgggtgccgtttcgggtg------actggcgacgtgcaacgggtagtggattcggtgaacgcactggtagattcagttattcactcgatggatgaagaacgggcgattgagaagtcgaaggacgaattaatcacgaacgtgagtcatgatatccggacgccgttaacctcaattattggctacttagggctgattgaggataagcagtatcattcacaagcggat---ctcttaaaatacacgcacacagcctttttgaaatctaagcaaatgaaatcattggtggaagacctctttgaatacacgaaggtgcggcagactgat---acgccgttgagtctaaccaatattgatctggcagcgatgctggaacagctagcagctagttttgaattagaggctcaaaaaaaggggatgacgattggggctagcagtacgcccagtgtgttgatgatggaagctgaccctgaaaagttagtccggattttcaataatctagtggctaatgccttgaagtacggtgatgggggcaagcaaattaacctgattgccaaacaaattaatgacaatgaactggaagtccgggtcacgaacgatgggcctaaaattcctaaagagtctttatcgatgatttttgaacgattctatcgagttgaagaatctcgttctaaggaaaccggtggaactgggctggggttggcgattgctcagagtatcgtcgcactccatggcggctatatttatgtggaatcggatgatgatttaacgagttttgtgattcatttaccggttaagcatgaccaaccactggccattccacaacgcttaaaaacaaccaattaa---------------
>lme:LEUM_0352_306131_307216_1
---------------------------------------------atgacaaaagtagcattgatattaaagcacaatcgtactaaaatatattatttggtagtgacgatattgttactacttctttttagttggacaatcatgactggctttgatgcactaagacac------------------------------------------------------cgattttcctttatatcgtttaatatttggaatgttttagagtttgtgacttttgtttcaggaaatattggtattgtgttttggcagtacttgaagtggcgccgtgatgaaagtttgtatcgtttgattagagagatgcgtcaggtcgcacgtgaaaattctgacatgacaatttcgtggcgtgctccttatgcgccaacaactcaagcgctgattgatgtatctaatacaattgctgaaaacactcgtcgtattagagaagaagaacgtcagagtgaacgttctaaggatgagatgattaccaatatatctcatgacttgcgaacaccactaaccgctattatcggttatcttggcttggttgaaatggga---caagcattgagtgaaaaggatcgaaaaaagtatattcacacagcgtatagtaagtctaatcaaatgaaggttctagttgaggatttgtttgagtactcacagacacaggcacaagac---gccgccttaaatattacgtcactcagtctaaatgatttgtttggccaattacttgctggttatgaattagaagcacaagagaagaatattgcattgaatcaattaacaaatcctgagatgattgttattgaggctgactctgataaattggcacgcgtcttaatgaatttggtttctaatgcgtttaaatacggt---gatggagctactttcataaaacttacggcacaaattgatgataaaaatgttgttattcgtgtaacgaatgatggtgtcaagataccagatgaggcaatcggggatatttttgatcgattttatcgtgttgaaagttcgagaaatagtaaaacaggtggcacaggattgggacttgccatcgtgaaggggattgttgtacagcatcatggtagtgtagctgttgagtctgatgatgatatgacttcattcattattacattaccgttgaagcagacatga------------------------------------------------------
>lsl:LSL_0206_249405_250556_1
------------------------------------------------gtgaaatttcacataactggtcgagaaaagagtgagctattaggcgaaggtattttaacaattatattgttaattctgttaaatatgtcgctttatgtgattttgaatcaattgttagtatctaatcctgatttagcttcaggaatattcctaatcaaaacttccttagattttaagtatgcacatattcaattatggagttggggttggatattcattatacttatggctgtagtcgatgttatcgtagtttattggagattagttcgacgatatcaccaaatgcaattgagacatattattaatgagcttcactatattgcagatggtcactttaatcaccgtattccttttcaatta------aagggacaaatgcaaagagtagtagcaagtgtcaatgcacttgtcgatagtacgattaaagcgatggaagatgaaagagagattgaacgctctaaagatgaattaataacgaatgtcagtcacgatatacgtacacccttgacatctattattggatatttggggcttattgaagataaacaatatcgatctgaagaagat---attttaaaatatacgcatacagcatatttaaaatctaagcagatgaaatcattggtggatgacttatttgaatatacgaaagtacgtcaaactgat---gcaccattacaaatacaatctctagaattgaatgcgatgctagaacaaataggagctagttttgaattagaagcaaataaaaagggtatggaaattaatacaattttacccgacagtccagtaaaaattgaagctgatccagaaaagcttgctcgagtatttaataatttaatcacgaatgccttgaagtatggtagtgatggtaaaaacatttacttgcaattaacaaaagtagatgaaaaagaaatagaaataagaatttctaatgatggagaacctattccagaaaaatcattgcgacaggtatttgatagattttatcgagtagaaagttcacgttctaaagaaacaggtgggacaggactgggattggcaatagctcaaagtattatagaattacatcatggatatatttatgtagaatctaataaaaatttgactagttttattatgagattacctattaaacatgataatgtagtaaaaaaatcttag------------------------------------
>efa:EF3290_3171390_3172571_1
---------------atgctcgttaaacctaaaaagattgaaaaacaaaaacgaattaccttaacttctaaagaaatcagcgagttattagcagaagcaattgtgacaattgttttattactactattaaatgtctcaattatgttccttttaggacaactacttagtgaaaactcgcccttagctggtgtcatctgggccactaaggatgcggtcgctaaagaattaaatactgatttgttttggagctggaataaatttgtcttacccattttctttttagtagatgcagctgttctctattggcgcttaattcgtcgctaccatcaaatgcaattgcgtcatattatcagtgagttacattacatcgctgatggtaattacaatcaccgcattccgtttgaatta------agtggtgatttagcaaaagtcgtgacgagtattaacggtctggtggatagtactgtcgcagccattgaagatgaacggcgaattgaaaaatcaaaagatgaattaattacgaatgtcagtcatgatattcggacaccgttaacttctattattggttatctgggattgattgaagatcgtcaatttcatagccaagaagat---ttactgaaatatacgcataccgcttacgtcaaagcgaaacaaatgaaattattagttgatgatctttttgaatatacaaaagtccgtcaaccaagt---gtaccgattcatacgacgacttttgatatggcacaattaattgaacagcttgctgccgattttgaattggaagcgaaaaagattaatatgcaaatccaagtaaaagccaatccagcttctttaatgatggaaggcgatacggaaaaactagtccgagtctttaacaaccttctttcaaacgctttgaaatatggcaaaggtggccatcatattgtaatggaagtagacaaagtcggcacc---gaagcaattattgctgttcgcaatgatggaccagctatccctaaacattctttagatcagttgtttgaccgcttctatcgtgtcgaagaatcccgatcacaagaaacggggggtactggtttaggtctggctattgcacaaagtattgtcgctttacatggtggatatatttatgcgaagtctgatcaaaagtggacttcctttattattcatctacccttacagcgtaccaacaagaaatcagagagttaa------------------------------------
>lfe:LAF_0108_132415_133557_1
---------------------------------------------------atgttaaagttaaccgggcgggagaagagttccctgttttttgaaggcttactaacgattattttgctggggttgatcaatatcgctttgattacgatcattcaaacaatgattcaaagtaaccccggggtccaaagcgggatcttcatcatcaaacagtcgttggtgattgggccctttcacgcccaaatctggtcctaccaacggatcgtgatggccttgttggtgctaattgacattggggttttgtggtggcggctcttgcggcgctaccacctctaccagctggatcacatcattggtgaacttcattacatcgcccagggtcacctggatcaccggattcccttccgtgtt------aacggtaaccaacagcacgtgattacctcagttaacgcactggttgacacgattacccaggccatgcaagaggaacgggcgtcggaaaagtccaaggacgagttgatcaccaacgtttcccacgacctgcggaccccgctgacctcgatcatcggctacctgggcttgattgaagaccaccagtaccagtccgaagaagac---atcgtcaagtactcccacatcgcctacgacaaggccaagcagatgaagaacctggttgaggacctgtttgaatacaccaaggttcaacagcacggc---gccccggttaatttgatgaccgtcgacctgggtcagttgctcgagcaagtcggggcctcctttgagctggaagctgataagaaggggatggcgatcaacgtctcttgtgagccaacgcccctatcgatcacggccgaccccgaaaagctgggccgcctcttttccaacttggttgccaacgccctgaaatacggtcacggcgccagctacatccacctgacggccaagcagctgggcgaa---aaggtggtcatcacggtcgccgatgacggggagaagatccccgccgaatcagttaagcacctctttgagcgcttctaccgggtcgagtcgtcgcgtaacaaggccaccgggggaaccgggttgggactggcgatcgttcaatcaatcgtggaactccaccacggctcggtaaccgcccgctccgacgatcaggaaacggcctttgtggtaacgttaccagttaaacaagtacagaaagaagttaggtaa---------------------------------------
>lci:LCK_00256_272166_273275_1
---------------------------------------------atgaacaaactatcgttattttttaagcacaatcgcaccaaaatatattatgcggtaggaacagtattgttactactgctttttagttggttcgtattgtct---gccacagtattactaggg------------------------------------------------------caagcggctcacatagctttacgatggcgtttctggttaagtatgttaattttgatactaggtgacttagtgattgtgttttggcaatacgttcgttggcgccaagcagaaagtttaattcacttaatccgtgatttacaccaaattgccaaagaaaattcagatatgacaattgattggcatgcacactacgccccgcgaacacaagcccttattgacgtctctaacaagatagccaaaaatacgcgaaaaatccgggaagaagaacgtgcaagtgaacgctccaaggatgaaatgattactaatatttcacatgacttacgtacaccgcttactgctattattggttatcttgggttagttgaaatgaacgcaacgactttgagtcctgaagatcgtgctaaatatattcatactgcttatgataaatcgaatcaaatgaaaatattagtcgaggatttatttgaattctcaaaaacacaggctcgagat---gcagtcttgaatttaacaactattagtttaggcgatttgtttgcacaacttctcgccagttatgaaatcgaagcacacgaacatcaaattgaaatgatgcaaatcaccaacccagaactcattattttggaagcagattctgataaattagcgcgcgtattaattaatctcattacgaacgcttttaaatatggc---gaaggggcaacatatattaagctaaccgcgcaggtaaaggcacaagaagtagaaattcgtgtgattaacaatggtgttcagattcctcaggaagccctattggaaatttttgatcgtttttatcgtgtcgaaagttctcgtaatagtaagacgggtgggacaggtttaggtttagccattgttaaaggcattattttgcaacatgggggcactgttcgtgcaacatcagatgctgagttaacaacatttattatgacgttgccactcaagcaaagtaggggaaatagagatgaagtggattaa------------------------------
>lca:LSEI_0220_214685_215875_1
------------------------------------------atgagcgaaaaagtcaaactaactggtaaggaaaaatccgaactttggattgaaggcatcgtaacggtgattctgctgttaatgcttaattttgccttgctggtgttgattaatcagatgatcgcgcacaatcctggtttggaaaatgctatctggggtgtgaaaacgaatctgacgtttggcagccgtggatttcatttgtggagctggtccaatcttttcctagcactgatggcgattgctgatgtcattgtggtgtattggcgacttgctcggcgatatcggcaaatgcaaatgcgtcacgttattgcggagctgcattttattgccgatggtcatcttgatcatcggattaagtttgaggtc------aatacggagttgcaaaaggttgtcagcagtattaacgcgcttgttgattcaaccgtcaattcaatggccgaggaacggcggatcgaacagagtaaagatgagctgattactaatgtcagccatgatattcgaacgccgctaacgtccattatcggttatcttggcctgattgaagatcatcaatatcgcagtgaagaagag---ctactcaagtacacgcacacggcttatttgaaggctaagcagatgaaagtactggttgaggacctttttgagtacaccaaggttaaatcgaccacg---accaagctgaatcccgtacgttttaacatgattgcgatgctagagcaactggcagctagttttgagctggaggcgcataagaagcatatgcggattctggtcagcggtgaacctgacccgttgatgatggaagctgataccgaaaaattaggccgggtgttcaacaatttaattgttaatgcgcttaagtacggccaaggcgggcgtcacatttttcttgatgcacaacgtatcggtagt---gaagtcgttgttaaggtctcaaatgatggcgcacaaattccgaatgatgctttgagtcagttgtttgatcgtttttatcgcgttgaggaaagccgatcgcaggaaactggcgggactggtcttgggctagcgattgcccaaagtatcatcgctttgcatggcgggtatatttatgccgattctagcccggagataacaagctttgtgattcatttaccattaaaagttggcgcttcgctgacagacaataaaaataaatctaatgaggaagcaggaaagtcaaaatga
>ldb:LDB2045_1712201_1713409_-1
ttgaagcttgagcaagacaaagaaaaacaagtcgtccagggcaagcggccccgggtcaagctgaccgcggctgagaagagcgagctttttgctgagggcgtggtgacggtcatcatcatgctgctcttgaacatgtccgtcatcatcctctaccatttggcggtcctgcaggacaagagcctggtcaacggcatttattttttgaaaaagaccatgacgatcggaccg---ggctaccatatctggtcctgggaaagaatcgggatcattttgatggggatcgctgacgtcatcgtcttgtactggcgcttaatccgccgctaccaccaaatgcagctgcggcacatcatttccgaattgcactatattgccaacggccactttgaccaccggatttccttcagcgtc------aacaacgacatgcagaaggtgatcgattccatcaactccctggtcgactcgaccgtgggggcgatcaatgaagaaaaggcgatcgagcagtcgaaagacgaactgatcaccaatgtttcccacgatatccggacccctttgaccagcatcatcggctacctgggcctgctgaagaacggggccgtgaccagccaggaggac---atgctcaagtacatcaatatcgcctatgacaaggctgagcagatgaagtccctggccaatgaccttttcgagtacaccaccttgaagtcgaccaag---accaagctgaacgtgaccccgatcaatatcaagggcatgatggagcaggtggcggccggctttgagctggaagcggagaagaagggcattgcctttagcgtcaaggcccggccggatgacttgatcgtcaacgccgacgtggaaaagctggtccgggtctacaacaacttgatctccaatgccttaaagtacgcggccggggccagccggatcaacctggtggccaacctgatcaaccacgagcaggttgagctgcgggtggagaataacggggaaccgattcccaaggacaaattgaagaagatttttgaccgcttctaccgggtggaaagctcgcgcaataccaagaccgggggcacgggcttaggcctgtccatcgtccaagggggcgtcgagctgcacggggggacgatccgctgtgaatcaaacaaggattggaccagtttcatcattctcttgccccgggatccccaggcaaacaactttgctcttagacctgtggtataa------------------------
>ljo:LJ0564_1817218_1818375_-1
---------------------------------------atgaaaaagcagaaagtaatcctaaccacaaaagaaaaaagcgaacttttcggtgaaggcgtaataaccgttattttgcttttactcttgaacctttcgatcattatcttgattaacctagctgtcttaaatgatcctagattagaaaatggaattttctttttgaagaaaaccattacttttgctaat---gggatgcatttatggtcttggcaacggctttttattagctttatgttagtcggcgatgccattgtagtgtactggcgcttaatcagaagatatcgacaaatgcaattacgtcacgttattgatgaattacactatattgcagatggtcattttgatcatcgaattccctttgttgta------aagacagatttgcaaaaagtgattgattcaattaatgcgttagttgatagtactgttgcttcaatggaagaggaacggcagatagagcaatcaaaggatgacttaattactaatgtttctcatgatattagaacaccactaacttcgattattggctatcttggcttattaaagagcagt------gagctaaatgaggat---caaactaagtacattcaaatagcttatgataaagctcttcaaatgaaggccctagctgaagatctatttgaatatactactctgcgctcttcgacaaataataaattagttttaacaccgctgcatgttaattcgatgcttgagcaagtagctgctggttttgaattagaagctgaaaagaaaaacattacttttaatgtgataaccaggccaagagacctcgtaattgatgcagatgcaaagatgattgtgcgaatgttaaataatttgatttcaaatgctctaaagtatggacatggagcaactgaaatcaacttaattgcaaataaggtaaataacgaatttgtagaacttagagttgaaaataatggggaacaaatccctaagaaatctttgcaaaagattttcgatcgtttttatcgtgtcgaaagttcaagaaatttaaaaactggtggaacaggactggggttagcgataaccaaaagtattgttgatttgcatggtggtaatattaaatgtcaatcaacggcagaattaaccagttttattattcaactaccactccatagcccaaagaaaaaagatggtgtgctataa---------------------------------
>lre:LREU_0118_144403_145548_1
------------------------------------------------------gtgaagttaacggggcgtgaaaagagttcgcttattttagaaggggtagtaacggttatcttattgttattgctgaacatggcgattatcgtaattattcaagatgccattcagtcaaatccgggagtaaccaatggaatctttatgattaagcaatcattgaagattggcccgcttcaagcacaaatatggagctatcagcggatcttaattgcctttttagtaattattgatgtgtgggtagtatggtggcgattacgtcgtcggtaccacctttatcaaatggatcatattatcgcggaattacactatattgcgcagggacatttggatcatcgaattccgtttcggcta------aaagggaatcaacagcatgttattactagtgtaaatgcattagttgatagcgcggtgcggtcgatggatgatgaacggaagattgaaaagtcaaaagatgagctgattactaatgtgagccatgatttacggacgccattgactagtattattggctacttgggattgattgaagataagcagtatcgtagtgaggaagat---attctaaaatatacccatactgcttatgagaaagctaagcaaatgaagaccttggtggatgatttgtttgaatatacaaaagttcagcaacatggg---gcaccagtaaatattatgaaaatcgatcttaaccagttaattgaacagttaacggcaagttttgaattagaagcccagcatcgcggaattgaaattacttcctcagttatccctaatcctttaatgattgaggcggatccggagaagcttgggcgggtttttaataatttagtttcaaatgcctttaaatacggcaatggtgcaagttacattcggatcaatgcccggcaagaaaatgat---atggtggtcgtcaaagttgctaatgatggtacaccaattcctgaaaaagcacttgaccacctatttgagcgtttctaccgcgcagaagcttcccgttcacgagctactggtggaacgggattaggtttagcgattgtcaaaagcattgttgatcttcatcatgggagcgtcaaggttacttcaactgaagacgaaacagcatttattgtcacattacctttaaaacaagaagttaaagaaaacaagcaaaaatga---------------------------------
>lsa:LSA0278_273297_274496_1
------------------atgaacgaatatcaagtcgggcaagattttaaaaaagtacaactcactgcgaaagaaaagagtgagttgtttgctgaggggatcattacggtgatccttttattgttgttaaatttatcaattatggtcctattgcaacaagcaatcgtcaataatccgcaattgcgcggtggcgtttggatgattaaaaatgcgattgcgattggccctaatggttggcatatctggagttggcaaaactggtttgtgattttgatggggattgcggatgtgctagtggtttattggcgcttaattcgccgctatcaccaaatgcagatgtggcacgttattggtgaattacattacatcgctgatggtcacttagaacaccgcatcaatttgcgggtt------aatcgcgatttgcaacgcgtgattgacagtgtcaatacactggttgatagcaccgttcgctcaatggaagaagaacgcaaaattgaaaagagtaaggatgaactgattaccaacgtcagtcatgatttacgaacaccattgacgtccattattggttacctaggtttaattgaagataatcagtatcaaaccaaggatgaa---ttaaccaagtacacacacacggcctatgtgaaggcccaacaaatgaaagtcttagttgaagacttattcgaatacacaaaagttcggcaaacctca---acgccaattgctaaaacgacttttgatatggaacaaatgctagaacaactagcggctagttttgaattagaagcacagaagaaaaatatgcagattacagtagaatgccaacctacaccattgatgatggaagctgacactgaaaagttaggtcgagttttcaataatttgattgccaatgcattgaagtatggcaaaggtggcaagcaaatcattttatcagccgaaaaggttggtcaa---gaggcgattatcaaagtctccaatgatgggcaacaaattccaagtgactcattaaaccaattattcgatcgtttttatcgcgtggaagcatcacgttcacaagaaaccggtgggacggggctcggtttagcgatcacgcaaagtattgtcgccttgcacggcggttatatttatgcagattccaccccacaactgactagttttgtgatacacttacctttaaaactaggacgtcagattgaacctcaaaatggcgccgctaaaaacagttaa---------------
>lhe:LHV_1854_1821873_1823021_-1
---------------------------------------atgaaaaaagaacgcgtcaagttgactggcgctgagaagagtgaattgtttgcagaaggaattgtcacgattgtccttctgcttttgttaaatctatcaatcattattttgattcacctagctattttgcaagatgaaagcttggtcaacggcatttatttcttaaaaaagacaatgacctttgcaggt---ggatatcatctttggtcttggcaaaatacgtttattattttgatgggtgttggcgatatcgtcgttttatactggcgcttaatcagacgctaccatcagatgcagctgcgccacgttattttggagttgcactatatcgcaagtggtcattttgatcaccgcattaacttccgggta------cgcccagatttgcaacgagtggttgattcaattaattcattggttgatagtacagttcattccatcaatgaggaacgtgcaattgagcaatcaaaagatgaactgattaccaacgtttcgcatgatattagaacgccgttaacttcaattattggttatttaggattgttgaaaagtgga---gtggcttcgccagaagat---caacaaaaatatgtcgatattgcttataccaaggcggagcaaatgaagtcgctggccaatgatttatttgaatatactacgcttaagtcc---------actaagttgaatttgactagtctgcatatttattcaatgctagaacaagttgccgctggattcgaactggaagcggagaaaaagggcatagaaattaaaattgaggctcgtcctaaagatttaactatcagggcagatgcagaaaaattagttagggtctataacaatttgatttctaatgcccttaaatacggcattggtgctacgcaaattaaattggtagccaatctagtaaacaagcaagaagttgaattacgtgtagaaaataatggtgaacctattccaaagaaatcattgaaaaagatatttgaccgtttttaccgcgtagaaacgtcgcgcaatactaaaactggtggtacaggattggggctttctatcaccgagggtgtggtcgatttgcatcatggtactatcagatgcgaatcggataagaattggacaagttttattattcgtctgccacttaatcctaagaagacaaacagcaagggttag------------------------------------
>ppe:PEPE_1716_1692971_1694107_-1
------------------------------------------------------atgaagttaacggggcgtgaaaaatatgaattgtttggtgaaggagttattacggtaattctcttactattactcaatttatcagtttttatcttaattgatagtgccttaaagtcgaatccagctttgtcaaacgcggtctttatggttaaaaattcaattacaattggc------ggcgtacagatttggagctaccaaaagatttttattttaatcatgtttttggctgatgcaggggtactttattggcgcttagaacgacgttacaagcaaatgcagttacgtcatattattgccgaattacattacattgctaatggtcattttgatcatcgtattccatttgaatta------agtggagaccatcaacgagtggtggatagtgtgaactcactagttgacagtgtcattagctccatggaagaagagcgagcgcttaagcaatctaaagatgatttaattaccaatgtatcgcatgatttacgtacgccattaacctcaattattggttatctaaggttaattgaagatcgtcaatttaaaaatgaagatgac---attttaaaatatacgcatacagcatatttaaaatcaattcagatgaaatcactggtagaggacctttttgaatataccaaggttagtcaatctaat---ccccatttgacaattaatacgattaatgtggattctatgctccaacagttagcagctagttttgaactggaagctaagcagaagcattttgtgattacttctcaatgtacgccgaaagatttagaaattaccggggatgccgaaaaaattggtcgggtgtttaacaatttgataaccaatgccttgaaatatggtaatggtggtaaaaatatttttttgagtgccaaacaaattaatgat---acggtaatttttgaagttgctaacgatggtgaaaaagtacctgctgaggcccttggcaagctttttgaccgcttttatcgagtggaaggttcccgttccaaagccactggaggaacaggacttggattagctattgctcaaagcatcgttgaaatgcataatggtactatcgaagctcattcgaacgataagcgaacgagctttgtgattcagttgccattgcatcaaccggtaagtaaggacttaccatag------------------------------------
>lpl:LP_3190_2842945_2844105_-1
------------------------------------------------------ttgaaattaacgggacgcgaaaaaagtgaattattttttgaaggggtagtgacggtgattttgctactccttttaaacttgtcgatcgtagtactgatcaacagtacgattgcgcataatccggggttacagagcggtattttccaaattaaacgatcgattaccattggtcccaataactaccagctatggagttatgaaaacatctttattggactgatgctgattgcggacggtttcgtattatattggcgattaattcgacgatacaaacagatgcagttacgacatattattagtgagttgcattatattgcggccggccactttgaccatcggattgactttaatctg------actggtgatacacaacgagtcgttgaaagtgttaatgccttagtagactcggcaatccactcgatggacgaggaacgggaaattgagcggtctaaggatgcgttaattacgaatgtcagtcatgatattcgaacgccgttgacgtcaattatcggctatttaggcttaattgagaacaaacagtaccaatcagaagaggat---ttaattaaatatgcgcatattgcctatttgaaggcaacacaaatgaagtcactggttgaagatctgtttgaatatacgaaatcacggcagacagag---acaccgttggccattaatcggttaaacttgacggccatgttagaacagttagcggcaagctttgagctggaagcgaacaagaagcatctgaagattgaagtagaaagtggcacgcagcctatttacattgaagccgatgctgaaaagctggggcgggtcttcagcaatttgatcactaatgcgtttaaatatggaactggtgctaaaaacgtagtattacaagctgaacaacgtggtgaa---gaagtcgtgattcacgtcacgaatgatggtcagcgtattccagctgagtcgttgggacgcttatttgaacggttttatcgggttgaagaatcgcgttctaaggcgaccgggggttctggactgggcttagcgattgcccaaagtatcgtggatcaccacggtggctatatttatgcgcaaagtgatgatgagcagacaagttttgttattcatttgccagttaaacatgaccacccattaacaaaaaaacaatcggatatgataaattaa------------------
>ooe:OEOE_0120_109970_111118_1
------------------------------------------------------gtgaagttaacagcgaaagaaattttacatcttagtttttatggagcagctgcggcaatcgtgctgctttttttggattggtcggttttctcattcttcacggctattctttccggaaattttcgaattagccgcggtggtttttactccttggcacggatcaccttcaacagtcacaattttacttttaagaatcagcaatggtggggttttgtcgccattctattgatagggattgttttgtggatttttcttttgttgcgcgagtatcaacaactgcagttaaaacgtctatccaacgaaattacaagaattaataatacgaatgataacgatcaaataaaaatgacttcg---attgacccaatggttactaatcttgtttcgcaaatcaatcaaatgacgcaggcaaaacaggaaatattagacaccgaattggacaacgaaaaaaaacagcaggagctggttacaaatgtttctcatgatttaagaacacctttaacatcaattattggttatttgggtttgattgaatccaac---cccaaattgccggaagaacaaatgcgaaaacatgtctcgacggcttattccaaagctcaacaactagtgtcgatggttgaagatcttttttcttattcgcagacacaaacaaatggg---gaaaacatgaattttcaaccgatggagatttccgaatttttcgatcaactgatagttcaattcagcctcgatgctcataaacacaatattacgatgtccagtttaactaatcccgatcaaataaaaattgtcgctgatccggaaaaattagctcgtttatttatgaacctgattaataatgcctttaaatacggaaagtcggcgatgacatttatcaaattgacggctgttaaaaaagatgatcgagtcgagattagggttcaaaatgatggggaacagattccaaaatccagcctgaataaattatttgatcgtttctaccgggtagatcaatccggaaataaggatatttcaggaaccggacttggattggcaatttctcaaggtatcgttaaacagcatcatggagctattcgagttgaatcaaatacccaactgacaagtttcataatcgagttgcccttagacgcatctttggggatgcctcgtgattag------------------------------------
