# Supplementary material for: Evolutionary history of the OmpR/IIIA family of signal transduction two component systems in Lactobacillaceae and Leuconostocaceae
Source: BMC Evol Biol. 2011 Feb 1;11:34. doi: 10.1186/1471-2148-11-34 (PMC3040137; doi:10.1186/1471-2148-11-34)
Supplement: Additional file 2 — Alignments. A zip file containing the alignments used in this study in either FASTA or Phylip format. Details of the sequences used in this study and the tags used to identify them in the alignment files can be found in the files IIIA-seqs.doc and OmpR-seqs.doc (MS Word). A detailed list of the alignments can be found in the file readme.doc (MS Word). [file 1471-2148-11-34-S2.ZIP › alignments/IIIA-ETA-muscle-gb.fasta]

>ppe
attaaaaaaa aaagaatgtc gctaaaatgg aaatgggcta tcggtactgg tgttggagtc
ctattaattt ttgcactttt ctcttttttt gtttttatat tcagatataa taacagatat
cagcgcttga tctggctatt taccttaacg tcgcttttaa tttttatggt aatctccatt
ttcggttatg gattaacggc atacttatta aaaccaatga atttaattaa tcagtcgatg
cgtaatttag aggaagatcc tgatttaaga gttcctgaaa ttgatacaaa tgacgagtta
tcggacttgg ctcatgaatt taatgatatg attgatcgaa tgcaacgcta tattgatcaa
cagagacagt tcgttgaaga tgtatcacat gaattgcgaa cgccagtggc agttgtggaa
ggtcacctaa agatgcttga ccgttgggga aaggatgatc cacaagtttt ggatgaatca
attaaagcgt ccttagaaga aacgcaacga atgaaaagtt tagttagtga aatgctagat
ctaacacgag ctgatcaaat tgagattaat tatgccgatg aaaaaacgaa cgtcgttcaa
ttagtaaatc aagtattcaa tgattttaag atgattcatc cagaatttaa tttcgtaatg
gatgacgata ttactggtga acccattgtt cctatatatc ggaatcattt agaacaaatt
ctcgtaatcc tgcttgataa tgccatcaag tacaaagatc gcaaagaaat tcatatttca
actaccaaaa agaccgttga aattgctgta caagattttg gtgaggggat tgctgaagaa
aatctgaaac aggtatttaa tcgtttctat cgaatcgaca aagctcgcag tcgagatcaa
ggtgggaacg gtttaggttt atccattgct aagaaattaa ctgaagaata tcatggaaat
atttcgctag aaagttcagt tggttcaggt tcaatattta gaattaaatt accgattatt
gaagatcaac agatagaaat t
>lci
aaaaccttac gtcgtttcac attgagttgg caattagcat tggggatggc gtctggtttt
tttgttatct ttattatttt tgcttttgta ttatcgcaga ttttatatgg ccgattacct
gagacccttt atcaatggct tggtatcaca attttattag gtggactttt tgtttttggt
tttgccttta tgttaacacg gtatattcta agaccagtaa aatcgattaa gacaacaatc
gaagcttttg aagacgatcc gaacgtcaga gccgatcgtg caaatgtaaa tgatgagttt
tatgatttag tgaatatact caatcgcatg atagatcgtt tacagagctt gattggagcg
caacaacaat ttgtgtcgga tgtttctcac gaattacgca cacctgttac cattgttaaa
ggtcatatgg atctccttaa tcgttggggt aaagatgagc cggaagtcct agaggactcg
ataaaatctt ccttggctga aatgcagcga atggaaacat tgattaacga gatgttaaac
ttaacacgtg ctgaacaaat tccgattgaa aacgtacaag aagtgactga agttggtggc
ttagtgcatc gtgtgtttga caactttaaa ttgattcatc ctgattttat tttcactttg
gatgacgatt taacgcaaga tgctaatgtc aaagtccggc aagaccatat ggaacagatt
ttgattattt tggctgataa tgctgtgaag tatcttgatc gtaaggaaat tcattttgca
ctaacgacta atcgcgttga aattgggatt caagattttg gtgaagggtt atcaagtgag
gatgcggcac gtgtttttga ccgcttttat cgtgttgata aagcgagatc tcgtgctaag
ggaggcaacg gcttgggatt aagtatcgca caacggctag ttaaagctta cggtggggag
attacgttag agagtgcact cggctcagga tcggtgttta cgattcggtt accactacag
cgagagaata aaaatgatca a
>ljo
aaagagaccc taaagtcctc actaactttt aagtgggtaa gtttagttgc agcgacaatt
acggtctctt ttgttatatt ttcaattgca atttatgtac ctcagcaaaa tcaagtattg
aaatctattc gacactggat gattagtcta tcagttattg ctattgtagt ttttattggg
ttgtcttact tgatagttaa tagcgttgta caaccaatta agaaaatgtc tcaaatttct
cacgatatta ataaagaccc caaaaggcga gtacccgatc ttcatagaaa tgatgaatta
ggagaactgg ctatatcttt taataagatg cttgatagaa tgcaagccta tatgcagcag
caaaaacaat ttgtaggaga tgtatctcat gaattgagga ctcccgtagc tgtaattgaa
ggacacttaa atttattaga gcggtgggga aaagatgatc ctcaagtact ggaagaatca
attcaggctt ctcttcaaga aagcaagaga atgaaacatt tgattcaaga aatgctagat
ctaactaggg ctgagcaggt tgatttgcag tatcctgata aaacgactga tgtcaatgaa
gtattaaatc gaactgttaa tgacatgaga atgattcatc aagactttac tattacttat
gatgatgact taaaacctga tacaatagtt aagatttatc gtaatcatct tgagcaaatt
ttaatcattt tgattgataa tgctattaaa tatactgatc gaaaagaaat tttagtggct
gctgaagaag ataaagttaa gattttagtt caagattttg gtgaaggaat tgctcctgat
gagcaggaca agattttcaa tcgtttttat cgtgtagata aggctagaac ccgtgaaaag
ggtggaaatg gtctaggctt agctattgct cagaaactag ttgaaagtta tcatggaaag
atcagtgtta gttcaacact tggctcaggc agtaagttca tgattgaatt tccattatta
aaatctgagt cagataaata a
>lpl
aaaccacggc gccgttggtc attaaaatgg aaatgggcgc tcgggaccgc aattgggtcc
gcgctcattt ttatttgttt ttcattattg gtctatgccg ctaaatacca ttcaacgact
cagaatttga tctggatctt tattgtaatg acaatgatca ctatttttgg tgccacgcta
ctgggctact tcttagctgc gtttctatta cggccaatgc gtaaaatcaa acagacgatt
aatgcggtca atgatgatcc ggactcgcga gtgcccgatc ttaaacgcaa tgatgaattg
tcggatttag cagttgtatt caatgatatg cttgatcaga tgcaacgcta tattaatcaa
cagcagcaat ttgttgaaga cgtttcccat gaattacgga ccccggtggc aattatccag
ggccatatgg agttgctgaa tcgatggggc aaggatgatc cacaagtgtt gtcggaatca
ttggcggcta gtttgtcaga aaccaagcga atgcagagct tagttcaaga aatgttggac
ttatcgcgtg ctgaacaatt ggaaatcaat tttagccatg agacgtcgga cgttcagaag
ttagtgacgc aagcatttaa cgattttacg atgattcatc ccgactttca ttttacgttt
gatgatgatg ttaaaaagcc ggtgtatgct cagatttacc gtaatcacct cgagcaaatt
ctgattattt tattggataa tgcggtcaag tacacacgac gtaaagaaat ccatttatca
ttagattatc gctacattga agtcgccgtc caagactttg gtgagggtat ttctaaggac
aatctcgatc gggttttcaa ccgtttctat cgggttgata aggcgcgtag ccgtgataag
ggtggtaacg ggttaggatt atccattgcg caacggttag ttgaaggtta ccatggtcat
attagtgttg aatctgtggt gggccaaggc tcgatctttc ggttccagtt accgattcta
cgggacgcga agctcttagc t
>lsl
aaaaagaaaa agtttttttc gattaactta aaatggtcgt tgggaacagg tctaggtgtt
gttataattt ttgccgtttt tgcaacactt ttatttaggg atatttacga tgccactaga
cataagttaa tattaatatt tattgttttt ggtgtaactg ctgggttagc tagtgcttta
gttggatatg tactttcagc atggttatta aggccaatag aacttataaa tgaaactatt
ggtaaaataa atacagatga taacgttaga gttccgattt taaatcaaaa tgatgaacta
tcagaactaa gtaacttatt taatgatatg cttgatagaa tggaaagata cattcagcaa
caacaacaat ttgtagaaga tgtatcgcat gaattgagga cacctgtggc aattattcaa
ggacatttag atttattaag tagatggggc aaggatgatc cacagatatt ggaagaatct
atttcagcat cattacagga aataacaaga atgaaaagtt tagttcaaga aatgttagat
ttatcgagag cagaacaagt agagttgcaa tttggtaatg aagttagcga tgcaagagaa
gtaggattac aagtattcaa taattttaag atgatacatc cagattttac gtttgttttg
gataatgatt taaaaaataa tacaccagta aaaatttata ggaatcattt ggaacaagta
ttaattattt tgatggataa tgcagtaaag tatcaagata gaaaagaagt tcatatgtca
attaatagta agttggttga atttgttgtt caagattttg gagttggaat ttcacaggaa
aatatagata agatttttga taggttttat cgagttgaca aggcacgtag tcgagataaa
ggtggtaatg gacttggatt gtcaattgct agaaagttag ttgaaggcta tcatggatct
atgtctgttg agagtgtcga aggacagggt tccttattta gaatttcttt accattggta
gacttagata ataaaaaata a
>lsa
aataagggtc gtaaaatatc gttaaaggtg aaatgggcag ctgcagttgg gttggccatt
tttatcacct ttgcgatttt ttcaattgtg attttcgctg aacaatataa tcatgcgatg
ctggaattac ggatcgttct ggtggttgtt gtgttatttg caatgttgtt tagtgctgta
attggttact tattagccaa tcgtttcttg cagccgattg aggcaatgaa gcagacgatt
gaagctatta atgttgaacc aaatgtgcgg attccggaaa ctaggcggag tgatgaactt
tcggacctgg tcattgcgtt taatgaaatg ttaaatcgga ttcagcatta ctttgaacaa
caagatcaat ttgtgagcga tgtctcgcat gaattacgga ccccggttgc gatcattgaa
ggtcacctcc aattattgaa tcggtggggc aaagatgatc cggaagtctt gtcggaatct
ttagcagctt ctttgcaaga aattttacgg atgaagaact tgattcaaga aatgttagat
ttaacgcggg ctgatcaggc ggtgacacaa ggcaccactg aggtgacgga tgttgggaaa
gttgttttac aaaattatca taattttgag atgctctatc ctgaatttac gtttatttta
gatgatgatt tgcatggtca agctttagtc aatattaacc ggaaccacct tgagcaaatc
atgattattc tattggataa cgcggttaaa tatacgacgc gcaaggaaat tcatatcgcg
gtggatgaac gttatgcgca agttgctgtc caagattttg gtgaagggat ttcggaagaa
gataagaaaa aggttttcca ccggttctac cgggttgata aggctcggag tcgggaaaaa
ggcggtaatg gtttagggtt agctatcgcc caacaattag ttgaaggcta cgatggtaat
gtctcacttg aaagtagtgt cggacatggg tcggtcttcc ggattgaatt gccactcatt
agagaaacaa aggccgcacc a
>lre
gatgaaagac ggtttgtttc gctaaaaatt aagtgggcag ctgggacggc attagggtca
ttaatcatct tttgtatcgt tgccatggca ttgtttaatg ttagttatat gcaaagttat
catcagttag cattggtgtg catcttggcg ctctgcctgg ttgtgattgc gagcggcctc
ttgggatact ttctttcact tttcctcctt cgaccattgg atggaattca tgacacggtt
aaggagatta gtgcagatcc ggatgtccga gtaccaacta ccaatcgtaa tgatgaacta
gcagaactga taacgatgtt taatgagatg cttgatcgga tgcagcggta tatcgaccag
cagtcacaat ttgtcagtga tgttagccat gaactgcgga cacccgttgc gattattcaa
ggacacttgg agatgctgca acgttggggc aaggatgatc cgaaagtgct ggatgactca
attaaagcaa cattaattga gactcgccga atgaaaaacc tggttcaaga aatgcttgat
ttgagccgag cagagcaagt ggagattaac ttccgcaatc agcatacgat tgttaatgat
gtggttcatc aggtctacaa taactttaag atgttgtatc cggactttac tttccgtttg
gacgacgatc tgaaagagcc aatcatggtt gatatttatc gcgaccatct tgaacaggta
cttgtaattt tatgtgataa tgctgtcaaa tatgatgacc ataaagagat ccatattatt
cttggaatga atactgttga gattggtatt caggactttg gtgaagggat ctcaccagaa
aatgtaaaac gggtctttga tcgtttctat cgagtagata aggcgcgtag tcgtaagaag
ggcggtaatg gactaggcct ttcaattgcc aagcgactaa ttgaaggtta tcacggttcg
attaccctag aaagttcagt cggtgctgga tcattgttta gaatcatttt accgattatt
gaagatccag agacaaaaaa a
>lhe
aaagagacca aacattcatc gctaattgtg cgatgggtaa gtatcgttgc tttaacgatt
acggtctctt ttgtcatatt ttctgttgtt gtttatatac cgtcttacaa tagcttgatg
aagaacttat tgcattcgat ggttgcaatc tcgattattg caattgtcgt gtttgtagtg
acgtcatata ttttggtatt caatgttgtt aagccgatta aacgaatgtc taaagtggcc
caggaggtca atgccgatcc tggagcaaga attaaagaat taaatcgtga tgatgaatta
gagaatttag ctacttcaat taatcaaatg cttgatagga tgcagagcta tattgaacaa
cagaagcaat ttgtggggga tgtctcacac gaattgcgga ctcctgtggc tgtaattgag
ggacatttga atatgcttga acgttggggt aaagatgatc cacagatttt agatgagtca
attaaggcct cattgcaaga agcagatagg atgaagcact tgattcagga aatgcttgat
ttgactagag ctgaacaaat tgatgtgcag tatccacatg aagtaacgaa tgtctatgat
acggttaaac gagtggtggc agatttggcc atggttcatc ctgattttga aattcgactt
gatgaggatt tacctcaaga tactgaaatt caaatatatc acggccattt ggaacaattg
ctagtgattt tgattgataa tgcgattaaa tatactaatc ttaagcaaat taatgtttct
gctactaaaa aagaagttaa cattattgtt caagactttg gtgagggtat ttctaaggaa
gaccaaaaga agatcttcaa tcgattctat cgtgtcgata aggcaagaac tcgtgaaaaa
ggcggcaatg gcttaggctt gtctattgcc cataaattgg tagatagtta tcatggtgaa
attagcgtag agtctgttga aggacaagga agtcaattta agttgacctt cccacttatt
tctaaaaaga aggctgctaa g
>lcb
agaaaaagtc cccgcatctc gttaaaggtt aaatgggctt taacagtagg tgtcgggatt
tttgtgacct ttgtgacctt ttcaatgatc ctttatgtgc cgcgatttca tgcgaccatg
catgagatta cgttactcat tatgggactg tcatttgcgg ctattcttat ttctattctc
attggctatg ctttggcgac gcgctttctc aagccgatta agcttattac gaatgctatt
gatgttgtca atgaggaacc gacggttcga ataccagcct tgaagcgcaa cgacgagctt
ggcgatttag tgctggaatt taatggtatg ttggatcgga ttcaacgcta cattgatcag
caaggtgagt ttgttcagga tgtttcccac gaattgcgca cccctgtggc gattctcgaa
gggcatttgc agcttttaaa tcgctgggga aaagatgatc cggaagtttt ggcggaatct
ttaacggcct cattgcaaga agtgactcgc atgaagagtc tgattcaaga aatgctagat
cttactcgcg ctgatcaagt ggatatccaa tttcccaatg cggttgttga tgtgcaccag
actgtgcaac aagttgttgg tgattttcgg atgattcatc cggaattcac gtttacatta
gatgacgact tggaacagaa aacgtttgtg cgcatgtatc gcaatcattt ggaacaggtc
atgattattt tattggacaa tgcggtcaag tatactgatc gcaaggagat tcacgtatca
atgagcgttt ccggtgtcgc cgttgcggtg caagactttg gtgaaggtat tgccgaagcg
gatcgtcgac gcgtctttaa tcgtttttat cgagttgata aggctcgtag tcgtgaaaaa
ggcggcaacg gactaggttt atcaatcgcg caacagttag ttgagagtta tcacggtcaa
attgaagttg actccgcttt aggtcatgga tccattttcc gaattgattt gccaaccatc
acggaagcta aagcccaagc a
>ldb
aaggggacca gacacgtttc actgatcgtg agatgggtca gcatcgtcgc gatgacgatc
atggtttcct ttcttgtttt ctcagctgtc gtctacgtcc agcaatacaa ccgcttgatt
tcccggacat tgaaggccat gctctggctc tcaatcctag ggatcagcct ggcgattgta
atttcctacc tggttgtccg cagcgtcgtc agaccaatca acaagatgtc caaggtggcc
agggaagtca acgccgaccc gacggccaga attcccgagc tgcacagaaa cgacgaactg
gaagaactgg ccctgtcctt caacatgatg ctggaccgga tgcagaagta tatcgagcag
cagaagcagt tcgtctctga cgtctcccac gaattgagga cgcctgtggc ggtcattgag
ggccatctga gcatgcttaa gcgttggggc aaggatgacc cacaggtcct ggaagaatcc
attgacgcct cgatttcaga ggctgagcgg atgaagcact tgatccagga aatgctggac
ttgacccggg ctgagcagat cagtgtccac tacccgaacg ccatcgctga gccgatggaa
gtcttgaccc gggtagtcgg ggacataggc atggttcacc cggacttcaa gatctctttg
gaagttgacc tggatccgga taccaagatt cagatctacc agggccacct ggaacagatt
ttgatcatct tgatcgacaa cgggatcaag tacaccgacc gcaaggaaat tgccgtagct
gcctctggcc aggaaatgca gatcgtggtc caagactacg gggaagggat ttccgatgag
gacaagaaga agatcttcaa ccgtttctac cgggtcgaca aggccagaac ccgggaaaag
ggcggcaacg gcctgggcct gtcaattgcc cagaagctgg tggaatccta ccatgggacc
attgacgttg aatcagtctt agggcagggg agccagttca gaatcacctt cccggtcttg
actgatgaag aagtcaaaga a
>lfe
cgggggaacc gcttcgtttc cctcaaatta aagtgggccc tgggaacggc gttggggtcg
ttaatcatct cgctggcggt ggtgatggtt ttgttcgttg accaatactt ccagcactac
cggcgcctac aactgatctc aattttggcc ctcagcttag tggtgatctt ttcgggcctg
atgggctact tcttatccta cttcctctta cgaccgctaa atgacatcca ggaaacggtg
gaggtcttgt ccgatgaccc gaatcgccgg gtgccggtca ccagtcggaa cgatgaatta
ggtgaattgg cctggatgtt caacgaaatg atcgaccgca cccagcgcta cattgatcaa
cagtcccagt tcgtgggcga cgtttcccac gaattgcgga ccccggtggc catcattcag
gggcacatgc agctgctaga gcggtggggt aaggatgacc ccaagcaact ggaagaatcg
attcaagcgg ccctagccga aacgaaccgg atgaacaccc tgattaaaga aatgcttgat
ttgacccggg cgggccaggt ggaagttaac tttagaaacg ccaccacgcc ggtcaaaaag
ctagttaatc aggtctacga taacttccgg atgattcacc cggactttca cttcagcctg
gatgatgacc tagatgagga cgtcttggtg ccggtttacc gggatcacct cgagcaaatt
ctgatcatcc tctgtgataa cgccgttaag tacaacgagc gcaaggaaat ccacctgtcg
ctcaacctgc gggccgttga gattggggtg caagactttg gggaaggaat ttctcaagag
gatcttcacc gggtctttga ccgcttctac cgagttgata aggctaggag ccgtaagaag
ggtggtaacg gactcgggtt ggcgattgcc aaacgcctgg tggagggtta ccacggaacg
gtgacggtgg aaagccagct ggggtccggt tcgctgttcc ggattaccct gccgatcgtg
gaaccaggtg acgaaaaaga a
>lbr
aaggccgggt ttcggttttc tttgaagtgg gagtgggcgc tatcaacagc atttggtgtt
ttggttattt ttgctgcgat tgtttttttg atttttcagc tgttgtatcg tgccacgcaa
gtcaaattgt tacaggttga ggtggtctta gggctgatgg cgggcttagc cgctgcagtg
ctgagctata gtctagcaac ctttttacta cggccagttg aagaaattcg ggagacaatt
cacgcggtac gtgaagatcc agataagcga gtgcccgaga tgcatcatca agatgagcta
agtgatctag gtagcttgtt taatgacatg ctggatacga cacagcgcta tatggatcag
cagcaacaat ttgtggaaga tgtctcgcac gagttacgaa ccccagtggc gatcattcag
ggacacatgg agatgttgga tcgttggggt aaggaagatc cagaagtttt ggatgagtcg
atcaaggcct cgttacaaga aaccaagcgt atgaagagtt tggttcaaga gatgctggat
ctccaacgag cggaacaaat tgaggttaat taccctaatg aagtgacgga tgtcagcgaa
gtggttgagc aggtcttcga taatttcaag atgatccacc cggattatgt gtttatcttg
gatgatgacg ttcaccaacc actacaggcg caaatttatc ggaatcattt ggaacagatt
cttattattt tgatggataa tgcggttaag taccaaacac gtaaggaagt tcatctgacg
tacgacttgc gaaaccttga agtggccgtt caggacttcg gtgagggcat ttcgcaagag
aatcgcaagc gggtttttaa tcgtttctat cgtgtagata aggcgcgttc ccgcaccaaa
gggggcaatg gcctcggctt agcgattgcc aaacggttaa tcgaagctta ccatggccaa
atcacaattg agagtgcttt ggggcatggg tctgttttcc gaatttcatt accaatcttg
tcaccggaag cggcacaggc g
>lga
aaagagaccc tcaagtcctc gctaaccttt aagtgggtaa gcttagttgc agcgacaatt
acggtctctt ttgttatatt ttcaattgca atttatgttc ctcagcaaaa tcatgtttta
aaatcaattc gtaattggat gattggtcta tcgattattg caattattgt ttttgttggt
ttatcctatt tgattgttaa tagtgttgta cagccgatca aaaaaatgtc acagatttct
catgatatta atgaagatcc gaaacgaaga gttccagatc tccatcgaaa tgatgagtta
ggtgaattag ctatttcatt taatgagatg ctagatcgaa tgcaggcgta tatgcagcaa
cagaagcaat tcgtggggga tgtatctcat gagttacgta cgccggtagc tgttattgag
ggacacttga atttgctaga acgatgggga aaagatgatc cgcaagtcct agaagaatca
attcaagctt ctcttcaaga aagcaaacga atgaaacatt tgattcaaga gatgcttgat
ttaactagag ctgagcaagt tgatttacag tatcctgata aaacggctga tgttaacgaa
gttctcaatc gaacagttaa tgatatgaga atgattcatc aagattttac aattacatat
gatgacgact tagcaccaga tacaattatc aagatttatc gtaaccattt agagcagatt
ttgattattt tgattgataa cgcaattaag tatacggatc gcaaagaaat tttggtagat
gctgaaaaag ataaggttaa aatttctgtc caagattttg gcgaaggaat tgcacctgat
gagcaggata aaatcttcaa tcgcttctat cgcgtagata aagctcgaac ccgtgaaaaa
ggtggtaatg gtctaggttt agctattgct caaaaattag ttgaaagcta ccatggaaaa
attagtgtta gttcaacact tggttcaggt agtaagttta tgattgaatt tcccttgttg
aagtctaaat cagaaaataa a
>lac
gaagagacca agcattcatc gctaatcatt cgatgggtaa gtatcgttgc attgacgatt
acggtctctt ttgtcatatt ttcagttgtc gtttatattc cgtcgtacaa taatttgatg
aacaacttgc tgcgcttaat gctagtactt tctctgattg ctattgtggc atttataggt
atttcttata tattggttgt tagtgttgtt aaaccgatta agaatatgtc taaagtggct
aaggaagtta atgctgatcc tgtggcaaga attaaagagc ttaaccggga tgatgaatta
gaagaattgg caacgtcaat taataaaatg cttgatcgaa tgcaaagtta tattgagcaa
caaaagcaat ttgttgggga tgtatctcat gaattgagaa ctccagtggc cgtaattgag
gggcatttga atatgctaga gcgctggggt aaagatgatc cacaaatttt ggatgaatca
attaaggcgt ctcttcaaga agctgatcga atgaaacatt tgattcagga aatgcttgat
ttaactagag ctgaacaaat tgatgttcaa tatccttatg aagtaacaaa tgttaacgaa
acagtaaaac gagttgtttc tgatttggca atggttcatt cagactttaa gattcaactt
gatgaagatt taccaccaga tacagaaatt caaatttatc atggtcactt ggagcagctg
ttagtaattt taatagataa tggtattaag tatactgata taaaacaaat taatgtttca
gctactaaaa aagaagttaa tatcattgtt caggacttcg gtgaaggtat ttctcaagaa
gatcaagaga agatctttaa tcgtttctac cgtgttgata aagcaagaac tcgtgaaaaa
ggtggtaacg gtttaggatt atcaatagct caaaagttag ttgatagcta tgatggtgaa
atcagtgttg agtccgttga aggacaaggt agtcagttta agctacgctt cccacggtta
accaagaaac aggcagctaa a
>lme
aaagctgtac gccgattctc actgcgctgg cagttagcac ttggaatggc gtccggcttt
tttgttatat ttatagtatt tgctttattg ctttctgggt tgatatatgg tgcactgccg
aatgaagtta ttttttggtt gtgggttatt attgctttcg gtggtttggc aatattcata
tttgcactta tcttaactaa agtaatttta cgaccagtcc gattaattga aaccaccatt
gaagcttttg aagatgatcc ggaagtacgt gccagtgaag ttggtgcaaa tgatgagttt
tctgatttaa cacgtatttt aaatcgcaca attgaccgtc tacaagcatt aatcagtgcg
caacagcaat ttgtttcaga tgtttcccat gaactccgta cgccggtaac aatcgtgaaa
ggccacatgg aacttctgaa tcgctggggt aaagatgatc cagaggtttt ggaagattca
atcaaatcct ctctggcaga agtacaacga atggagacac tgattaacga aatgctcaat
ttaacacgtg ctgagcaaat tccagttgat aacgtgaaag aaattactga tgttggcggt
acaatgcatc gtgtttatga caactttaaa atgatacatc ctgacttttc ttttacccta
gatgatgatt tatcaacgaa ggcaagggtt aagattcgtc aagatcatat ggaacaaatt
ctaattattc tagctgacaa tgctgtaaag tatctagatc gtcatgaaat tcattttgcc
ttgacagcaa atcgtgttga aattggcgta caagactttg gtgaagggtt gaaaccggaa
gatgcaaaac gtgtctttga tcgcttttat cgcgttgata aggcgagatc acgagccaaa
gggggaactg ggctgggact aagtattgct caacgtttgg tagaggctta tggtggtaca
attgcattag aaagtgcaga aggctcaggg tcaattttca cagtatattt acctttgtac
gttgaggaaa aaaatgaaag c
