# Supplementary material for: Evolutionary history of the OmpR/IIIA family of signal transduction two component systems in Lactobacillaceae and Leuconostocaceae
Source: BMC Evol Biol. 2011 Feb 1;11:34. doi: 10.1186/1471-2148-11-34 (PMC3040137; doi:10.1186/1471-2148-11-34)
Supplement: Additional file 2 — Alignments. A zip file containing the alignments used in this study in either FASTA or Phylip format. Details of the sequences used in this study and the tags used to identify them in the alignment files can be found in the files IIIA-seqs.doc and OmpR-seqs.doc (MS Word). A detailed list of the alignments can be found in the file readme.doc (MS Word). [file 1471-2148-11-34-S2.ZIP › alignments/IIIA-ETA-muscle.fasta]

>ppe
---------------------------------------atggaaaataaagtaattaaaaaaaaaagaatgtcgctaaaatggaaatgggctatcggtactggtgttggagtcctattaatttttgcacttttctctttttttgtttttaaaattgtaacagattcattatatgctgaagaacatcgagatgtggaatcaacagtaacccaagtaagaagtcgtcttcaaaatgcgaatgagattaattataaaactacggatatattcagacctgatttaaac------------------------------caaaaatcggcggttaataataaccaaggtggttttaatgattcattgttagcgagtttaaccaggcgagatttagtagtttcagtttataacttagaaaaagaatcagttttttcgaatcaaagaattagtatgaagactactctctccgag------------cgaaagtcaattaaacggagtaaatttcatcataaagatattattgtgggacaagcaccgattattaat---aaagataatcaagtaatcgggtatgtacgagttgttgatttactggtgaaatataataacagatatcagcgcttgatctggctatttaccttaacgtcgcttttaatttttatggtaatctccattttcggttatggattaacggcatacttattaaaaccaatgaatttaattaatcagtcgatgcgtaatttagaggaagatcctcaaacc------------gatttaagagttcctgaaattgatacaaat---gacgagttatcggacttggctcatgaatttaatgatatgattgatcgaatgcaacgctatattgatcaacagagacagttcgttgaagatgtatcacatgaattgcgaacgccagtggcagttgtggaaggtcacctaaagatgcttgaccgttggggaaaggatgatccacaagttttggatgaatcaattaaagcgtccttagaagaaacgcaacgaatgaaaagtttagttagtgaaatgctagatctaacacgagctgatcaaattgagattaattatgccgatgaaaaaacgaacgtcgttcaattagtaaatcaagtattcaatgattttaagatgattcatccagaatttaatttcgtaatggatgac---gatattactggtgaacccattgttcctatatatcggaatcatttagaacaaattctcgtaatcctgcttgataatgccatcaagtactca---aaagatcgcaaagaaattcatatttcaactgctaat---accaaaaagaccgttgaaattgctgtacaagattttggtgaggggattgctgaagaaaatctgaaacaggtatttaatcgtttctatcgaatcgacaaagctcgcagtcgagatcaaggtgggaacggtttaggtttatccattgctaagaaattaactgaagaatatcatggaaatatttcgctagaaagttcagttggttcaggttcaatatttagaattaaattaccgattattgaagatcaacagatagaaattagtgaaaaataa---------------------------------------------------------------------------------------------------------------
>lci
---------------------------atgacagagactaaaaaaacaactgaaaaaaccttacgtcgtttcacattgagttggcaattagcattggggatggcgtctggtttttttgttatctttattatttttgcttttgtattatcg------------------------------------------------------------------------------------------------------------------cagattttaaaa---------------------------------------------------------------------------------------------------------------------------------------------------------------------------------------------------------------------------------------------------------------------------------------------------------------------------------caatactatggccgattacctgagaccctttatcaatggcttggtatcacaattttattaggtggactttttgtttttggttttgcctttatgttaacacggtatattctaagaccagtaaaatcgattaagacaacaatcgaagcttttgaagacgatccgatgacc------------aacgtcagagccgatcgtgcaaatgtaaat---gatgagttttatgatttagtgaatatactcaatcgcatgatagatcgtttacagagcttgattggagcgcaacaacaatttgtgtcggatgtttctcacgaattacgcacacctgttaccattgttaaaggtcatatggatctccttaatcgttggggtaaagatgagccggaagtcctagaggactcgataaaatcttccttggctgaaatgcagcgaatggaaacattgattaacgagatgttaaacttaacacgtgctgaacaaattccgattgaaaacgtacaagaagtgactgaagttggtggcttagtgcatcgtgtgtttgacaactttaaattgattcatcctgattttattttcactttggatgac---gatttaacgcaagatgctaatgtcaaagtccggcaagaccatatggaacagattttgattattttggctgataatgctgtgaagtattca---cttgatcgtaaggaaattcattttgcactatcgcaa---acgactaatcgcgttgaaattgggattcaagattttggtgaagggttatcaagtgaggatgcggcacgtgtttttgaccgcttttatcgtgttgataaagcgagatctcgtgctaagggaggcaacggcttgggattaagtatcgcacaacggctagttaaagcttacggtggggagattacgttagagagtgcactcggctcaggatcggtgtttacgattcggttaccactacagcgagagaataaaaatgatcaaaagctatcaaattaa------------------------------------------------------------------------------------------------------------
>ljo
------------------atgatgaagcacgtgaagaaacaaaataaatctaagaaagagaccctaaagtcctcactaacttttaagtgggtaagtttagttgcagcgacaattacggtctcttttgttatattttcaattgcaatttattctttagttaagcaacaaattatctcacaggaaagaaatttgacagagagtgtagcaactacatttcaaagaagactcgttgaaattccaacaagtttacaaatttcaaatgttgtacctcagctttctcctaatacgaatcgtattttagaaggacaaacaccaattacttctaataat------ggcggtaatgtttttaatgatgatgtattagctactttatcgaatcgtgatactagtattacgatttataatcctgctggagatgttgtttttagtaatgggaatgttcccgatgaagggatgccacaatttagtaaaactgaaagtcatgtattaaaagttgtaacgacgcaagggaaaatccatatgaaggtatatcagaagattttttctgagaggacacatcggttaactgggtatttgattgtggataattccatggatcaacaaaatcaagtattgaaatctattcgacactggatgattagtctatcagttattgctattgtagtttttattgggttgtcttacttgatagttaatagcgttgtacaaccaattaagaaaatgtctcaaatttctcacgatattaataaagaccccactgat------------aaaaggcgagtacccgatcttcatagaaat---gatgaattaggagaactggctatatcttttaataagatgcttgatagaatgcaagcctatatgcagcagcaaaaacaatttgtaggagatgtatctcatgaattgaggactcccgtagctgtaattgaaggacacttaaatttattagagcggtggggaaaagatgatcctcaagtactggaagaatcaattcaggcttctcttcaagaaagcaagagaatgaaacatttgattcaagaaatgctagatctaactagggctgagcaggttgatttgcagtatcctgataaaacgactgatgtcaatgaagtattaaatcgaactgttaatgacatgagaatgattcatcaagactttactattacttatgatgatgcagacttaaaacctgatacaatagttaagatttatcgtaatcatcttgagcaaattttaatcattttgattgataatgctattaaatattct---actgatcgaaaagaaattttagtggctgctgctact---gaagaagataaagttaagattttagttcaagattttggtgaaggaattgctcctgatgagcaggacaagattttcaatcgtttttatcgtgtagataaggctagaacccgtgaaaagggtggaaatggtctaggcttagctattgctcagaaactagttgaaagttatcatggaaagatcagtgttagttcaacacttggctcaggcagtaagttcatgattgaatttccattattaaaatctgagtcagataaataa---------------------------------------------------------------------------------------------------------------------------
>lpl
---------------------atgactgacgctgatacgaatcaagtgacgcctaaaccacggcgccgttggtcattaaaatggaaatgggcgctcgggaccgcaattgggtccgcgctcatttttatttgtttttcattattggtctataagagtttcacgaacctcttattgcgccaagaacaacggaacgtggctagtgctgttacaacggtgcaacaatcgttgcgaacggagtcgaaagggctgaccattaagtcggtggccgctaaattgcaacccgaggcgagcgttgaaccggcaactaccatgagtgaacgtaagcatggtgtgctgcaaagtaaaatcttttcagattccgatttaacagccttatcccgcacaaacttagctgtgacggtttatgatccacacgggaacacactctatctatcccgcaaggatgcacatgagttctctaagaataag------------acgcgtcaggtggtggtgattggccgaggaagtgatgctgaattagttgggcgggcgcccatttatgcggctagcaatcaccgtttgatcggttacacccaggtcactgataatttggcggaataccattcaacgactcagaatttgatctggatctttattgtaatgacaatgatcactatttttggtgccacgctactgggctacttcttagctgcgtttctattacggccaatgcgtaaaatcaaacagacgattaatgcggtcaatgatgatccgcaa------------actgactcgcgagtgcccgatcttaaacgcaat---gatgaattgtcggatttagcagttgtattcaatgatatgcttgatcagatgcaacgctatattaatcaacagcagcaatttgttgaagacgtttcccatgaattacggaccccggtggcaattatccagggccatatggagttgctgaatcgatggggcaaggatgatccacaagtgttgtcggaatcattggcggctagtttgtcagaaaccaagcgaatgcagagcttagttcaagaaatgttggacttatcgcgtgctgaacaattggaaatcaattttagccatgagacgtcggacgttcagaagttagtgacgcaagcatttaacgattttacgatgattcatcccgactttcattttacgtttgatgat---gatgttaaaaagccggtgtatgctcagatttaccgtaatcacctcgagcaaattctgattattttattggataatgcggtcaagtactcg---acacgacgtaaagaaatccatttatcattatccacg---gattatcgctacattgaagtcgccgtccaagactttggtgagggtatttctaaggacaatctcgatcgggttttcaaccgtttctatcgggttgataaggcgcgtagccgtgataagggtggtaacgggttaggattatccattgcgcaacggttagttgaaggttaccatggtcatattagtgttgaatctgtggtgggccaaggctcgatctttcggttccagttaccgattctacgggacgcgaagctcttagctaaggccgaggctgaaacgaatgatgttgaaaagattgccaagtcggaactgccagccggaatccgaccagctactcgtgatgaagatgaagcgcccttggatgatcatgagcacgaccactag
>lsl
---------------------------------atggaaacgacgaatgaaaagaaaaagaaaaagtttttttcgattaacttaaaatggtcgttgggaacaggtctaggtgttgttataatttttgccgtttttgcaacacttttatttcaaagtttttccagtcttttaataagacaagaaaagggacattcagaagaggcgatgaatgctgtaactttaaggttagcgcaatctagtaatacacttacagatactggtgtaagggatattcttagt------------------------tcttcttggaatgatgatattcagaataggaaacaagcggcaatatattctgattctgttttgactgcaacttcaggaaaaaatataggaattagtgtttatagtgttaataaagaattgctatttgcttctagaggagtattagtagatttttctagcaaaaat------------aaacaaaaaattacgaaaatcaat------ggacaaactgtatatatagttagaagacctgtttattctaataaaagtaataaattaattggatatgtacaagtcactaataaattagcagattacgatgccactagacataagttaatattaatatttattgtttttggtgtaactgctgggttagctagtgctttagttggatatgtactttcagcatggttattaaggccaatagaacttataaatgaaactattggtaaaataaatacagatgatgaaagagattccttagctaacgttagagttccgattttaaatcaaaat---gatgaactatcagaactaagtaacttatttaatgatatgcttgatagaatggaaagatacattcagcaacaacaacaatttgtagaagatgtatcgcatgaattgaggacacctgtggcaattattcaaggacatttagatttattaagtagatggggcaaggatgatccacagatattggaagaatctatttcagcatcattacaggaaataacaagaatgaaaagtttagttcaagaaatgttagatttatcgagagcagaacaagtagagttgcaatttggtaatgaagttagcgatgcaagagaagtaggattacaagtattcaataattttaagatgatacatccagattttacgtttgttttggataat---gatttaaaaaataatacaccagtaaaaatttataggaatcatttggaacaagtattaattattttgatggataatgcagtaaagtattct---caagatagaaaagaagttcatatgtcaatttcaaag---aatagtaagttggttgaatttgttgttcaagattttggagttggaatttcacaggaaaatatagataagatttttgataggttttatcgagttgacaaggcacgtagtcgagataaaggtggtaatggacttggattgtcaattgctagaaagttagttgaaggctatcatggatctatgtctgttgagagtgtcgaaggacagggttccttatttagaatttctttaccattggtagacttagataataaaaaataa---------------------------------------------------------------------------------------------------------------------------
>lsa
---------------gtgataacaaatgacttagagacacccagtgaaaataataataagggtcgtaaaatatcgttaaaggtgaaatgggcagctgcagttgggttggccatttttatcacctttgcgattttttcaattgtgattttcagtagtatttcgaacattttattgcataaggaagtcgataatgttcacgatacagtgactgtcatccaacaacgtttggggcgcccggaaaagacgctaacatcagaatttgttgctgaacaattagat---------------------------------------ccagcccctagagattctaaa---gcaatttatcaagattcggttttaatgcgtttggcacagcaggatacgacggttaaagtttacgatcaaaatcggcaagggttattcgcctcacgtggtcgagccacctcttttccaaagcaagac------------accgatgtcttaaagcgggagcatatttttgggaagattcatttaatggggattcgccccattaagactgctaacacgaatcgcaccatcggttatgttgaagtgactaataatctaagggattataatcatgcgatgctggaattacggatcgttctggtggttgttgtgttatttgcaatgttgtttagtgctgtaattggttacttattagccaatcgtttcttgcagccgattgaggcaatgaagcagacgattgaagctattaatgttgaaccaaattcg------------aatgtgcggattccggaaactaggcggagtcaagatgaactttcggacctggtcattgcgtttaatgaaatgttaaatcggattcagcattactttgaacaacaagatcaatttgtgagcgatgtctcgcatgaattacggaccccggttgcgatcattgaaggtcacctccaattattgaatcggtggggcaaagatgatccggaagtcttgtcggaatctttagcagcttctttgcaagaaattttacggatgaagaacttgattcaagaaatgttagatttaacgcgggctgatcaggcggtgacacaaggcaccactgaggtgacggatgttgggaaagttgttttacaaaattatcataattttgagatgctctatcctgaatttacgtttattttagatgat---gatttgcatggtcaagctttagtcaatattaaccggaaccaccttgagcaaatcatgattattctattggataacgcggttaaatattca---acgacgcgcaaggaaattcatatcgcggtggctaac---gatgaacgttatgcgcaagttgctgtccaagattttggtgaagggatttcggaagaagataagaaaaaggttttccaccggttctaccgggttgataaggctcggagtcgggaaaaaggcggtaatggtttagggttagctatcgcccaacaattagttgaaggctacgatggtaatgtctcacttgaaagtagtgtcggacatgggtcggtcttccggattgaattgccactcattagagaaacaaaggccgcaccagaagaagatgctgattaa---------------------------------------------------------------------------------------------------------
>lre
------------------------------------------atgaagcaaaaagatgaaagacggtttgtttcgctaaaaattaagtgggcagctgggacggcattagggtcattaatcatcttttgtatcgttgccatggcattgtttagtgcatttacgcaaaatttatttcatcaggaaagacaattgttgaatcaagggatgaccaatattagtacacaattaagtactgttgataagccc------ttaacaaaaaagaatgttagtcaccttattgat------------------------ccagacagaaaccggtcgaatattatttctggagaggaatataaacgaccggtaattaaagaattaagtgatggacacttggttattaacatttataatcctgatggaaagaatattttgagtacaggtcgttatattaaaaagccacagtttacgact------------aatcgcaatattcatattgctgctgggcctgatcatgatgtgttggtcgggcagatgccaatttatggtcagaataatcggcagttgattggatatttacaagttgaaaataaccttgatgcttatatgcaaagttatcatcagttagcattggtgtgcatcttggcgctctgcctggttgtgattgcgagcggcctcttgggatactttctttcacttttcctccttcgaccattggatggaattcatgacacggttaaggagattagtgcagatccgactaaa------------gatgtccgagtaccaactaccaatcgtaat---gatgaactagcagaactgataacgatgtttaatgagatgcttgatcggatgcagcggtatatcgaccagcagtcacaatttgtcagtgatgttagccatgaactgcggacacccgttgcgattattcaaggacacttggagatgctgcaacgttggggcaaggatgatccgaaagtgctggatgactcaattaaagcaacattaattgagactcgccgaatgaaaaacctggttcaagaaatgcttgatttgagccgagcagagcaagtggagattaacttccgcaatcagcatacgattgttaatgatgtggttcatcaggtctacaataactttaagatgttgtatccggactttactttccgtttggacgac---gatctgaaagagccaatcatggttgatatttatcgcgaccatcttgaacaggtacttgtaattttatgtgataatgctgtcaaatattccaccgatgaccataaagagatccatattattctttcacgg---ggaatgaatactgttgagattggtattcaggactttggtgaagggatctcaccagaaaatgtaaaacgggtctttgatcgtttctatcgagtagataaggcgcgtagtcgtaagaagggcggtaatggactaggcctttcaattgccaagcgactaattgaaggttatcacggttcgattaccctagaaagttcagtcggtgctggatcattgtttagaatcattttaccgattattgaagatccagagacaaaaaaataa------------------------------------------------------------------------------------------------------------------------
>lhe
------------------atgaagacgatgaccaagaataagaat---------aaagagaccaaacattcatcgctaattgtgcgatgggtaagtatcgttgctttaacgattacggtctcttttgtcatattttctgttgttgtttatcaaattgttagtcgtcagtcattagatcaacaagaggaaatgtcattaaatgtggttactacgctgaatagaacattaagttctattcctgatgaattggagatatcaaatgtaataccgtctctttcgccagctaccaggcgaattttaaagggagaaccagcgattagtgacaaagatagtactaataat---gcatttagtgataatttgattgcttctatttctaatccagatattaactcggccgtttataataaacacggtgaaattgtttttactaatggaaatgtaactcctaagtttaaatcttttaaa------gaagtatcaaaaaacgaactggttaaa---cgcaatggacatcaaattttgttgacgtaccaaaaggtttattcatctgtaaataataagttgacgggatacattgtagtttctaacaatatgacctactacaatagcttgatgaagaacttattgcattcgatggttgcaatctcgattattgcaattgtcgtgtttgtagtgacgtcatatattttggtattcaatgttgttaagccgattaaacgaatgtctaaagtggcccaggaggtcaatgccgatcctaatagt------------ggagcaagaattaaagaattaaatcgtgat---gatgaattagagaatttagctacttcaattaatcaaatgcttgataggatgcagagctatattgaacaacagaagcaatttgtgggggatgtctcacacgaattgcggactcctgtggctgtaattgagggacatttgaatatgcttgaacgttggggtaaagatgatccacagattttagatgagtcaattaaggcctcattgcaagaagcagataggatgaagcacttgattcaggaaatgcttgatttgactagagctgaacaaattgatgtgcagtatccacatgaagtaacgaatgtctatgatacggttaaacgagtggtggcagatttggccatggttcatcctgattttgaaattcgacttgatgaggatgatttacctcaagatactgaaattcaaatatatcacggccatttggaacaattgctagtgattttgattgataatgcgattaaatattcg---actaatcttaagcaaattaatgtttctgctggttta---actaaaaaagaagttaacattattgttcaagactttggtgagggtatttctaaggaagaccaaaagaagatcttcaatcgattctatcgtgtcgataaggcaagaactcgtgaaaaaggcggcaatggcttaggcttgtctattgcccataaattggtagatagttatcatggtgaaattagcgtagagtctgttgaaggacaaggaagtcaatttaagttgaccttcccacttatttctaaaaagaaggctgctaagttgaagaaattaaatgaaaattctgaattgccaaagagtaatttagaataa------------------------------------------------------------------------
>lcb
---------------------atgattccgaagaaacaaacgcttgagcaaactagaaaaagtccccgcatctcgttaaaggttaaatgggctttaacagtaggtgtcgggatttttgtgacctttgtgaccttttcaatgatcctttatggcgcgatgcggcagattttagtgaatcaggaacgccgaaccgtgacggacacccttaacaccgtcgtccaacgactttccccagtcagtggtgacttaacgatggcgcaggtcgtgccgcgattggaaggtgcaatg---------ccgagtgggcaagcctctattccagcgccaagtgaatcgcaaaatcgtattttctccgattccgtgattcaaaaactagcgcaagcggatgtgagcgtctctgttttttcacctgatcggacaaatatttttcagtcgcgcgatacgccgattacattaggcaaggttcat------------ggcgtggaagttcaagaagccaacattgatgattttcatggcttggtcggtacggcaccgatttattctgcaactagttcggatttgatcggctatgtgcaggtaacggataaactgacggcatttcatgcgaccatgcatgagattacgttactcattatgggactgtcatttgcggctattcttatttctattctcattggctatgctttggcgacgcgctttctcaagccgattaagcttattacgaatgctattgatgttgtcaatgaggaaccgcagagt------------acggttcgaataccagccttgaagcgcaac---gacgagcttggcgatttagtgctggaatttaatggtatgttggatcggattcaacgctacattgatcagcaaggtgagtttgttcaggatgtttcccacgaattgcgcacccctgtggcgattctcgaagggcatttgcagcttttaaatcgctggggaaaagatgatccggaagttttggcggaatctttaacggcctcattgcaagaagtgactcgcatgaagagtctgattcaagaaatgctagatcttactcgcgctgatcaagtggatatccaatttcccaatgcggttgttgatgtgcaccagactgtgcaacaagttgttggtgattttcggatgattcatccggaattcacgtttacattagatgac---gacttggaacagaaaacgtttgtgcgcatgtatcgcaatcatttggaacaggtcatgattattttattggacaatgcggtcaagtattcc---actgatcgcaaggagattcacgtatcaatggctgaaaacagcgtttccggtgtcgccgttgcggtgcaagactttggtgaaggtattgccgaagcggatcgtcgacgcgtctttaatcgtttttatcgagttgataaggctcgtagtcgtgaaaaaggcggcaacggactaggtttatcaatcgcgcaacagttagttgagagttatcacggtcaaattgaagttgactccgctttaggtcatggatccattttccgaattgatttgccaaccatcacggaagctaaagcccaagcactggctgcacaggaaaccactaagcgcgcagaagcaggcaaaactgatacacatatcaagagtaatctttaa---------------------------------------------------
>ldb
------------------------atgcctaagcaaaaggccgccagcggcaagaaggggaccagacacgtttcactgatcgtgagatgggtcagcatcgtcgcgatgacgatcatggtttcctttcttgttttctcagctgtcgtctacaatacggtcaagcaggaagccttgagccagcaaaagtacatgtctaacgaagttgtcaacgtactccgcaagcgtctaatcggcatcgatgatgaactggagatcaccaatgtggtccagcaactatcaccgaacaccagacggattttaacgggcgggccggctctgtcagaaaatgacaacagcaacagcagcgtttttggcgactcggtcttaagcaccgtgaccaaccctgacatgaccgtggcgatctataatctccgcaatgagatcgtcttccacaacggcgatagtgcccctaaactggtcaagttcacc------agtgagagcaagagtgtgaccaaggaaggcaaggatgggcaaagttctctttatgtctaccggaaggtcagaaaccggaagagccataaattgactggctacattgtcgtcaagaaccagatgaccggctacaaccgcttgatttcccggacattgaaggccatgctctggctctcaatcctagggatcagcctggcgattgtaatttcctacctggttgtccgcagcgtcgtcagaccaatcaacaagatgtccaaggtggccagggaagtcaacgccgacccgaacagc------------acggccagaattcccgagctgcacagaaac---gacgaactggaagaactggccctgtccttcaacatgatgctggaccggatgcagaagtatatcgagcagcagaagcagttcgtctctgacgtctcccacgaattgaggacgcctgtggcggtcattgagggccatctgagcatgcttaagcgttggggcaaggatgacccacaggtcctggaagaatccattgacgcctcgatttcagaggctgagcggatgaagcacttgatccaggaaatgctggacttgacccgggctgagcagatcagtgtccactacccgaacgccatcgctgagccgatggaagtcttgacccgggtagtcggggacataggcatggttcacccggacttcaagatctctttggaagttgaggacctggatccggataccaagattcagatctaccagggccacctggaacagattttgatcatcttgatcgacaacgggatcaagtactca---accgaccgcaaggaaattgccgtagctgccggccag---tctggccaggaaatgcagatcgtggtccaagactacggggaagggatttccgatgaggacaagaagaagatcttcaaccgtttctaccgggtcgacaaggccagaacccgggaaaagggcggcaacggcctgggcctgtcaattgcccagaagctggtggaatcctaccatgggaccattgacgttgaatcagtcttagggcaggggagccagttcagaatcaccttcccggtcttgactgatgaagaagtcaaagaattggaaagccgggaagagcaaaagcaagctggaactgagagtccaaagcaagatccgacaatttaa---------------------------------------------------------
>lfe
------------------------------gtggtggcaatggacgaacgaaagcgggggaaccgcttcgtttccctcaaattaaagtgggccctgggaacggcgttggggtcgttaatcatctcgctggcggtggtgatggttttgttctcttcattcacccaggacttgctcggccaagaacgccagacgctaacccaatcgttaatggccattagccaaaagctaggccaggcgtctgagagcgagctcaccgcaagtaaagttgaccaaaccctcaaggac------------------------aacgccctaacccccaaggaggcgggaagtggaaaggtataccgccgcccggttgtccagggcctgtcggatggccacctgaccgtgacggtttataaccgtagtggtaaggatctctttgccaccggggaggaaaatcagggctttcaaaaggtcagt------------gagcagaccattaaaacggtgagtggcaaaaagcaccagtacctgatcgggcgggtaccgatccgcagttccaagacccaccaagtgatcggctacctgcaggtggaaaacaacctggataattacttccagcactaccggcgcctacaactgatctcaattttggccctcagcttagtggtgatcttttcgggcctgatgggctacttcttatcctacttcctcttacgaccgctaaatgacatccaggaaacggtggaggtcttgtccgatgacccgaccaag------------aatcgccgggtgccggtcaccagtcggaac---gatgaattaggtgaattggcctggatgttcaacgaaatgatcgaccgcacccagcgctacattgatcaacagtcccagttcgtgggcgacgtttcccacgaattgcggaccccggtggccatcattcaggggcacatgcagctgctagagcggtggggtaaggatgaccccaagcaactggaagaatcgattcaagcggccctagccgaaacgaaccggatgaacaccctgattaaagaaatgcttgatttgacccgggcgggccaggtggaagttaactttagaaacgccaccacgccggtcaaaaagctagttaatcaggtctacgataacttccggatgattcacccggactttcacttcagcctggatgat---gacctagatgaggacgtcttggtgccggtttaccgggatcacctcgagcaaattctgatcatcctctgtgataacgccgttaagtactcc---aacgagcgcaaggaaatccacctgtcgctctcccgg---aacctgcgggccgttgagattggggtgcaagactttggggaaggaatttctcaagaggatcttcaccgggtctttgaccgcttctaccgagttgataaggctaggagccgtaagaagggtggtaacggactcgggttggcgattgccaaacgcctggtggagggttaccacggaacggtgacggtggaaagccagctggggtccggttcgctgttccggattaccctgccgatcgtggaaccaggtgacgaaaaagaagccaaaaacaaggaaagtggtaaataa------------------------------------------------------------------------------------------------
>lbr
gtgacccaaaccgataaaacccctgagttaactggtgatagtgttgcgcctaagaaggccgggtttcggttttctttgaagtgggagtgggcgctatcaacagcatttggtgttttggttatttttgctgcgattgtttttttgatttttaacagctttatgacggtgttgatgcgtcaggaaaaaactcacgtatcggacacactgaacgttgttgtagaaaagttgaacagtcaaaaacaactgacaagtactaatgttaaccagctgttgcgtccccaagca---------------------------------gttgtgtcagcgaccaagcagccgacgccctataacaatgccgtgattgctagtttagcccgtgatagtcaggccgtaacggtttatgatgccgatggacagtcactctttgcgacacggcaaggggatgtctcattccggcgggctagt------------aaacagtcaatttctactcagacggtgtctggtcgcaagaatttagtgggacggtcaccaattcgagctaagcaaggtaatcgcattttgggctatgttcaagtgacagataacttgcgagattatcgtgccacgcaagtcaaattgttacaggttgaggtggtcttagggctgatggcgggcttagccgctgcagtgctgagctatagtctagcaacctttttactacggccagttgaagaaattcgggagacaattcacgcggtacgtgaagatccacaaaca------------gataagcgagtgcccgagatgcatcatcaa---gatgagctaagtgatctaggtagcttgtttaatgacatgctggatacgacacagcgctatatggatcagcagcaacaatttgtggaagatgtctcgcacgagttacgaaccccagtggcgatcattcagggacacatggagatgttggatcgttggggtaaggaagatccagaagttttggatgagtcgatcaaggcctcgttacaagaaaccaagcgtatgaagagtttggttcaagagatgctggatctccaacgagcggaacaaattgaggttaattaccctaatgaagtgacggatgtcagcgaagtggttgagcaggtcttcgataatttcaagatgatccacccggattatgtgtttatcttggatgat---gacgttcaccaaccactacaggcgcaaatttatcggaatcatttggaacagattcttattattttgatggataatgcggttaagtactca---caaacacgtaaggaagttcatctgacgtacgaaagt---gacttgcgaaaccttgaagtggccgttcaggacttcggtgagggcatttcgcaagagaatcgcaagcgggtttttaatcgtttctatcgtgtagataaggcgcgttcccgcaccaaagggggcaatggcctcggcttagcgattgccaaacggttaatcgaagcttaccatggccaaatcacaattgagagtgctttggggcatgggtctgttttccgaatttcattaccaatcttgtcaccggaagcggcacaggcgcttaatgctaaaaaagaacaaacgcaagcggccaatgacattccaggaatccaatcagaattgttagtggacgacagcgaggattcaacgaaatctgaataa---------------------
>lga
------------atgaaaatgatgaagcacgtgaagaagcaaaataaatctaccaaagagaccctcaagtcctcgctaacctttaagtgggtaagcttagttgcagcgacaattacggtctcttttgttatattttcaattgcaatttattctttggtgaaacagcaaattgtttcgcaggaaagaaatttgactgaaagtgtcgctaccacctttcagagaagattggtggaaatcccgacaagtctccagatttcaaatgtagttcctcagctttcgcctaatactaatcgaattttggaaggtcaaacccctattacttcaaatgat------gggggaaatgtctttaatgatgatgtgctagcgactttgtcgaatcgagatacaagtattactatttataacccaagtggagatgtggtttttagtaatggaaatgttcctgataatggaatgcctcattttagcaagacagagaatcatgttttaaaggtagaaaccacaaaaggaaaaatccatatgaaaatttatcagaagattttttctgataaaacacgccgattaacaggatacttaattgttgataattcgatggatcaacaaaatcatgttttaaaatcaattcgtaattggatgattggtctatcgattattgcaattattgtttttgttggtttatcctatttgattgttaatagtgttgtacagccgatcaaaaaaatgtcacagatttctcatgatattaatgaagatccgactaat------------aaacgaagagttccagatctccatcgaaat---gatgagttaggtgaattagctatttcatttaatgagatgctagatcgaatgcaggcgtatatgcagcaacagaagcaattcgtgggggatgtatctcatgagttacgtacgccggtagctgttattgagggacacttgaatttgctagaacgatggggaaaagatgatccgcaagtcctagaagaatcaattcaagcttctcttcaagaaagcaaacgaatgaaacatttgattcaagagatgcttgatttaactagagctgagcaagttgatttacagtatcctgataaaacggctgatgttaacgaagttctcaatcgaacagttaatgatatgagaatgattcatcaagattttacaattacatatgatgacagcgacttagcaccagatacaattatcaagatttatcgtaaccatttagagcagattttgattattttgattgataacgcaattaagtattcc---acggatcgcaaagaaattttggtagatgctgctact---gaaaaagataaggttaaaatttctgtccaagattttggcgaaggaattgcacctgatgagcaggataaaatcttcaatcgcttctatcgcgtagataaagctcgaacccgtgaaaaaggtggtaatggtctaggtttagctattgctcaaaaattagttgaaagctaccatggaaaaattagtgttagttcaacacttggttcaggtagtaagtttatgattgaatttcccttgttgaagtctaaatcagaaaataaatga------------------------------------------------------------------------------------------------------------------------
>lac
------------------atgaagatgatgatcaagaataataaagaagcgcaggaagagaccaagcattcatcgctaatcattcgatgggtaagtatcgttgcattgacgattacggtctcttttgtcatattttcagttgtcgtttatcaaattgttagtcaacagtcacttaatcaacaagaagaaacttcggccaatgtggcagtaacattggatagaactttgagttcgattccaaatgaattagaaatttctaatgtgattccgtcgctttctccgtctactagacgtgtattaaaaggtggtccagctattagtagtaaagatgctaataataat---gcttttagtgacaatttgatttcatcaatttctaatccagatattagtgttgctgtttataataagcataatgaagttgtttttgctaacggtgatacaacgcctaaatttaagccttttaaa------ggtgattcaaatgtggtgaagatcaaa---caaaatcggcgtttgctattaataacttatcaaaaagtttattcatcagttaataataaattaacgggttatattgtcgtctcgaatagtatgagatattacaataatttgatgaacaacttgctgcgcttaatgctagtactttctctgattgctattgtggcatttataggtatttcttatatattggttgttagtgttgttaaaccgattaagaatatgtctaaagtggctaaggaagttaatgctgatcctaatagt------------gtggcaagaattaaagagcttaaccgggat---gatgaattagaagaattggcaacgtcaattaataaaatgcttgatcgaatgcaaagttatattgagcaacaaaagcaatttgttggggatgtatctcatgaattgagaactccagtggccgtaattgaggggcatttgaatatgctagagcgctggggtaaagatgatccacaaattttggatgaatcaattaaggcgtctcttcaagaagctgatcgaatgaaacatttgattcaggaaatgcttgatttaactagagctgaacaaattgatgttcaatatccttatgaagtaacaaatgttaacgaaacagtaaaacgagttgtttctgatttggcaatggttcattcagactttaagattcaacttgatgaagatgatttaccaccagatacagaaattcaaatttatcatggtcacttggagcagctgttagtaattttaatagataatggtattaagtattct---actgatataaaacaaattaatgtttcagctggtgtg---actaaaaaagaagttaatatcattgttcaggacttcggtgaaggtatttctcaagaagatcaagagaagatctttaatcgtttctaccgtgttgataaagcaagaactcgtgaaaaaggtggtaacggtttaggattatcaatagctcaaaagttagttgatagctatgatggtgaaatcagtgttgagtccgttgaaggacaaggtagtcagtttaagctacgcttcccacggttaaccaagaaacaggcagctaaacttagaaaattaagtgaaaatgctaaaaagccaaaaagtaatttagaataa------------------------------------------------------------------------
>lme
------------------------atggacaataatgaaaaagaaacaactaaaaaagctgtacgccgattctcactgcgctggcagttagcacttggaatggcgtccggcttttttgttatatttatagtatttgctttattgctttct------------------------------------------------------------------------------------------------------------------gggttgataaag---------------------------------------------------------------------------------------------------------------------------------------------------------------------------------------------------------------------------------------------------------------------------------------------------------------------------------catcactatggtgcactgccgaatgaagttattttttggttgtgggttattattgctttcggtggtttggcaatattcatatttgcacttatcttaactaaagtaattttacgaccagtccgattaattgaaaccaccattgaagcttttgaagatgatccgatgaca------------gaagtacgtgccagtgaagttggtgcaaat---gatgagttttctgatttaacacgtattttaaatcgcacaattgaccgtctacaagcattaatcagtgcgcaacagcaatttgtttcagatgtttcccatgaactccgtacgccggtaacaatcgtgaaaggccacatggaacttctgaatcgctggggtaaagatgatccagaggttttggaagattcaatcaaatcctctctggcagaagtacaacgaatggagacactgattaacgaaatgctcaatttaacacgtgctgagcaaattccagttgataacgtgaaagaaattactgatgttggcggtacaatgcatcgtgtttatgacaactttaaaatgatacatcctgacttttcttttaccctagatgat---gatttatcaacgaaggcaagggttaagattcgtcaagatcatatggaacaaattctaattattctagctgacaatgctgtaaagtattct---ctagatcgtcatgaaattcattttgccttgtcacag---acagcaaatcgtgttgaaattggcgtacaagactttggtgaagggttgaaaccggaagatgcaaaacgtgtctttgatcgcttttatcgcgttgataaggcgagatcacgagccaaagggggaactgggctgggactaagtattgctcaacgtttggtagaggcttatggtggtacaattgcattagaaagtgcagaaggctcagggtcaattttcacagtatatttacctttgtacgttgaggaaaaaaatgaaagcaattga---------------------------------------------------------------------------------------------------------------------
