# Supplementary material for: Evolutionary history of the OmpR/IIIA family of signal transduction two component systems in Lactobacillaceae and Leuconostocaceae
Source: BMC Evol Biol. 2011 Feb 1;11:34. doi: 10.1186/1471-2148-11-34 (PMC3040137; doi:10.1186/1471-2148-11-34)
Supplement: Additional file 2 — Alignments. A zip file containing the alignments used in this study in either FASTA or Phylip format. Details of the sequences used in this study and the tags used to identify them in the alignment files can be found in the files IIIA-seqs.doc and OmpR-seqs.doc (MS Word). A detailed list of the alignments can be found in the file readme.doc (MS Word). [file 1471-2148-11-34-S2.ZIP › alignments/IIIA-KIN_ETA-muscle-gb.fasta]

>bsubti26
KLKTKIHLYT SISLLILLIL VTEESLFLLK IILIAASAAV CIASFFAGSL LARRIINPIR
RLMITMKDIQ RDISLDELYQ MGLTFNEMAM MLKEHYDKQQ QFVQDASHEL KTPLTIIESY
SSLMKRWGAK KPEVLEESIE AIHSEAVHMK KLTNQLLALA KSHQDLIKAA RAVADEERIK
QLLTILLDNA IKYSKPIVRD EGIGIPEEHI PHLFERFYRA DEARNGGTGL GLSIAKQIAD
EHGIELSVKS KPGQGTAVTM QF
>oihey26
TLRKKIIFFS TFFMLILILI VMSETMQILR YVLFFSSAII LIPTIIASIL LSRFLLNPIQ
KLKETMQTNI SKIDIDELYE MEVTFNEMID SLKENYEKQE IFVSNASHEL KTPIQIIKSY
AQLLSRRGEG NPELLQESTE AIDSEADRMQ NLVEQMLALA KNQQDMKELL QQVGNPDQIK
QVIYILLTNA LKYSKEVVQD FGEGLAEQDQ QHIFERFYRV DRARNGGTGL GLAIAKVIVE
TYQGEITVQS KLGEGSIFHI HL
>tteng26
RITLKIALLY SAVFSFVLIS LEYAFLKLLF ILMFFADGAG IFISFVTGYF VTKRALRPVD
YMIKEVKDID AKRLKDELTR LAKTFNDMLD RLEESFARQN RFVSDASHEL RTPISVIKGY
IDMLDRWGKD DREVLEEGIK AIKKETLEME SLVEKLLFLA KGDDDLKEIA EEVADKKLIK
EVLRILLDNA AKYTGNIVKD DGIGIPEEDL PYIFERFYRV DKARSGGTGL GLSIAKWIVE
EHGGVIGVKS EVGKGTEFTV ML
>saur678
KLRNNWIIVT TMITFVTIFL FYDNIVKSLY IIALAFGVIA TIITATISYV FSTQITKPLV
SLSNKMIEIR RDKLQEEIDN LANTFNEMMS QIEESFNQQR QFVEDASHEL RTPLQIIQGH
LNLIQRWGKK DPAVLEESLN ISIEEMNRII KLVEELLELT KGDVHINDEI RSRMKPHQFE
QLFLIFIDNA IKYDKKIITD HGIGIPEEDQ DFIFDRFYRV DKSRSGGNGL GLSIAQKIIQ
LNGGSIKIKS EINKGTTFKI IF
>saga678
PLSKKLSQLV FILFFSLFTV FYYSMRQNII VFLIMMEVLG TVLALVVINS ATKRIVRPVK
NLHDLMHQIS ENIRSDEIGE LSRIFDGMLD QLEDYTRRQS QFISDVSHEL RTPVAVVKGH
IGLLQRWGKD DPEILEESLA AAYHEADRMS LMINDMLNMI RVQGDLSSSI SVVIYKIHFE
QALMILIDNA IKYSKEVVKD KGEGISDEDI EFIFDRFYRT DKSRNAGLGI GLSVFKQIMD
AYHLKVDIKS ELNQGTEFIV RI
>llac678
SIMLRWAFAN TVFCFITFTL FYHRISNLLL VVLLILEIVA LIVAQMIGYF MANYFMKPLE
KLYQGMQEMA SDKPIDEIEE LAHVYNDMML KMKAYLEQQN RFVSDVSHEL RTPLAVLDGH
INLLNRWGKN DPEVLDESLQ ASLDEVDRMK KMLEEMLALA RLENDVGKVS NHAISENHFE
QGLRILLDNA VKYSKEIVSD KGIGIAEEDI NHLFERFFRA DKARNGGTGL GLPILARLAE
NYQGEIEVSS ELGIGSTFTL KF
>gkau678
SLKGKLTVLS AGAIFITYFV FFQQVTNTLF LIMTAIGFLA MAASAVAGRF VAQSFVRPLQ
TLAKTMADIQ NNRIDDEIAE LMVMFNGMMD EIERSFAMQR QFVEDASHEL RTPLAILQGH
LSLLQRWGKH NPEILEESLE AAVKEAERLK RLVLELLDLS RAEADAAAAV GQVMAKHHFE
QLLFILLDNA VKYSKQIIRD YGIGIPKEEL KNVFLRFYRV DKARSGGAGL GLSIAKEIID
KYGGQIALES EVGKGTTVEL AI
>lgas678
SLTFKWVSLV AATITVSFVI FQNHVLKSIR NWMIGLSIIA IIVFVGLSYL IVNSVVQPIK
KMSQISHDIN EDRVPDELGE LAISFNEMLD RMQAYMQQQK QFVGDVSHEL RTPVAVIEGH
LNLLERWGKD DPQVLEESIQ ASLQESKRMK HLIQEMLDLT RAEQDVNEVL NRTIYRNHLE
QILIILIDNA IKYSKEIVQD FGEGIAPDEQ DKIFNRFYRV DKARTGGNGL GLAIAQKLVE
SYHGKISVSS TLGSGSKFMI EF
>ljoh678
SLTFKWVSLV AATITVSFVI FQNQVLKSIR HWMISLSVIA IVVFIGLSYL IVNSVVQPIK
KMSQISHDIN KDRVPDELGE LAISFNKMLD RMQAYMQQQK QFVGDVSHEL RTPVAVIEGH
LNLLERWGKD DPQVLEESIQ ASLQESKRMK HLIQEMLDLT RAEQDVNEVL NRTIYRNHLE
QILIILIDNA IKYSKEIVQD FGEGIAPDEQ DKIFNRFYRV DKARTGGNGL GLAIAQKLVE
SYHGKISVSS TLGSGSKFMI EF
>lbul678
SLIVRWVSIV AMTIMVSFLV FYNRLISRTL KAMLWLSILG ISLAIVISYL VVRSVVRPIN
KMSKVAREVN ADRIPDELEE LALSFNMMLD RMQKYIEQQK QFVSDVSHEL RTPVAVIEGH
LSMLKRWGKD DPQVLEESID ASISEAERMK HLIQEMLDLT RAEQEPMEVL TRVIYQGHLE
QILIILIDNG IKYSKEIVQD YGEGISDEDK KKIFNRFYRV DKARTGGNGL GLSIAQKLVE
SYHGTIDVES VLGQGSQFRI TF
>lhel678
SLIVRWVSIV ALTITVSFVI FYNSLMKNLL HSMVAISIIA IVVFVVTSYI LVFNVVKPIK
RMSKVAQEVN ADRIKDELEN LATSINQMLD RMQSYIEQQK QFVGDVSHEL RTPVAVIEGH
LNMLERWGKD DPQILDESIK ASLQEADRMK HLIQEMLDLT RAEQNVYDTV KRVIYHGHLE
QLLVILIDNA IKYSKQIVQD FGEGISKEDQ KKIFNRFYRV DKARTGGNGL GLSIAHKLVD
SYHGEISVES VEGQGSQFKL TF
>laci678
SLIIRWVSIV ALTITVSFVI FYNNLMNNLL RLMLVLSLIA IVAFIGISYI LVVSVVKPIK
NMSKVAKEVN ADRIKDELEE LATSINKMLD RMQSYIEQQK QFVGDVSHEL RTPVAVIEGH
LNMLERWGKD DPQILDESIK ASLQEADRMK HLIQEMLDLT RAEQNVNETV KRVIYHGHLE
QLLVILIDNG IKYSKQIVQD FGEGISQEDQ EKIFNRFYRV DKARTGGNGL GLSIAQKLVD
SYDGEISVES VEGQGSQFKL RF
>lsak678
SLKVKWAAAV GLAIFITFAI FYNHAMLELR IVLVVVVLFA MLFSAVIGYL LANRFLQPIE
AMKQTIEAIN VERIPDELSD LVIAFNEMLN RIQHYFEQQD QFVSDVSHEL RTPVAIIEGH
LQLLNRWGKD DPEVLSESLA ASLQEILRMK NLIQEMLDLT RADQDVGKVV LQNINRNHLE
QIMIILLDNA VKYSKEIVQD FGEGISEEDK KKVFHRFYRV DKARSGGNGL GLAIAQQLVE
GYDGNVSLES SVGHGSVFRI EL
>lsei678
SLKVKWALTV GVGIFVTFVT FFHATMHEIT LLIMGLSFAA ILISILIGYA LATRFLKPIK
LITNAIDVVN EERIPDELGD LVLEFNGMLD RIQRYIDQQG EFVQDVSHEL RTPVAILEGH
LQLLNRWGKD DPEVLAESLT ASLQEVTRMK SLIQEMLDLT RADQDVHQTV QQVMYRNHLE
QVMIILLDNA VKYSKEIVQD FGEGIAEADR RRVFNRFYRV DKARSGGNGL GLSIAQQLVE
SYHGQIEVDS ALGHGSIFRI DL
>pepe678
SLKWKWAIGT GVGVLLIFAL FYNNRYQRLI WLFTLTSLLI FMVISIFGYG LTAYLLKPMN
LINQSMRNLE EDRVPDELSD LAHEFNDMID RMQRYIDQQR QFVEDVSHEL RTPVAVVEGH
LKMLDRWGKD DPQVLDESIK ASLEETQRMK SLVSEMLDLT RADQNVVQLV NQVIYRNHLE
QILVILLDNA IKYSKEIVQD FGEGIAEENL KQVFNRFYRI DKARSGGNGL GLSIAKKLTE
EYHGNISLES SVGSGSIFRI KL
>lreu678
SLKIKWAAGT ALGSLIIFCI VYMQSYHQLA LVCILALCLV VIASGLLGYF LSLFLLRPLD
GIHDTVKEIS ADRVPDELAE LITMFNEMLD RMQRYIDQQS QFVSDVSHEL RTPVAIIQGH
LEMLQRWGKD DPKVLDDSIK ATLIETRRMK NLVQEMLDLS RAEQIVNDVV HQVIYRDHLE
QVLVILCDNA VKYSKEIIQD FGEGISPENV KRVFDRFYRV DKARSGGNGL GLSIAKRLIE
GYHGSITLES SVGAGSLFRI IL
>lfer678
SLKLKWALGT ALGSLIISLA VYFQHYRRLQ LISILALSLV VIFSGLMGYF LSYFLLRPLN
DIQETVEVLS DDRVPDELGE LAWMFNEMID RTQRYIDQQS QFVGDVSHEL RTPVAIIQGH
MQLLERWGKD DPKQLEESIQ AALAETNRMN TLIKEMLDLT RAGQPVKKLV NQVVYRDHLE
QILIILCDNA VKYSKEIVQD FGEGISQEDL HRVFDRFYRV DKARSGGNGL GLAIAKRLVE
GYHGTVTVES QLGSGSLFRI TL
>leum678
SLRWQLALGM ASGFFVIFIV FYGALPNEVI FWLWVIIAFG GLAIFIFALI LTKVILRPVR
LIETTIEAFE DDRASDEFSD LTRILNRTID RLQALISAQQ QFVSDVSHEL RTPVTIVKGH
MELLNRWGKD DPEVLEDSIK SSLAEVQRME TLINEMLNLT RAEQDVGGTM HRVIRQDHME
QILIILADNA VKYSHEIVQD FGEGLKPEDA KRVFDRFYRV DKARSGGTGL GLSIAQRLVE
AYGGTIALES AEGSGSIFTV YL
>lcit678
TLSWQLALGM ASGFFVIFII FYGRLPETLY QWLGITILLG GLFVFGFAFM LTRYILRPVK
SIKTTIEAFE DDRADDEFYD LVNILNRMID RLQSLIGAQQ QFVSDVSHEL RTPVTIVKGH
MDLLNRWGKD EPEVLEDSIK SSLAEMQRME TLINEMLNLT RAEQEVGGLV HRVVRQDHME
QILIILADNA VKYSKEIIQD FGEGLSSEDA ARVFDRFYRV DKARSGGNGL GLSIAQRLVK
AYGGEITLES ALGSGSVFTI RL
>lpla678
SLKWKWALGT AIGSALIFIC FYHSTTQNLI WIFIVMTMIT IFGATLLGYF LAAFLLRPMR
KIKQTINAVN DDRVPDELSD LAVVFNDMLD QMQRYINQQQ QFVEDVSHEL RTPVAIIQGH
MELLNRWGKD DPQVLSESLA ASLSETKRMQ SLVQEMLDLS RAEQDVQKLV TQAIYRNHLE
QILIILLDNA VKYSKEIVQD FGEGISKDNL DRVFNRFYRV DKARSGGNGL GLSIAQRLVE
GYHGHISVES VVGQGSIFRF QL
>lvis678
SLKWEWALST AFGVLVIFAA IYRATQVKLL QVEVVLGLMA GLAAAVLSYS LATFLLRPVE
EIRETIHAVR EDRVPDELSD LGSLFNDMLD TTQRYMDQQQ QFVEDVSHEL RTPVAIIQGH
MEMLDRWGKE DPEVLDESIK ASLQETKRMK SLVQEMLDLQ RAEQDVSEVV EQVIYRNHLE
QILIILMDNA VKYSKEVVQD FGEGISQENR KRVFNRFYRV DKARSGGNGL GLAIAKRLIE
AYHGQITIES ALGHGSVFRI SL
>lsal678
SINLKWSLGT GLGVVIIFAV FYDATRHKLI LIFIVFGVTA GLASALVGYV LSAWLLRPIE
LINETIGKIN TDRVPDELSE LSNLFNDMLD RMERYIQQQQ QFVEDVSHEL RTPVAIIQGH
LDLLSRWGKD DPQILEESIS ASLQEITRMK SLVQEMLDLS RAEQDAREVG LQVIYRNHLE
QVLIILMDNA VKYSKEVVQD FGVGISQENI DKIFDRFYRV DKARSGGNGL GLSIARKLVE
GYHGSMSVES VEGQGSLFRI SL
>ljohn26
TTSQQLTQLF LTLFIIILFL VLFTLITHLL LAIIILNLIA IICSIPLIKR FSRKWSQPLE
KIDQDIEAIE HQKVFAEIHH LAQSFNKLLE YQDKAIQREQ QFVTDASHEL KTPLAAIRGH
INLIKRRGKE HPEIVAKSLQ YIDSESSRME ILVNELLELG RAKKDLVPIV QKEIEIKDFR
LIVHNLLDNA AKYSAKIVKD QGIGIRKENY DKIFDRFYRE DQAHSKGTGI GLAIVKDIVT
KYHGKISVSA NTPKGVIFEI KL
>lacido26
TTSAQLTRLF VGLFVAILLL VLLNLITWLL FTMLGINIAA MLISIPLIRR LSYRWSRPIQ
NMNMEIKDIR KNQITLEIKN LAKSFNNLLA FQKKALEREQ QFVSDASHEL KTPIAAIRGH
VNLIKRRGKS NPEIIPTSLN YIDVESKKLE TLVNELLTLG RIDHDLVKIV QEVISTTDFY
NIAHNLIENA AKYSSDIVAD HGIGINSENK DKIFERFYRE DNSHSSGSGL GLAIVQTEVN
KYHGKIVLKD NTPQGSIFIV SL
>oeoe26
SSALIMTRSY FFLLAIITFS MVFNIIKITL YTLLIIICLV LIFGVWLIWQ LSQRLTTPLS
DLSSATEKVS LKRLPTEVNE LAVSFNQLLD VISEKEVREK QFVSDASHEL KTPIAAINGH
LKLIKRRGRE HPEIIENSFD YISNETRRMQ HLVQNLLDLS HAERNLSELL VEIADLDQIH
EIILAVLENS SKYSCPIIID FGKGISANDK KHIFERFYRA DASRSPGSGL GLSIVKELAN
RQHIKINVLD NHPRGTIFEL SL
>lcasei26
SSAAIMQRSL VSMVATLTLA LYLAVLIRVL VVTMIVLVLA LVVSPIFIRR LAHRLTGPLS
DLSQSTKHAA EHMLPTEVTD LAKDFNDLLK QLHDRQEQQK LFIMNAAHEL RTPIATIRSH
AQLIERHGRA HPEIVLKSVN YITEESRQMQ QLIEELLQLS RADRNLSETV QHLSNESAIE
QILDNFVTNA AKYSTIIVHD QGAGISAEDK SHVFERFYRS ANVRGPGTGL GLAIANQLAT
INNGRIKLQD NQPYGTIAEL IL
>llact26
TSANIITETF VRIFLIFTLL VVVKSMIRAI LVIVAVMIIL FFIALILIRK AANTISQPLT
DMMLATDEKE VKQLPIEVRQ LSQSFNRLLN RLNQKIENEQ QFVSDASHEL RTPVAAIRGH
VTLLKRRWHE HPEIIDDSLS YIDEESLRMK GLIENLLTIS RGNHNLTEFT DKVADKMSLY
KIIIVFIENA GKYSSEIVAD EGVGIPEEEK INIFERFYRI DKSRSPGTGL GLAIAKQYAQ
LNHAEVFVTN NTPKGSIFHL LM
>lbrev26
TYADIIRHSI TSLLLTIGVI ILIGNLHVLI SVLIIAIGLS LLIGLLYVRR LAKRLSAPTL
TLAQVAKQAA ANELPVEIGQ LASDFNQLLA AQNGRLQRER QFISDASHEL RTPIATIRGN
LKLIERRGKQ HPEIIPESLG FIDQESLRMQ HLIENLLHLS RANRDIDPLV QSVADTDILH
QVLTALLDNA HKYGQSIVAD HGPGISTADR PHIFERFYRV DESRSEGSGL GLAIVAQLVR
LSKGTITITD NPPHGACFII SL
>lplan26
TYEQLINKAI RRLMLTITLL VLFNSLLILI LLMLAVTCAA LALGTWWAHR LALRLSDPTI
KLLHATKYTS NNTLDREIND LGRAFNELLV TQNQRLQHER QFISDASHEL RTPIAAIRGN
LSLIKRRGDA HPEVIPESLQ FIDEESLRMQ HLIENLLHLS RADRDLSLLM LSLGNAEMLQ
QIVVALLDNA HKYSQPIVAD HGEGIPDDQK QAVFQRFYRV DQSRSEGSGL GLAIVQQLVT
LNQANIKITD NQPSGSIFTV SW
