# Supplementary material for: Evolutionary history of the OmpR/IIIA family of signal transduction two component systems in Lactobacillaceae and Leuconostocaceae
Source: BMC Evol Biol. 2011 Feb 1;11:34. doi: 10.1186/1471-2148-11-34 (PMC3040137; doi:10.1186/1471-2148-11-34)
Supplement: Additional file 2 — Alignments. A zip file containing the alignments used in this study in either FASTA or Phylip format. Details of the sequences used in this study and the tags used to identify them in the alignment files can be found in the files IIIA-seqs.doc and OmpR-seqs.doc (MS Word). A detailed list of the alignments can be found in the file readme.doc (MS Word). [file 1471-2148-11-34-S2.ZIP › alignments/IIIA-KIN_ETA-muscle.fasta]

>bsubti26
--------------------------MKLKTKIHLYTSISLLILLILVHTAVYLIFSSAL
TSKDAARLADETDNIAEALRAAETEGVALQDM----------------------------
-----LQAYLPANGMVRVVNGDQKAVMTITKEKAY---KDFPLSFHSGETADVRKPDGKL
FAEAAVPVIWTDGQVVSL---QLVERLENTEESLFLLKIILIAASAAVCIASFFAGSLLA
RRIINPIRRLMITMKDIQRDKEFK-----TISLEGQS-NDELYQMGLTFNEMAMMLKEHY
DKQQQFVQDASHELKTPLTIIESYSSLMKRWGAKKPEVLEESIEAIHSEAVHMKKLTNQL
LALAKSHQ-GLEVDLKTIDLIKAARAVMQTLQSVYQR-DILLE--TDKESLLVKADEERI
KQLLTILLDNAIKYS---EKPIEMSAGT-RNGRPFLSVRDEGIGIPEEHIPHLFERFYRA
DEARNRK--TGGTGLGLSIAKQIADEHGIELSVKSKPGQGTAVTMQFSEQNGGGR-----
-------------------------------------
>oihey26
---MIFRKLI-----------NFFSSITLRKKIIFFSTFFMLILILIVNTAIYFLFYQSA
SEGELDQLTTHTDTLVEKIGE--NSSVSLEEMKD--------------------------
----LLTAYLPTNGMIRVIDANENKLIDQKKPEY----TEVPIEYTTTERREVISSDQAD
VAMVSKPIIWQNGEIVTI---QVSDHLIHMSETMQILRYVLFFSSAIILIPTIIASILLS
RFLLNPIQKLKETMQTNISKRDWK-----KIDIENRS-KDELYEMEVTFNEMIDSLKENY
EKQEIFVSNASHELKTPIQIIKSYAQLLSRRGEGNPELLQESTEAIDSEADRMQNLVEQM
LALAKNQQEQV---VETVDMKELLQQVADTFQKAYAPREIILF-TDEKTKYMWQGNPDQI
KQVIYILLTNALKYS---EKEVNIRLQQ-KSDEMIVSVQDFGEGLAEQDQQHIFERFYRV
DRARNRE--TGGTGLGLAIAKVIVETYQGEITVQSKLGEGSIFHIHLPNMDQ--------
-------------------------------------
>tteng26
---MVKMKIK-------------LLPQRITLKIALLYSAVFSFVLISLNASVLYTLKYYL
IYQSMEQVSTQAEVIKAKLSEA-KQNMD------------------------------GA
LKDTAFSGIPDENIYVKIFDSKGRLLYLSKKLER----VAIP--YNTNLEVPVKVDEFDK
DLVYLNTVFKKGDATF--YI-QVIKDMKNEYAFLKLLFILMFFADGAGIFISFVTGYFVT
KRALRPVDYMIKEVKDIDAKGLNK------RLKVYGE-EDELTRLAKTFNDMLDRLEESF
ARQNRFVSDASHELRTPISVIKGYIDMLDRWGKDDREVLEEGIKAIKKETLEMESLVEKL
LFLAKGDDRSIKLERESFDLKEIAEEVVREIKLIYEGKNVSLK----GENVRINADKKLI
KEVLRILLDNAAKYT-SKNGNIEIEIGS-GDEAY-IKVKDDGIGIPEEDLPYIFERFYRV
DKARSKD--TGGTGLGLSIAKWIVEEHGGVIGVKSEVGKGTEFTVMLPLINDSK------
-------------------------------------
>saur678
-----------------------MTKRKLRNNWIIVTTMITFVTIFLFCLIIIFFLKDTL
HNSELDDAERSSSDINNLFHSKPVKDISALDLNASL------------------------
----------GNFQEIIIYDEHNNKLFETSNDNTVRVEPGYE--HRYFDRVIKKRYKGIE
YLIIKEPI---TTQDFKGYS-LLIHSLENYDNIVKSLYIIALAFGVIATIITATISYVFS
TQITKPLVSLSNKMIEIRRDGFQN------KLQLNTN-YEEIDNLANTFNEMMSQIEESF
NQQRQFVEDASHELRTPLQIIQGHLNLIQRWGKKDPAVLEESLNISIEEMNRIIKLVEEL
LELTKGDVNDISSEAQTVHINDEIRSRIHSLKQLHPDYQFDTD--LTSKNLEIKMKPHQF
EQLFLIFIDNAIKYD-VKNKKIKVKTRL-KNKQKIIEITDHGIGIPEEDQDFIFDRFYRV
DKSRSRS--QGGNGLGLSIAQKIIQLNGGSIKIKSEINKGTTFKIIF-------------
-------------------------------------
>saga678
---MKNKKDQ-----------FIGVKQPLSKKLSQLVFILFFSLFTVFSVLVYTSATRYV
LHREKINVGRSLEKTRVRLSQA-NSSLTSDDILEILYNQVFADDIYPHKRQ-----NGIV
RTGESIDSILYVNQEMTLYDVNRKPVFSTLR-------TGMPTIGKSMGKVIISKVADME
GFVGTKAIYSQKTGQLLGYV-QIFYNLGRYYSMRQNIIVFLIMMEVLGTVLALVVINSAT
KRIVRPVKNLHDLMHQISENPSNL-----EIRSKVRS-EDEIGELSRIFDGMLDQLEDYT
RRQSQFISDVSHELRTPVAVVKGHIGLLQRWGKDDPEILEESLAAAYHEADRMSLMINDM
LNMIRVQGSLELHQDEVTDLSSSISVVIENFRILREDFQFIFE-NNISDIVWGKIYKIHF
EQALMILIDNAIKYS-PSYKEVSVVLSV-DNDFATVVVKDKGEGISDEDIEFIFDRFYRT
DKSRNRESTQAGLGIGLSVFKQIMDAYHLKVDIKSELNQGTEFIVRIPIKKFEETKEI--
-------------------------------------
>llac678
MNANKKMKKLFTFNKKKETVEESSAKRSIMLRWAFANTVFCFITFTLFATLTYQLTISSF
IKEEQRLLTGSMDSAEEVLEQA-DAPLNSTNLNTYIEATSKI--------------QNGE
SEGMSLGSIIGTRKAFYIYDLNHKLLYSTNRHD-----FGFQ--KQGNNEMKEIQGENPG
YLV-QRKIVSKGTGQVVGYL-QAFYDTTTYHRISNLLLVVLLILEIVALIVAQMIGYFMA
NYFMKPLEKLYQGMQEMASDPTND-----FKPIEIES-GDEIEELAHVYNDMMLKMKAYL
EQQNRFVSDVSHELRTPLAVLDGHINLLNRWGKNDPEVLDESLQASLDEVDRMKKMLEEM
LALARLENVDLSSEELDCDVGKVSNHALKNFQLLHEDFEIVLD-NQLIYPVHARISENHF
EQGLRILLDNAVKYSPDDRKEIVITVSE-DEQFVITSVSDKGIGIAEEDINHLFERFFRA
DKARNRE--IGGTGLGLPILARLAENYQGEIEVSSELGIGSTFTLKFPKM----------
-------------------------------------
>gkau678
------------------MKREAIRRLSLKGKLTVLSAGAIFITYFVFTFLQYHMVKQWL
LKEEEKTMEQTVAEIETYYAE--KRNLSWEGIRRSRAF------------------LEKL
NERYQLIRVTDEKGNVIVSVSNGAAVSLSPSE------------MPDKRKMDEHFINNER
FLLLRQPLHIGNLHGTI----EIARRLARFQQVTNTLFLIMTAIGFLAMAASAVAGRFVA
QSFVRPLQTLAKTMADIQNNGLKR------RIDVPPA-RDEIAELMVMFNGMMDEIERSF
AMQRQFVEDASHELRTPLAILQGHLSLLQRWGKHNPEILEESLEAAVKEAERLKRLVLEL
LDLSRAEAITVPDEVAPMDAAAAVGQVVKNFRVLHPDFQFLID-QPDKPIARAAMAKHHF
EQLLFILLDNAVKYS-QRVKQIAISLRE-EGPFVIVSIRDYGIGIPKEELKNVFLRFYRV
DKARSRE--QGGAGLGLSIAKEIIDKYGGQIALESEVGKGTTVELAIPKAE---------
-------------------------------------
>lgas678
MKMMKHVKKQ-------NKSTKETLKSSLTFKWVSLVAATITVSFVIFSIAIYSLVKQQI
VSQERNLTESVATTFQRRLVEI-PTSLQISNVVPQLSPNTNRILEGQTPITSND--GGNV
FNDDVLATLSNRDTSITIYNPSGDVVFSNGNVPDNGM-PHFS--KTENHVLKVETTKGKI
HMKIYQKIFSDKTRRLTGYL-IVDNSMDQQNHVLKSIRNWMIGLSIIAIIVFVGLSYLIV
NSVVQPIKKMSQISHDINEDPTNK-----RRVPDLHR-NDELGELAISFNEMLDRMQAYM
QQQKQFVGDVSHELRTPVAVIEGHLNLLERWGKDDPQVLEESIQASLQESKRMKHLIQEM
LDLTRAEQVDLQYPDKTADVNEVLNRTVNDMRMIHQDFTITYDDSDLAPDTIIKIYRNHL
EQILIILIDNAIKYS-TDRKEILVDAAT-EKDKVKISVQDFGEGIAPDEQDKIFNRFYRV
DKARTRE--KGGNGLGLAIAQKLVESYHGKISVSSTLGSGSKFMIEFPLLKSKSENK---
-------------------------------------
>ljoh678
MMKHVKKQNK---------SKKETLKSSLTFKWVSLVAATITVSFVIFSIAIYSLVKQQI
ISQERNLTESVATTFQRRLVEI-PTSLQISNVVPQLSPNTNRILEGQTPITSNN--GGNV
FNDDVLATLSNRDTSITIYNPAGDVVFSNGNVPDEGM-PQFS--KTESHVLKVVTTQGKI
HMKVYQKIFSERTHRLTGYL-IVDNSMDQQNQVLKSIRHWMISLSVIAIVVFIGLSYLIV
NSVVQPIKKMSQISHDINKDPTDK-----RRVPDLHR-NDELGELAISFNKMLDRMQAYM
QQQKQFVGDVSHELRTPVAVIEGHLNLLERWGKDDPQVLEESIQASLQESKRMKHLIQEM
LDLTRAEQVDLQYPDKTTDVNEVLNRTVNDMRMIHQDFTITYDDADLKPDTIVKIYRNHL
EQILIILIDNAIKYS-TDRKEILVAAAT-EEDKVKILVQDFGEGIAPDEQDKIFNRFYRV
DKARTRE--KGGNGLGLAIAQKLVESYHGKISVSSTLGSGSKFMIEFPLLKSESDK----
-------------------------------------
>lbul678
---MPKQKAA--------SGKKGTRHVSLIVRWVSIVAMTIMVSFLVFSAVVYNTVKQEA
LSQQKYMSNEVVNVLRKRLIGI-DDELEITNVVQQLSPNTRRILTGGPALSENDNSNSSV
FGYSVLSTVTNPDMTVAIYNLRNEIVFHNGDSA-----PKLVKFTSESKSVTKEGKDGQS
SLYVYRKVRNRKSHKLTGYI-VVKNQMTGYNRLISRTLKAMLWLSILGISLAIVISYLVV
RSVVRPINKMSKVAREVNADPNST-----ARIPELHR-NDELEELALSFNMMLDRMQKYI
EQQKQFVSDVSHELRTPVAVIEGHLSMLKRWGKDDPQVLEESIDASISEAERMKHLIQEM
LDLTRAEQISVHYPNAIAEPMEVLTRVVGDIGMVHPDFKISLEVEDLDPDTKIQIYQGHL
EQILIILIDNGIKYS-TDRKEIAVAAGQ-SGQEMQIVVQDYGEGISDEDKKKIFNRFYRV
DKARTRE--KGGNGLGLSIAQKLVESYHGTIDVESVLGQGSQFRITFPVLTDEEVKELES
REEQKQAGTESPKQDPTI-------------------
>lhel678
---MKTMTKN---------KNKETKHSSLIVRWVSIVALTITVSFVIFSVVVYQIVSRQS
LDQQEEMSLNVVTTLNRTLSSI-PDELEISNVIPSLSPATRRILKGEPAISDKDS-TNNA
FSDNLIASISNPDINSAVYNKHGEIVFTNGNVT-----PKFKS-FKEVSKNELVKRNGHQ
ILLTYQKVYSSVNNKLTGYI-VVSNNMTYYNSLMKNLLHSMVAISIIAIVVFVVTSYILV
FNVVKPIKRMSKVAQEVNADPNSG-----ARIKELNR-DDELENLATSINQMLDRMQSYI
EQQKQFVGDVSHELRTPVAVIEGHLNMLERWGKDDPQILDESIKASLQEADRMKHLIQEM
LDLTRAEQIDVQYPHEVTNVYDTVKRVVADLAMVHPDFEIRLDEDDLPQDTEIQIYHGHL
EQLLVILIDNAIKYS-TNLKQINVSAGL-TKKEVNIIVQDFGEGISKEDQKKIFNRFYRV
DKARTRE--KGGNGLGLSIAHKLVDSYHGEISVESVEGQGSQFKLTFPLISKKKAAKLKK
LNENSELPKSNLE------------------------
>laci678
MKMMIKNNKE---------AQEETKHSSLIIRWVSIVALTITVSFVIFSVVVYQIVSQQS
LNQQEETSANVAVTLDRTLSSI-PNELEISNVIPSLSPSTRRVLKGGPAISSKDA-NNNA
FSDNLISSISNPDISVAVYNKHNEVVFANGDTT-----PKFKP-FKGDSNVVKIKQNRRL
LLITYQKVYSSVNNKLTGYI-VVSNSMRYYNNLMNNLLRLMLVLSLIAIVAFIGISYILV
VSVVKPIKNMSKVAKEVNADPNSV-----ARIKELNR-DDELEELATSINKMLDRMQSYI
EQQKQFVGDVSHELRTPVAVIEGHLNMLERWGKDDPQILDESIKASLQEADRMKHLIQEM
LDLTRAEQIDVQYPYEVTNVNETVKRVVSDLAMVHSDFKIQLDEDDLPPDTEIQIYHGHL
EQLLVILIDNGIKYS-TDIKQINVSAGV-TKKEVNIIVQDFGEGISQEDQEKIFNRFYRV
DKARTRE--KGGNGLGLSIAQKLVDSYDGEISVESVEGQGSQFKLRFPRLTKKQAAKLRK
LSENAKKPKSNLE------------------------
>lsak678
---MITNDLE-----TPSENNNKGRKISLKVKWAAAVGLAIFITFAIFSIVIFSSISNIL
LHKEVDNVHDTVTVIQQRLGRP-EKTLTSEFVAEQLDPAPRD--------------SKAI
YQDSVLMRLAQQDTTVKVYDQNRQGLFASRGRA-----TSFP--KQDTDVLKREHIFGKI
HLMGIRPIKTANTNRTIGYV-EVTNNLRDYNHAMLELRIVLVVVVLFAMLFSAVIGYLLA
NRFLQPIEAMKQTIEAINVEPNSN-----VRIPETRRSQDELSDLVIAFNEMLNRIQHYF
EQQDQFVSDVSHELRTPVAIIEGHLQLLNRWGKDDPEVLSESLAASLQEILRMKNLIQEM
LDLTRADQAVTQGTTEVTDVGKVVLQNYHNFEMLYPEFTFILD-DDLHGQALVNINRNHL
EQIMIILLDNAVKYS-TTRKEIHIAVAN-DERYAQVAVQDFGEGISEEDKKKVFHRFYRV
DKARSRE--KGGNGLGLAIAQQLVEGYDGNVSLESSVGHGSVFRIELPLIRETKAAPEED
AD-----------------------------------
>lsei678
---MIPKKQT-------LEQTRKSPRISLKVKWALTVGVGIFVTFVTFSMILYGAMRQIL
VNQERRTVTDTLNTVVQRLSPV-SGDLTMAQVVPRLEGAMPSGQASIPAPSES---QNRI
FSDSVIQKLAQADVSVSVFSPDRTNIFQSRDTP-----ITLG--KVHGVEVQEANIDDFH
GLVGTAPIYSATSSDLIGYV-QVTDKLTAFHATMHEITLLIMGLSFAAILISILIGYALA
TRFLKPIKLITNAIDVVNEEPQST-----VRIPALKR-NDELGDLVLEFNGMLDRIQRYI
DQQGEFVQDVSHELRTPVAILEGHLQLLNRWGKDDPEVLAESLTASLQEVTRMKSLIQEM
LDLTRADQVDIQFPNAVVDVHQTVQQVVGDFRMIHPEFTFTLD-DDLEQKTFVRMYRNHL
EQVMIILLDNAVKYS-TDRKEIHVSMAENSVSGVAVAVQDFGEGIAEADRRRVFNRFYRV
DKARSRE--KGGNGLGLSIAQQLVESYHGQIEVDSALGHGSIFRIDLPTITEAKAQALAA
QETTKRAEAGKTDTHIKSNL-----------------
>pepe678
---MENKVIK-------------KKRMSLKWKWAIGTGVGVLLIFALFSFFVFKIVTDSL
YAEEHRDVESTVTQVRSRLQNANEINYKTTDIFRPDLNQKSAVNN-----------NQGG
FNDSLLASLTRRDLVVSVYNLEKESVFSNQR-------ISMKTTLSERKSIKRSKFHHKD
IIVGQAPII-NKDNQVIGYV-RVVDLLVKYNNRYQRLIWLFTLTSLLIFMVISIFGYGLT
AYLLKPMNLINQSMRNLEEDPQTD-----LRVPEIDT-NDELSDLAHEFNDMIDRMQRYI
DQQRQFVEDVSHELRTPVAVVEGHLKMLDRWGKDDPQVLDESIKASLEETQRMKSLVSEM
LDLTRADQIEINYADEKTNVVQLVNQVFNDFKMIHPEFNFVMD-DDITGEPIVPIYRNHL
EQILVILLDNAIKYS-KDRKEIHISTAN-TKKTVEIAVQDFGEGIAEENLKQVFNRFYRI
DKARSRD--QGGNGLGLSIAKKLTEEYHGNISLESSVGSGSIFRIKLPIIEDQQIEISEK
-------------------------------------
>lreu678
-----------------MKQKDERRFVSLKIKWAAGTALGSLIIFCIVAMALFSAFTQNL
FHQERQLLNQGMTNISTQLSTV-DKPLTKKNVSHLIDPDRNRSNII----------SGEE
YKRPVIKELSDGHLVINIYNPDGKNILSTGR-------YIKKPQFTTNRNIHIAAGPDHD
VLVGQMPIYGQNNRQLIGYL-QVENNLDAYMQSYHQLALVCILALCLVVIASGLLGYFLS
LFLLRPLDGIHDTVKEISADPTKD-----VRVPTTNR-NDELAELITMFNEMLDRMQRYI
DQQSQFVSDVSHELRTPVAIIQGHLEMLQRWGKDDPKVLDDSIKATLIETRRMKNLVQEM
LDLSRAEQVEINFRNQHTIVNDVVHQVYNNFKMLYPDFTFRLD-DDLKEPIMVDIYRDHL
EQVLVILCDNAVKYSTDDHKEIHIILSR-GMNTVEIGIQDFGEGISPENVKRVFDRFYRV
DKARSRK--KGGNGLGLSIAKRLIEGYHGSITLESSVGAGSLFRIILPIIEDPETKK---
-------------------------------------
>lfer678
---MVAMDER----------KRGNRFVSLKLKWALGTALGSLIISLAVVMVLFSSFTQDL
LGQERQTLTQSLMAISQKLGQASESELTASKVDQTLKDNALTPKEAG---------SGKV
YRRPVVQGLSDGHLTVTVYNRSGKDLFATGEEN-----QGFQ--KVSEQTIKTVSGKKHQ
YLIGRVPIRSSKTHQVIGYL-QVENNLDNYFQHYRRLQLISILALSLVVIFSGLMGYFLS
YFLLRPLNDIQETVEVLSDDPTKN-----RRVPVTSR-NDELGELAWMFNEMIDRTQRYI
DQQSQFVGDVSHELRTPVAIIQGHMQLLERWGKDDPKQLEESIQAALAETNRMNTLIKEM
LDLTRAGQVEVNFRNATTPVKKLVNQVYDNFRMIHPDFHFSLD-DDLDEDVLVPVYRDHL
EQILIILCDNAVKYS-NERKEIHLSLSR-NLRAVEIGVQDFGEGISQEDLHRVFDRFYRV
DKARSRK--KGGNGLGLAIAKRLVEGYHGTVTVESQLGSGSLFRITLPIVEPGDEKEAKN
KESGK--------------------------------
>leum678
---MDNNEKE--------TTKKAVRRFSLRWQLALGMASGFFVIFIVFALLLSGLIKHH-
------------------------------------------------------------
------------------------------------------------------------
-----------------------------YGALPNEVIFWLWVIIAFGGLAIFIFALILT
KVILRPVRLIETTIEAFEDDPMTE-----VRASEVGA-NDEFSDLTRILNRTIDRLQALI
SAQQQFVSDVSHELRTPVTIVKGHMELLNRWGKDDPEVLEDSIKSSLAEVQRMETLINEM
LNLTRAEQIPVDNVKEITDVGGTMHRVYDNFKMIHPDFSFTLD-DDLSTKARVKIRQDHM
EQILIILADNAVKYS-LDRHEIHFALSQ-TANRVEIGVQDFGEGLKPEDAKRVFDRFYRV
DKARSRA--KGGTGLGLSIAQRLVEAYGGTIALESAEGSGSIFTVYLPLYVEEKNESN--
-------------------------------------
>lcit678
---MTETKKT---------TEKTLRRFTLSWQLALGMASGFFVIFIIFAFVLSQILKQY-
------------------------------------------------------------
------------------------------------------------------------
-----------------------------YGRLPETLYQWLGITILLGGLFVFGFAFMLT
RYILRPVKSIKTTIEAFEDDPMTN-----VRADRANV-NDEFYDLVNILNRMIDRLQSLI
GAQQQFVSDVSHELRTPVTIVKGHMDLLNRWGKDEPEVLEDSIKSSLAEMQRMETLINEM
LNLTRAEQIPIENVQEVTEVGGLVHRVFDNFKLIHPDFIFTLD-DDLTQDANVKVRQDHM
EQILIILADNAVKYS-LDRKEIHFALSQ-TTNRVEIGIQDFGEGLSSEDAARVFDRFYRV
DKARSRA--KGGNGLGLSIAQRLVKAYGGEITLESALGSGSVFTIRLPLQRENKNDQKLS
N------------------------------------
>lpla678
---MTDADTN-------QVTPKPRRRWSLKWKWALGTAIGSALIFICFSLLVYKSFTNLL
LRQEQRNVASAVTTVQQSLRTE-SKGLTIKSVAAKLQPEASVEPATTMSERKHGVLQSKI
FSDSDLTALSRTNLAVTVYDPHGNTLYLSRKDA-----HEFS--KNKTRQVVVIGRGSDA
ELVGRAPIYAASNHRLIGYT-QVTDNLAEYHSTTQNLIWIFIVMTMITIFGATLLGYFLA
AFLLRPMRKIKQTINAVNDDPQTD-----SRVPDLKR-NDELSDLAVVFNDMLDQMQRYI
NQQQQFVEDVSHELRTPVAIIQGHMELLNRWGKDDPQVLSESLAASLSETKRMQSLVQEM
LDLSRAEQLEINFSHETSDVQKLVTQAFNDFTMIHPDFHFTFD-DDVKKPVYAQIYRNHL
EQILIILLDNAVKYS-TRRKEIHLSLST-DYRYIEVAVQDFGEGISKDNLDRVFNRFYRV
DKARSRD--KGGNGLGLSIAQRLVEGYHGHISVESVVGQGSIFRFQLPILRDAKLLAKAE
AETNDVEKIAKSELPAGIRPATRDEDEAPLDDHEHDH
>lvis678
---MTQTDKTPELTGDSVAPKKAGFRFSLKWEWALSTAFGVLVIFAAIVFLIFNSFMTVL
MRQEKTHVSDTLNVVVEKLNS--QKQLTSTNVNQLLRPQAVVSATK----------QPTP
YNNAVIASLARDSQAVTVYDADGQSLFATRQGD-----VSFR--RASKQSISTQTVSGRK
NLVGRSPIRAKQGNRILGYV-QVTDNLRDYRATQVKLLQVEVVLGLMAGLAAAVLSYSLA
TFLLRPVEEIRETIHAVREDPQTD-----KRVPEMHH-QDELSDLGSLFNDMLDTTQRYM
DQQQQFVEDVSHELRTPVAIIQGHMEMLDRWGKEDPEVLDESIKASLQETKRMKSLVQEM
LDLQRAEQIEVNYPNEVTDVSEVVEQVFDNFKMIHPDYVFILD-DDVHQPLQAQIYRNHL
EQILIILMDNAVKYS-QTRKEVHLTYES-DLRNLEVAVQDFGEGISQENRKRVFNRFYRV
DKARSRT--KGGNGLGLAIAKRLIEAYHGQITIESALGHGSVFRISLPILSPEAAQALNA
KKEQTQAANDIPGIQSELLVDDSEDSTKSE-------
>lsal678
---METTNEK-----------KKKKFFSINLKWSLGTGLGVVIIFAVFATLLFQSFSSLL
IRQEKGHSEEAMNAVTLRLAQS-SNTLTDTGVRDILSSSWNDDIQNRK--------QAAI
YSDSVLTATSGKNIGISVYSVNKELLFASRGVLVD---------FSSKNKQKITKINGQT
VYIVRRPVYSNKSNKLIGYV-QVTNKLADYDATRHKLILIFIVFGVTAGLASALVGYVLS
AWLLRPIELINETIGKINTDDERDS-LANVRVPILNQ-NDELSELSNLFNDMLDRMERYI
QQQQQFVEDVSHELRTPVAIIQGHLDLLSRWGKDDPQILEESISASLQEITRMKSLVQEM
LDLSRAEQVELQFGNEVSDAREVGLQVFNNFKMIHPDFTFVLD-NDLKNNTPVKIYRNHL
EQVLIILMDNAVKYS-QDRKEVHMSISK-NSKLVEFVVQDFGVGISQENIDKIFDRFYRV
DKARSRD--KGGNGLGLSIARKLVEGYHGSMSVESVEGQGSLFRISLPLVDLDNKK----
-------------------------------------
>ljohn26
---------------------MNKKIRTTSQQLTQLFLTLFIIILFLVNLAFAGISTAFI
YNNAHEQAEEVIDTISDNISDH-DEHKNKNEWKLFLN-----------------------
-----AYLARQSNDAISLKTPKGKTVYSED--------------GEELFEKVKNHRNYNN
VVFMENSVYYLRTANEDGYRISVILNVDDLFTLITHLLLAIIILNLIAIICSIPLIKRFS
RKWSQPLEKIDQDIEAIEHQTTAK-----KKVFVPKQ-PAEIHHLAQSFNKLLEYQDKAI
QREQQFVTDASHELKTPLAAIRGHINLIKRRGKEHPEIVAKSLQYIDSESSRMEILVNEL
LELGRAKKQHQS--IDPIDLVPIVQKESEILEQEYDTCSVYI---SSPIKLFYPIEIKDF
RLIVHNLLDNAAKYS-QDNAKIKVELQK-DNGYLILRVKDQGIGIRKENYDKIFDRFYRE
DQAHSSQ--IKGTGIGLAIVKDIVTKYHGKISVSANTPKGVIFEIKLPL-----------
-------------------------------------
>lacido26
-----------------------MKKNTTSAQLTRLFVGLFVAILLLVNIAFLIISSSYI
YYHAKSQSEQVIQAVEENL----EPKYDWSSLLD--------------------------
-----AFLAKQDDDAIILTTPTGRTYYSED--------------AHETFKVIGQKRHYQN
FVFAKKHVYFLNQERHRAYQIHVAINVDELLNLITWLLFTMLGINIAAMLISIPLIRRLS
YRWSRPIQNMNMEIKDIRKNGKKD------QITVPTQ-PLEIKNLAKSFNNLLAFQKKAL
EREQQFVSDASHELKTPIAAIRGHVNLIKRRGKSNPEIIPTSLNYIDVESKKLETLVNEL
LTLGRIDHYTNN--DQNTDLVKIVQEVISEVQTVYPH---TIQ-AKLPNQLIYSISTTDF
YNIAHNLIENAAKYS-PENSDIDITLVE-KDKHIIFKVADHGIGINSENKDKIFERFYRE
DNSHSSK--ISGSGLGLAIVQTEVNKYHGKIVLKDNTPQGSIFIVSLPQK----------
-------------------------------------
>oeoe26
MRKVKNFFHN-------LLAFIRPLKNSSALIMTRSYFFLLAIITFSMVISVPTVLGYQL
IRTQVQNANQYIKSLKKTNI---DSAHDWNIWI-----------------------RNNT
FDSDVIFIKAQTNKKKTFYSDGASHVASKNY-------------KHLFFSKKYILDSKNW
HDFNHYKLYYTKTVTQYGNHFTVWINLYKVFNIIKITLYTLLIIICLVLIFGVWLIWQLS
QRLTTPLSDLSSATEKVSLKIKQSNQRMEDRLPEPTS-PTEVNELAVSFNQLLDVISEKE
VREKQFVSDASHELKTPIAAINGHLKLIKRRGREHPEIIENSFDYISNETRRMQHLVQNL
LDLSHAERDELN--ITKINLSELLVEISKNV-----PFPQKIK-TKFSSNIYIKADLDQI
HEIILAVLENSSKYS-PLDCPIILNIEQ-NSGKTIMRIIDFGKGISANDKKHIFERFYRA
DASRSNS--IPGSGLGLSIVKELANRQHIKINVLDNHPRGTIFELSLLR-----------
-------------------------------------
>lcasei26
-------------------MKKRKQNQSSAAIMQRSLVSMVATLTLALGLLIVAAVGHQL
YEQVVLSTDHIAASLKQTVI---DGDDDWENWRKNST-------------------LDTS
STYVHVHNMRQDAKVKNYYSPATKKVQLAKSFP----------------------FLTQL
RYQANQGLFYYQEVHAKGIRYEIWQSMNSYLAVLIRVLVVTMIVLVLALVVSPIFIRRLA
HRLTGPLSDLSQSTKHAAEHAKTGV----EMLPVPDK-PTEVTDLAKDFNDLLKQLHDRQ
EQQKLFIMNAAHELRTPIATIRSHAQLIERHGRAHPEIVLKSVNYITEESRQMQQLIEEL
LQLSRADRLTLD--THLLNLSETVQHLAEKLASAFSQ---TIE-VHVTPNMSVESNESAI
EQILDNFVTNAAKYS-PADTIIAVNLTRDDDGNAVLAVHDQGAGISAEDKSHVFERFYRS
ANVRG-T--VPGTGLGLAIANQLATINNGRIKLQDNQPYGTIAELILPLATTKERHQLNE
S------------------------------------
>llact26
--------------------MKKTESKTSANIITETFVRIFLIFTLLVTIIVSGIVAFTS
LQIRESEGTSLISSVQEAAE---NGNVNWDEFKL----------------------DSEK
DEKSTFVRLTRASGDID--ESHGTSHFLKSR-----------------------LSWGNF
SLSKDVIFWYSSETAKNGNKVELWLNINIVVKSMIRAILVIVAVMIILFFIALILIRKAA
NTISQPLTDMMLATDEKEVK----------QLPVSKN-PIEVRQLSQSFNRLLNRLNQKI
ENEQQFVSDASHELRTPVAAIRGHVTLLKRRWHEHPEIIDDSLSYIDEESLRMKGLIENL
LTISRGNHLEVN--KEKFNLTEFTDKVVSEIQPALSQ-KITF---NGKSEIFVRADKMSL
YKIIIVFIENAGKYS-PQDSEIKVKISS-ENHQVELQVADEGVGIPEEEKINIFERFYRI
DKSRSSE--IPGTGLGLAIAKQYAQLNHAEVFVTNNTPKGSIFHLLMESIEN--------
-------------------------------------
>lbrev26
-------------------MSTKTPPRTYADIIRHSITSLLLTIGVIIVITVSITLTIDQ
LVRAQDQAAKLSASLQTTQV---SNFKDWLTINR----------------------SSGL
NSHNTFVLIKNANGTTTSLLPHAQQLAKANT---------------------WSVPFTHL
VYIKGWGLFFSETLRTGSRTYALFIGMHVLIGNLHVLISVLIIAIGLSLLIGLLYVRRLA
KRLSAPTLTLAQVAKQAAANSEATQ----PELPQPSE-PVEIGQLASDFNQLLAAQNGRL
QRERQFISDASHELRTPIATIRGNLKLIERRGKQHPEIIPESLGFIDQESLRMQHLIENL
LHLSRANRAEIS--LHPVDIDPLVQSVIAHYQPLIDQ-PITYD--GPATPTMVLADTDIL
HQVLTALLDNAHKYG-APDQSIDVTVAK-QAQHVTLSVADHGPGISTADRPHIFERFYRV
DESRSNK--IEGSGLGLAIVAQLVRLSKGTITITDNPPHGACFIISLPSANEN-------
-------------------------------------
>lplan26
-------------------MPKNNTTPTYEQLINKAIRRLMLTITLLVSLITLLMVGTQQ
TINTTREARDLMSSLNQANIKDVPSFIQWNNT------------------------TTRN
TKQPAFIRVTTKKATLTTATKTKRTIITTPS-------------SKSFFTKQQTKLVGPL
VYVRGFGFFLSYSEKDGHNTYQLWVSLRRLFNSLLILILLMLAVTCAALALGTWWAHRLA
LRLSDPTIKLLHATKYTSNNPDSDQ----PTLDVPAS-PREINDLGRAFNELLVTQNQRL
QHERQFISDASHELRTPIAAIRGNLSLIKRRGDAHPEVIPESLQFIDEESLRMQHLIENL
LHLSRADRAKLV--LTDQDLSLLMLSLAEHYQPSIDQ-PLTL---AIDPNIHVQGNAEML
QQIVVALLDNAHKYS-PHDQPITLSLHQ-TDQAVELAVADHGEGIPDDQKQAVFQRFYRV
DQSRSQA--IEGSGLGLAIVQQLVTLNQANIKITDNQPSGSIFTVSWQL-----------
-------------------------------------
