# Supplementary material for: Evolutionary history of the OmpR/IIIA family of signal transduction two component systems in Lactobacillaceae and Leuconostocaceae
Source: BMC Evol Biol. 2011 Feb 1;11:34. doi: 10.1186/1471-2148-11-34 (PMC3040137; doi:10.1186/1471-2148-11-34)
Supplement: Additional file 2 — Alignments. A zip file containing the alignments used in this study in either FASTA or Phylip format. Details of the sequences used in this study and the tags used to identify them in the alignment files can be found in the files IIIA-seqs.doc and OmpR-seqs.doc (MS Word). A detailed list of the alignments can be found in the file readme.doc (MS Word). [file 1471-2148-11-34-S2.ZIP › alignments/IIIA-muscle-gb.fasta]

>lsei461
VNAAFAHDLR TPLTRMNNFI KTMSHVTSSP DAILEVFDNQ INNALRFVCN DGQPEQRKVK
LPYFSDKAAH LGVGMYICNQ LCAAHRGYFK ISTAVF
>bsub741
ELMAWIHEVK TPLTRIHLLL DQQLHQKRDA KWLAFIIRQL LTNAVKYVKD CGRGDVPRIF
DKGFTTTDHS TGMGLYLAKK AAAPLLIHID VFTLTF
>lreu741
HLELFTHEIK NYLTQANYYL NLLLNDERDR KWLLFCIEQL LSNAIKYIAD HGCGDLPRIF
DNGFTKNGHA TGMGLYLVKK VTEHLNFKVS IAILSF
>lcit741
YLTLWSHEMK TPLTLLTYHI EQLLTIDRDQ KWLCVMLTQL ISNAIKYIKD FGVGDLPRIF
DQGFTTNGRA TGMGLYIVQR IAAILDIQVT IVAVQF
>leum741
YYAMWAHQIK VPLSVINQYL DMMLQFIRDA KWLRFVFEQV IFNAIKYIKD TGIGDLPMIF
NQGYTFNGRA SGLGLYMVKR ILNNLGHDIT IVIINF
>lsei419
TLQLWTHQIK TPLTKIDRYL AVMLNYLKDS QWLHFIFEQL LTNAIKYVAD TGIGDLPRIF
EQGYSYNGRA SGLGLFLSKQ IAEKLGLTLT VFAIHF
>csac741
YYTAWAHQIK TPIAKVEQYV EMVLQYLRDE KWLTFVIEQI LSNALKYIED TGIGDLPRVF
EKGFTYNGRS TGIGLYLCKR ILDKLSHKII IVKINF
>ssan741
YYTLWVHQVK TPIAKIESYV HLVLQYLRDK KWFLVILEQV LSNSLKYIKD TGLGDLLRVF
ERGFSYNGRS SGLGLYLSKK IADQLGHKIA IVSIAF
>sthe741
YYTLWVHQIK TPIAKIDAYT NLVLQYLRDE KWLLVIVEQV LSNSLKYLKD SGIGDILRVF
ERGFSYNGRS SGLGLYLSKK IADQLGHDIS IVSIHF
>lmon741
FILYWVHEVK TPVVTIDKLV MQALYFSRDS KWLGFILDQI LSNALKYMKD NGRGDLPRVF
EQGFTNIGRA TGMGLYLAKQ MAKKLGHEIC IVKIYF
>lsei741
FIDSWVHEIK VPLAQIEFYV EQVLYYSRDN KWLRFILAQL ISNAVKYITD TGIGEQHRVF
EKGFTSNGRS TGLGLFLAEK LAEKLGHHLS LVTIHF
>lsak741
FIDGWVHESK VPLAQIEHYV EQVLYYSRDA KWLVFILNQI VSNALKYVSD SGIGDLPRVF
DKGFTQNGRS TGLGLYLAKS LSNKLGHATL CFQITL
>bcla461
FISSVSHDLK TPLTRTEKLV QELGTKMNDV QKITQVIDNL ISNSLRFVSD NGKGDLHYVF
QKFYQNDSAH KGLGLYIVKH IIEKHGGNVQ AVSFQL
>lsei208
MLLNLTHDIK TPLTSVNYYL HYLMDFNLDE TMMRRVFQNL IGNWLKYFTN NTDKNADQLV
DRFYTDSARS VGLGLSIVQS LTTTLGGKMT LFAVTL
>ssan208
AISNIAHDIR TPLTMVSKRL EALMEYRRDP EILERIVQNM ISNVLKHTVK NIVQYLDKLT
NRFYSNLSSS SGLGLYITQQ LVEILGGDLT MLVVTL
>smut208
AISNIAHDIR TPLTIVSKRL EALLEYRRDP EIFERFFQNI ISNILKHQTK NIVRHLDQLT
TRFYTNMSDS SGLGLYITQH LVDILGGELI LFILTV
>dhaf430
FITDAGHEIK TPLARLDELV KNLLTLAKEE SSLRYLVTIL VDNGVKYVYN TCDPDLNRLF
DRFARETSRG YGIGLSVAQA IVTAHQGRIT VFMVVI
>saga430
FITNAGHELK TPLARLTGLI NGMVSLAREE KSLFELVTLL VDNANKYVSN TYKNDYSKFF
ERFYRDESHG YGIGLSIVTS LVHLFKGSID VFVIYI
>smut430
FITNAGHELK TPLSRLTHLI NQLVTLAREE KSLFELVTLL VDNANKYVSN TFKEDYSRFF
DRFYRDESHG YGIGLSMAQS IVKIFKGKIS VFKVIL
>lreu430
FITNASHELK TPLTRLTKLI NNLVSLARDE NTLRELLNIL LDNANKYIAN SYKDDAKKFF
NRFYRDESHG FGIGLSMAQY IVKQFKGKIT AFIVTL
>ldel430
FITNAGHELK TPLARMTGLI NQLITLTREQ RSLLELVNIL IDNAQKYVTN SYKNDTNRFF
ERFYRDESHG FGIGLSMAQD LVAAFGGKIN AFTVTF
>laci430
FITNAGHELK TPLAKLSELI NRLISLAREK HSLTEVVNIL LDNARKYVIN TYKEDYTHFF
DRFYRDESHG FGIGLAMAQE LIHTFHGKIS VFSVSL
>lgas430
FITNAGHELK TPLARLTRLI NRLIALARER NILSELTNIL LDNARKYVAN TYKEDYSHFF
ERFYRDESHG FGIGLAMAQE IVQTFHGKIH VFTVIL
>ljoh430
FITNAGHELK TPLARLTRLI NRLIALAREK NVLSELINIL LDNARKYVAN TYKEDYSHFF
ERFYRDESHG FGIGLAMAQE IVHTFHGKIH VFTVIL
>lsei951
AITDIAHQLR TPLARQAELV EQLILLAKNP ALVKEALVNV LKNAVEHIIN TGSPDMPHLF
ERFFRQYATN VGIGLAIAAG ITRENDGRLS AFTFEF
>cdif461a
LNAAFSHDLR NPLTRIEYYV ENMSNAQRDE NIILRVVENI ISNAFRYIED DGIGSLKLAL
RPFYRDKTLH FGMGLYISKI LCEKHGGSIS IITVKF
>lsal934
FVGNLSHKIK TPITKLSNLV DDMITISRDK LKLKHIITNL IQNAIRYISD TGIGDKERIF
ERFYRDKSHG TGLGLAVVKE SVDALSGRIK VFYVIL
>pepe935
FVNNASHELR TPITKLVQLT DDILTMSRIE NDLFQIVKNL ITNAISYVSD TGIGQTDRVF
ERFYRNNATG TGLGLAIVKE AVDDMNGSVR IVIVKF
>leum935
FLANASHEFK TPLTRLSALV NDILSLSRIA SDVSTIVQNL LTNSVKYVSD SGIGQQSRIF
ERFYRDESRG TGLGLAIVNE IVNQHNGEIN IISVIL
>lcit935
FLANASHELK TPLTRLSLLV NDILSLSRIY ADVNTILQNL LVNAVKYIKD TGIGQQSRIF
ERFYRDESRG TGLGLAIVNE IVSKHNGTIK VMSMTM
>lpla934
FVSNASHELK TPITRLIDLI QDVLSLSRDS QKLSQIIKNL LTNAIKYVKD TGIGDQQRIF
ERFYRSPSRG TGLGLAIVQE LVNAMHGTID VMTVTL
>lvis934
FMSNASHELK TPVTRLVELI NDVLTISHDQ RKLDQILKNV LSNAIKYVQD TGIGDQQRVF
ERFYRDVSHG TGLGLAIVRE LVQSLNGKID LVTMTF
>lsei935
FVGNVSHELK TPVTRLTQLI NDILTLSRDE RKLTQIVRNL LNNAVFYVAD TGIGEQARIF
ERFYRDKARG TGLGLAIVAE LVKSMDGHVA VFTVTL
>lsak934
FVSNVSHELK TPVTRLTALI QDILALSHQK MKLNQVLKNL IANGITYVVD SGLGLQERIF
ERFYRDQARG TGLGLAIAKE ITESIGGQLT VFILTF
>cther873
FAANVSHELK TPLTHLIDLI EDVIRISRVR QILEEMIYNL CDNAIKYVAD NGFGHQSRVF
ERFYRDKSHG TGLGLSIVKH SAEFHNAKIR LITVIF
>ldel873
FTANVSHELK TPLQQLLTLI DDIIRLSHNF RLVYEIAYNL IDNSIRYVAD TGIGAQNRIF
ERFYRDKSHG TGLGLSIVKH AVQQCHGTIR LFTVIF
>saga873
FTANVSHELK TPLHRLVKLV EDIINLSHNP VLLNSLVYNL CDNAITYVSD TGLGDKKRIF
ERFYRDKSRG TGLGLSIVKS ALDFHNGSIK VMTVLL
>oeoe26
FVSDASHELK TPIARMQHLV QNLLDLSHDL DQIHEIILAV LENSSKYIID FGKGDKKHIF
ERFYRDASRG SGLGLSIVKE LANRQHIKIN VFELSL
>lcasei26
FIMNAAHELR TPIAQMQQLI EELLQLSRNE SAIEQILDNF VTNAAKYVHD QGAGDKSHVF
ERFYRANVRG TGLGLAIANQ LATINNGRIK LAELIL
>lbrev26
FISDASHELR TPIARMQHLI ENLLHLSRDT DILHQVLTAL LDNAHKYVAD HGPGDRPHIF
ERFYRDESRG SGLGLAIVAQ LVRLSKGTIT IFIISL
>lplan26
FISDASHELR TPIARMQHLI ENLLHLSRNA EMLQQIVVAL LDNAHKYVAD HGEGQKQAVF
QRFYRDQSRG SGLGLAIVQQ LVTLNQANIK IFTVSW
>llact26
FVSDASHELR TPVARMKGLI ENLLTISRDK MSLYKIIIVF IENAGKYVAD EGVGEKINIF
ERFYRDKSRG TGLGLAIAKQ YAQLNHAEVF VFHLLM
>ljohn26
FVTDASHELK TPLARMEILV NELLELGREI KDFRLIVHNL LDNAAKYVKD QGIGNYDKIF
DRFYRDQAHG TGIGLAIVKD IVTKYHGKIS VFEIKL
>lacido26
FVSDASHELK TPIAKLETLV NELLTLGRST TDFYNIAHNL IENAAKYVAD HGIGNKDKIF
ERFYRDNSHG SGLGLAIVQT EVNKYHGKIV LFIVSL
>cdif712
FIQDASHELR TPITRLKKMI TDLLSLTKDK NKLRQLILIF IDNAFKYISD TGIGEIPLIF
DRFFRENVRG SGIGLSIARM ISLNLSIDIN VFELSI
>llac712
FVENASHELR TPLANMRLLT SNLLNLARDQ ALIKQLLTIL FDNALKYVAD NGEGDKKKIF
DRFFRDKARG LGLGLSLAKQ IVEAYNGKIT VFIVKI
>saga712
FVENASHELR TPLANMRILT TNLLNLARDK TLLKQLMTIL FDNAIKYIAD NGPGDKVRIF
DRFYRDKARG FGLGLSLAQQ IVNSLRGNIT VFKIKL
>smut712
FVENASHELR TPLANMRMLT ANLLNLARDK TLLKQLMTIL FDNAVKYVAD NGQGDKKKIF
DRFYRDKARG FGLGLSLAKQ ITDSLKGSII VFEARL
>oeoe712
FVNNAAHELR TPLTRLNQLT SDMLTLARDT RRVHQLIVIL LDNALKYVAD NGRGAKKHVF
DRFYREKSGG TGLGLSIAKW IVNAFQGKIS VFKVVL
>leum712
FVNNAAHELR TPMARLNSLT NNMLTLAKDQ KRIHQLLVLL LDNALKYIAD SGRGAKKHVF
DRFYRDKTGG TGLGLSIAEW VVHAHGGKIT VFKVIL
>lcit712
FVNNAAHELR TPMARLTSLT NNMLTLAKDQ KRIHQLIVLL VDNAMKYVAD TGRGAKKHVF
DRFYRDKTGG TGLGLSIAEW IVRAHGGKIT VFRITL
>lsei712
FVADAAHELR APLARLRQLT DDLLTIAKDT ARMKQLLVIL LDNAFKYVGN SGPSDKARVF
ERFYRDASRG SGLGLAIARW IVTMHHGHIE VFIATF
>lvis712
FVGNAAHELR TPLTRLQKLT QDLLALARDQ NLIHQLMNIL IDNALKYVAD QGIGDRRRIF
DRFYRDTSRG NGLGLSIAQW IVGLHHGTIV VFVATF
>bsubti26
FVQDASHELK TPLTHMKKLT NQLLALAKDE ERIKQLLTIL LDNAIKYVRD EGIGHIPHLF
ERFYRDEARG TGLGLSIAKQ IADEHGIELS VVTMQF
>oihey26
FVSNASHELK TPIQRMQNLV EQMLALAKNP DQIKQVIYIL LTNALKYVQD FGEGDQQHIF
ERFYRDRARG TGLGLAIAKV IVETYQGEIT VFHIHL
>tteng26
FVSDASHELR TPISEMESLV EKLLFLAKDK KLIKEVLRIL LDNAAKYVKD DGIGDLPYIF
ERFYRDKARG TGLGLSIAKW IVEEHGGVIG VFTVML
>saga678
FISDVSHELR TPVARMSLMI NDMLNMIRYK IHFEQALMIL IDNAIKYVKD KGEGDIEFIF
DRFYRDKSRG LGIGLSVFKQ IMDAYHLKVD IFIVRI
>saur678
FVEDASHELR TPLQRIIKLV EELLELTKKP HQFEQLFLIF IDNAIKYITD HGIGDQDFIF
DRFYRDKSRG NGLGLSIAQK IIQLNGGSIK IFKIIF
>llac678
FVSDVSHELR TPLARMKKML EEMLALARSE NHFEQGLRIL LDNAVKYVSD KGIGDINHLF
ERFFRDKARG TGLGLPILAR LAENYQGEIE VFTLKF
>gkau678
FVEDASHELR TPLARLKRLV LELLDLSRAK HHFEQLLFIL LDNAVKYIRD YGIGELKNVF
LRFYRDKARG AGLGLSIAKE IIDKYGGQIA LVELAI
>lgas678
FVGDVSHELR TPVARMKHLI QEMLDLTRYR NHLEQILIIL IDNAIKYVQD FGEGEQDKIF
NRFYRDKARG NGLGLAIAQK LVESYHGKIS VFMIEF
>ljoh678
FVGDVSHELR TPVARMKHLI QEMLDLTRYR NHLEQILIIL IDNAIKYVQD FGEGEQDKIF
NRFYRDKARG NGLGLAIAQK LVESYHGKIS VFMIEF
>lbul678
FVSDVSHELR TPVARMKHLI QEMLDLTRYQ GHLEQILIIL IDNGIKYVQD YGEGDKKKIF
NRFYRDKARG NGLGLSIAQK LVESYHGTID VFRITF
>lhel678
FVGDVSHELR TPVARMKHLI QEMLDLTRYH GHLEQLLVIL IDNAIKYVQD FGEGDQKKIF
NRFYRDKARG NGLGLSIAHK LVDSYHGEIS VFKLTF
>laci678
FVGDVSHELR TPVARMKHLI QEMLDLTRYH GHLEQLLVIL IDNGIKYVQD FGEGDQEKIF
NRFYRDKARG NGLGLSIAQK LVDSYDGEIS VFKLRF
>lsak678
FVSDVSHELR TPVARMKNLI QEMLDLTRNR NHLEQIMIIL LDNAVKYVQD FGEGDKKKVF
HRFYRDKARG NGLGLAIAQQ LVEGYDGNVS LFRIEL
>lsei678
FVQDVSHELR TPVARMKSLI QEMLDLTRYR NHLEQVMIIL LDNAVKYVQD FGEGDRRRVF
NRFYRDKARG NGLGLSIAQQ LVESYHGQIE VFRIDL
>pepe678
FVEDVSHELR TPVARMKSLV SEMLDLTRYR NHLEQILVIL LDNAIKYVQD FGEGNLKQVF
NRFYRDKARG NGLGLSIAKK LTEEYHGNIS LFRIKL
>lreu678
FVSDVSHELR TPVARMKNLV QEMLDLSRYR DHLEQVLVIL CDNAVKYIQD FGEGNVKRVF
DRFYRDKARG NGLGLSIAKR LIEGYHGSIT LFRIIL
>lfer678
FVGDVSHELR TPVARMNTLI KEMLDLTRYR DHLEQILIIL CDNAVKYVQD FGEGDLHRVF
DRFYRDKARG NGLGLAIAKR LVEGYHGTVT VFRITL
>leum678
FVSDVSHELR TPVTRMETLI NEMLNLTRRQ DHMEQILIIL ADNAVKYVQD FGEGDAKRVF
DRFYRDKARG TGLGLSIAQR LVEAYGGTIA LFTVYL
>lcit678
FVSDVSHELR TPVTRMETLI NEMLNLTRRQ DHMEQILIIL ADNAVKYIQD FGEGDAARVF
DRFYRDKARG NGLGLSIAQR LVKAYGGEIT LFTIRL
>lpla678
FVEDVSHELR TPVARMQSLV QEMLDLSRYR NHLEQILIIL LDNAVKYVQD FGEGNLDRVF
NRFYRDKARG NGLGLSIAQR LVEGYHGHIS VFRFQL
>lvis678
FVEDVSHELR TPVARMKSLV QEMLDLQRYR NHLEQILIIL MDNAVKYVQD FGEGNRKRVF
NRFYRDKARG NGLGLAIAKR LIEAYHGQIT IFRISL
>lsal678
FVEDVSHELR TPVARMKSLV QEMLDLSRYR NHLEQVLIIL MDNAVKYVQD FGVGNIDKIF
DRFYRDKARG NGLGLSIARK LVEGYHGSMS VFRISL
>cdif220a
LIVYLAHDLK TPLTRLEDLI NEFFEITRDV NKMQRVFDNL LRNAVYYFIN HSNMKLERIF
EQFYRDTSRR AGLGLAIAKE IVELHNGTIT AFKVII
>cdif461b
MVEALAHDLK SPLSKSAALV QKMQYTSDDV DRLTRIFDNI ISNSLQYICD SGRGDLKKAL
DKFYRDEARH SGLGLYIVKQ LVEQLGGSVK IVKFWH
>cthe951
SIADISHQIR TPLTRIDWLI TALLKMSKDL SWSVEAIGNI LKNCMEHITD NGPGDLPHLF
ERFYKKNSGS MGIGLALARM IIVSQNGTIK AFTVRF
>oihe951
AISDISHQLK TPLTRMDWLV SSLLKLSKDS NWTKEALINI MKNAIEHVQD TGKGDIPYIF
KRFYKGNATS VGIGLAMAHS IVTNQQGDIE VFTLKF
>cbot951
AISDISHQLK TPLTRMQWLL TSLLKISKDL NWTIEALINI IKNCIEHISD NGNGDLPYIF
KRFYKKNASS IGIGLAMAKS IITSQNGDIN VFNIKF
>bsub042
FIADVSHELK TPLTRMLRLV KENLDYEKDY DRFIQILVNI TKNSIQFIED TGIGDIEHIW
ERFYKDISRE YGLGLSIVRQ LVEMHQGTVE IFIIRL
>lmon042
FIADVSHEMR TPLTRLTKLV NENLDYEKDY DRLTQVFINI VKNSVQFITD TGIGELEQIW
ERFYKDMSRE SGIGLSIVKQ LIEYHDGSIT VFTIRL
>lbul042
FMQDVAHEMR TPLTRLIRLV NENLDYEKDQ DRFKQMLVNL TQNAIQFVQD TGIGQSKYIF
ERFYKDPARE SGLGLSIVLS LVRQHGGEIK VFMITL
>ljoh042
FMADAAHEMR TPLTRLIRLV NENLDYEKDK DRFTQIMVNL VQNALQFIAD TGIGQMKYIF
ERFYKDPSRE SGLGLSIVLS LIKQHGGKIN VFTVTL
>lgas042
FMADAAHEMR TPLTRLIRLV NENLDYEKDK DRFTQIMVNL VQNALQFIAD TGIGQMKYIF
ERFYKDPSRE SGLGLSIVLS LIKQHGGKID VFTVTL
>lhel042
FMADAAHEMR TPLTRLVRLV NENLDYEKDR DRFTQVMVNL VQNAIQFVKD NGIGQTKYIF
ERFFKDPSRE SGLGLAIVSS LIKQHGGKVK VFTIIF
>laci042
FMADAAHEMR TPLTRLIRLV NENLDYEKNR DRFTQVMVNL VQNAIQFVKD NGIGQIKYIF
ERFFKDPSRE SGLGLAIVSS LIKQHGGKIT VFTVTF
>pepe042
FMADAAHEMR TPLTRLIRLV NDNLDYERDT DRLIQILFNI IQNGIQFISD NGIGQIKNIW
ERYYKDASRE SGLGMAIVHE LMQVHGGQIT VFKLHF
>lsal042
FFADAAHEMR TPLTRLIRLV NENLDYEKDY DRLVQIIFNI TQNAIQFISD NGIGQLRNIW
ERYYKDPSRE SGLGLSIVHQ LMQLHQGSVT VFTLRF
>lreu042
FMANAAHEMR TPLTRLIRLV NDNLDYEKDY DRFVQIMFNI IQNAIQFVQD NGIGQLENIW
ERYYKDRSRE SGLGLAIVRQ LVLLHGGKID VFTIFF
>lfer042
FMADAAHEMR TPLTRLIRLV NDNLNYEKDY DRFVQIMFNI IQNAIQFVAD TGIGQVQNIW
ERFYKDRSRE SGLGMAIVRQ LVELHGGKID VFTVFF
>lvis042
FMANASHEMR TPLTRLIRLV NENLDYEKDY DRFVQVMFNI TQNAIQFVAD TGMGQLKNIW
ERYYKDPSRE SGLGLSIVHQ LVQLHHGKIS VFTVIF
>lpla042
FMADAAHEMR TPLTRLIRLV NENLDYEKDY DRFVQVLFNI MQNAIQFIQD HGIGQVKNIW
ERYYKDPSRE SGLGLAISHQ LVQQHGGSIK VFTVTF
>lsak042
FMADVAHEMR TPLTRLIRLV NENLDYEKDY DRFVQVMFNI MQNAIQFVSD TGIGQVKNIW
ERYYKDPSRE SGLGLAIVHQ LVQLHHGTIE VFILTF
>lsei042
FMADAAHEMR TPLTRLIRLV NENLDYEKDH DRFVQILFNI VQNAVQFISD TGIGQMKNIW
ERYYKDPSRE SGLGMAIVHQ LMGQHGGTIH VFTLTF
>cbot042
FISNVSHEIR SPITRLTRLI NDLLDLSADK DRLTQVVINV LDNAIKYIFN DGPVDIKHIW
DRFYKDKARS TGLGLSIVRS ILTQHGEDIW VFNFTI
>tten042
FVANVSHELR SPITRMSRLI NDLLEMTKDR DKIEQVLTNL IDNAIKFVKD NGIGDLEHIW
ERFYKDKSRG AGLGLYIVKK IIEAHKEEIW AFTFTL
>ctet208a
SISNISHDLR TPLTSLQTLI CSFYDLSRDE NAVRRIISNL IQNMIKYFTN DAPNDVKYLF
QRFFTDRTRS TGLGLAIAKE LVEQMGHEIF AIIIKW
>bhal208
MLANISHDLK TPLTEIIELI NKFFDLAKDE KALDRILDNL ISNAIRYVWD RGKGDREKVF
ERLYTEDSRG SGLGLTITKR LTERLNGHIH LFIVKL
>ctet208b
MITNISHDLR TPLTNLRNLM SEFFQLSKDK IAVERVLNNL ISNAIKYVWD QGKGELKLIF
ERLYTEKSRG SGLGLTIVKK LIEMQKGTIT VFIFTL
>bcer772
FVSNVSHEIQ SPLTRLSKLS QNLLKLTLDQ ESMSQVWINL IHNSIKFIRD SGIGQKQHIF
ERFYKDSSRG SGLGLAIVKK VLDLHHGEIK VFIVRM
>saga772
FITNVSHELK TPIARLTRLC DTMLQMSRNS DLLMQVWINL LDNAIKYISD KGRGDVQHIF
DKFYQDQSHG NGLGLAIVKR IIVLCKGRIS VFCVEL
>aorem772
FINSVSHEFK TPIARLSRLS SNILRLSKDE ELLQQVWINL IGNAIKFIRD EGMGVQTRIF
EKFYQDKAHG NGLGLSIVKK IVDICGGRIF VFIVEL
>cklu772
FISNISHEIK TPLSKLSALI TNILRLNKDE SLLEIVWNNL LTNAIKFISD SGCGTIRRIF
DRFYQDTSHG YGLGLALVKR IIALVDGNIT VFMVTI
>oeoe772
FISNVSHEFK APLANLASLV TNILRLNKDE DMLAIVWNNL LNNAIKFVVD SGIGVIDHVF
EQFYQETSHG NGLGLAMAKK IISLSNGTIS VFSVWL
>leuc772
FIANVSHEFK APLAKMATMV TNVLKLSKDP EMMELVWQNL LSNAFKFVRD NGEGTLNRIF
DKFYQETSHG NGLGLSLVNR IVTLMQGSIS VFTVWL
>oeoe220
LVTNVSHDLR TPLTQLVSMV EDLFSYSQDP EKLARLFMNL INNAFKYVQN DGEQSLNKLF
DRFYRDQSGG TGLGLAISQG IVKQHHGAIR VFIIEL
>leum220
MITNISHDLR TPLTQMKVLV EDLFEYSQDS DKLARVLMNL VSNAFKYVTN DGVKAIGDIF
DRFYRESSRG TGLGLAIVKG IVVQHHGSVA VFIITL
>lcit220
MITNISHDLR TPLTQMKILV EDLFEFSKDS DKLARVLINL ITNAFKYVIN NGVQALLEIF
DRFYRESSRG TGLGLAIVKG IILQHGGTVR AFIMTL
>ljoh220
LITNVSHDIR TPLTQMKALA EDLFEYTTDA KMIVRMLNNL ISNALKYVEN NGEQSLQKIF
DRFYRESSRG TGLGLAITKS IVDLHGGNIK CFIIQL
>lgas220
LITNVSHDIR TPLTQMKALA EDLFEYTTDA KMIVRMLNNL ISNALKYVEN NGEQSLQKIF
DRFYRESSRG TGLGLAITKS IVDLHGGTIK CFIIQL
>lbul220
LITNVSHDIR TPLTQMKSLA NDLFEYTTDV EKLVRVYNNL ISNALKYVEN NGEPKLKKIF
DRFYRESSRG TGLGLSIVQG GVELHGGTIR CFIILL
>lhel220
LITNVSHDIR TPLTQMKSLA NDLFEYTTDA EKLVRVYNNL ISNALKYVEN NGEPSLKKIF
DRFYRETSRG TGLGLSITEG VVDLHHGTIR CFIIRL
>laci220
LITNVSHDIR TPLTQMKSLA DDLFEYTTDA EKLVRVYNNL ISNAFKYVEN NGEPAQKKIF
DRFYRETSRG TGLGLSITKS VVDLHHGTIR CFIIRL
>lreut220
LITNVSHDLR TPLTQMKTLV DDLFEYTKDP EKLGRVFNNL VSNAFKYVAN DGTPALDHLF
ERFYREASRG TGLGLAIVKS IVDLHHGSVK VFIVTL
>lfer220
LITNVSHDLR TPLTQMKNLV EDLFEYTKDP EKLGRLFSNL VANALKYVAD DGEKSVKHLF
ERFYRESSRG TGLGLAIVQS IVELHHGSVT AFVVTL
>lsei220
LITNVSHDIR TPLTQMKVLV EDLFEYTKDT EKLGRVFNNL IVNALKYVSN DGAQALSQLF
DRFYREESRG TGLGLAIAQS IIALHGGYIY AFVIHL
>lsak220
LITNVSHDLR TPLTQMKVLV EDLFEYTKDT EKLGRVFNNL IANALKYVSN DGQQSLNQLF
DRFYREASRG TGLGLAITQS IVALHGGYIY AFVIHL
>lsal220
LITNVSHDIR TPLTQMKSLV DDLFEYTKDP EKLARVFNNL ITNALKYISN DGEPSLRQVF
DRFYRESSRG TGLGLAIAQS IIELHHGYIY VFIMRL
>pepe220
LITNVSHDLR TPLTQMKSLV EDLFEYTKDA EKIGRVFNNL ITNALKYVAN DGEKALGKLF
DRFYREGSRG TGLGLAIAQS IVEMHNGTIE AFVIQL
>lpla220
LITNVSHDIR TPLTQMKSLV EDLFEYTKDA EKLGRVFSNL ITNAFKYVTN DGQRSLGRLF
ERFYREESRG SGLGLAIAQS IVDHHGGYIY AFVIHL
>lvis220
LITNVSHDIR TPLTQMKSLV EDLFEYTKDP EKLVRIFNNL VANALKYVTN DGPKSLSMIF
ERFYREESRG TGLGLAIAQS IVALHGGYIY VFVIHL
>lmon220
LITNVSHDLR TPLTHLHKLI DDLFSYTRDG NQIMRLFENL FSNALRYVTN YGEEDLPYLF
ERFYKDKNRG TGLGLAIAKS IVEKHGGIVT AFIVKL
>cdif220b
LITNVSHDLR TPLTNLNVLI NDLFELTKDP NKLVRAFENL ITNAVKYVIN YGEPDLPNIF
DRFYREKSRG SGLGLAITKN IVNLHDGEIT VFEVQL
>sepi934
FVANVSHELK TPITRIESLV TDLLDLSHHE NKIAQVITNL LSNAINYIQD YGIGDQKRIF
ERFYRDKARG TGLGLSITKH IVEAHNGRID VFKVLF
>bcer934
FLANVSHELK TPITRMQGLI EDLLDLSKDP SRLKQIFINL INNAIVYVSD TGIGEIPRIF
ERFYRDKARG TGLGLSIVKH LVEAHQGTIT VFTVVL
>lmon934
FVTNVSHELK TPVTRLHRLI MDILALSRDR DKLQQILINL LSNAINYVTD NGIGDIDRVF
ERFYRDKARG TGLGLSIVKH LVENCGGRIE VFRVTL
>oeoe807
FVSNVSHELR TPLTRMIHMI NDLLELSRDS DKFMQVVDNV INNAINYIKD HGLGDLENVF
TRFYRDKSRG TGLGLAISKE VVEALHGKIR VFFISL
>oihe807
FVSNVSHELR TPLTRMIRMV NDLLQLSKDR DKITQVLDNV ITNAIKYIQD QGMGKLDKIF
ERFYRDKARG TGLGLAITKE LVEAHHGQIW AILFTL
>saur807
FVANVSHELR TPLTRMIRLV NDLLQLSKDP DKMTQVFDNV ITNAMKYIKD NGIGKVDKIF
DRFYRDKARG TGLGLAISKE IVEAHNGRIW AIFITL
>leum807
FVSNVSHELR TPLTRMIRMI NDLLELSRDP DKFTQVLDNI MNNAVKYISD QGLGDLDNIF
NRFFRDKSRG TGLGLAISKE VVEKFNGRIW VFYISL
>lcit807
FVSNVSHELR TPLTRMIRMI NDLLELSRDP DKFTQVLDNI MNNAVKYISD QGLGDLNNIF
NRFFRDKSRG TGLGLAISKE VVEKFNGRIW VFYISL
>lbul807
FVSNVSHELR TPLTRMIRMV NDLLVLSRDT DQMMRAIDNI MNNAIKYISD QGLGDLGKIF
DRFYRDKARG TGLGLAIAKE IVTAHGGRIW AFYIAL
>ljoh807
FVSNVSHELR TPLTRMIRMI NDLLSLSRDT DKMMQVIDNI MNNAIKYISD QGLGDLNKIF
DRFYRDKARG TGLGLAISKE IVEAHHGRIW AFYISL
>lgas807
FVSNVSHELR TPLTRMIRMI NDLLSLSRDT DKMMQVIDNI MNNAIKYISD QGLGDLNKIF
DRFYRDKARG TGLGLAISKE IVEAHHGRIW AFYISL
>lhel807
FVSNVSHELR TPLTRMIRMI NDLLSLSRDT DKMMQVIDNI MNNAIKYISD QGLGDLGKIF
DRFYRDKARG TGLGLAIAKE IVEAHHGRVW AFYISL
>laci807
FVSNVSHELR TPLTRMIRMI NDLLSLSRDT DKMMQVIDNI MNNAIKYISD QGLGDLAKIF
DRFYRDKARG TGLGLAIAKE IVEAHHGRIW AFYISL
>lsei807
FVSNVSHELR TPLTRMIRMI NDLLSLSRDT DKFMQVIDNI MNNAIKYISD QGLGDLGKIF
DRFYRDKARG TGLGLAISKE VVEALHGRIW VFYISL
>lsak807
FVSNVSHELR TPLTRMIRMI NDLLSLSRDT DKFMQVVDNI MNNAIKYISD QGLGDLGKIF
DRFYRDKARG TGLGLAISKE VIEAHNGRVW VFYISL
>lreu807
FVSNVSHELR TPLTRMIRMI NDLLSLSRDT DKFTQVIDNI MNNAIKYISD QGLGDLGRIF
DRFFRDKARG TGLGLAISKE VINMLGGQIW VFYISL
>lfer807
FVSNVSHELR TPLTRMIRMI NDLLSLSRDT DKFTQVVDNI MNNAVKYISD QGLGDLGHIF
DRFFRDKARG TGLGLAISKE VVNLLGGQIW VFYISL
>pepe807
FVSNVSHELR TPLTRMMRMI NDLLNLSRDT DKIQQVLDNI MNNAIKYITD QGLGSISHIF
DRFYRDKARG TGLGLAISKE VIQLHGGRIW VFYISL
>lsal807
FVSNVSHELR TPLTRMIRMI NDLLSLSRDT DKFIQVVDNI MNNAIKYISD QGLGDLGHVF
DRFFRDKARG TGLGLAISKE VIELHHGRIW VFYISL
>lpla807
FVSNVSHELR TPLTRMIRMI NELLSLSRDT DKFTQVLDNI MNNAIKYISD QGLGDLGHVF
DRFFRDKARG TGLGLAISKE VVQMLGGRIW VFYISL
>lvis807
FVSNVSHELR TPLTRMIRMI NDLLTLSRDT DRFTQVLDNL MNNAIKYVSD QGLGDIPRIF
DRFYRDKARG TGLGLAISRE VVQMLGGRIW VFYISL
>lmon807
FVSNVSHELR TPLTRMIRLV NDLLKLSRDE DKVMQVLDNI ISNANKYIAD EGLGDLANVF
DRFFRDKARG TGLGLAIARE VIEAHGGRIW AIKFTL
>bsub807
FVANVSHELR TPLTRMIRLV NDLLQLSKDQ DKITQVLDNI ISNALKYVKD EGIGDVEKVF
DRFYRDKARG TGLGLAIAKE MVQAHGGDIW AITFTL
