# Supplementary material for: Evolutionary history of the OmpR/IIIA family of signal transduction two component systems in Lactobacillaceae and Leuconostocaceae
Source: BMC Evol Biol. 2011 Feb 1;11:34. doi: 10.1186/1471-2148-11-34 (PMC3040137; doi:10.1186/1471-2148-11-34)
Supplement: Additional file 2 — Alignments. A zip file containing the alignments used in this study in either FASTA or Phylip format. Details of the sequences used in this study and the tags used to identify them in the alignment files can be found in the files IIIA-seqs.doc and OmpR-seqs.doc (MS Word). A detailed list of the alignments can be found in the file readme.doc (MS Word). [file 1471-2148-11-34-S2.ZIP › alignments/IIIA-muscle.fasta]

>lsei461
------------------MDKLKQRLTRLPIKKALPHLILIGTIAAA------LVVLVYL
LI----------------------------------------------------------
------------------------------------------------------------
---------------------WHVVMMPIATAL--------------AKRWFIGGMSLYF
GGAI----IGSFAMLYAVMNV-T---ARL-----FYRVK-------LGPP-----LD-QL
QYGVTHIQ----AQDLD--FTLQPTSDD----------ELGQLVA-AFEEMRQALRKALE
------------------------------------------------------------
------------------------------------------------------------
------TAWQLADDQKQVNAAFAHDLRTPLTVLQGNLELLTF----NEEGQPPDQHLLDE
MQRQLDRMNNFIKTMSHVTSIQ---NIRLNHHAITEAQVEQQLRSE-VDK----------
------------LPTAKTIGWQVDSTRLTDN--KLSVSPDAILEVFDNQINNALRFA-KT
K-VGIHLTFNDQQI------TLQVCNDGQPLTATEQRKVKLPYFSNDKAAH---------
HLGVGMYICNQLCAAHRGYFKIQNREHAAGVCSTAVFGYFDGSAES--------------
---------------------------
>bsub741
-----------------------MIKAFLIERRSWIAAFLFQQALML------FIAFV--
------------------------------------------------------------
------------------------------------------------------------
-----------------------------------------------DPSISFGNVLYMV
YLCILFFIIFLWFRYRKETAF-----YKSLKT-----------------------WENNL
DVTAINEP----ETPFE------------------------AMVERSIAGQTEHLKQTAA
------------------------------------------------------------
------------------------------------------------------------
------RHRLALENEKDELMAWIHEVKTPLTAMHLIIDRMEE----KALKSQLSYEWL--
------RIHLLLDQQLHQKRIS-FIENDLSVEFIQLQPLIFKEIKD-LQS----------
------------WCIQKGIGFDIQL---EAK--EVLSDAKWLAFIIRQLLTNAVKYS-EA
S--EIEIKSFQKGE-Q--T-QLQVKDCGRGIDPKDVPRIFDKGFTSTTDHH----D--QA
STGMGLYLAKKAAAPLLIHIDVESEF-GAGTVFTLTFPIRNQFEHVISV-----------
---------------------------
>lreu741
-------------------------MNKRYFKLFWRSILFPTIGYLF------LLGL---
------------------------------------------------------------
------------------------------------------------------------
-----------------------------------------------IGLLVILYNLPTV
--------FWGDVIRFSLPFF-I---VWLIGS------------GAIKYY-RLRHLN---
ISQLDKFT----PTNMT----------------------EGKLVE-LLQDEQAKNIDTIR
------------------------------------------------------------
------------------------------------------------------------
------QLQATQHEQLDHLELFTHEIKNYLTSLNAAAENSPT-----VASPE--------
VKKNIHQANYYLNLLLNDERLA-INNHDYDFQWIDIANLINNILQQ-NSA----------
------------AFIHKQLIPELTG--LDGI--KVLTDRKWLLFCIEQLLSNAIKYS-AP
N-STINISWEMNS--------LRIADHGCGISMNDLPRIFDNGFTGKNGHQ----T--TA
ATGMGLYLVKKVTEHLNFKVSISSVQ-SKGTTAILSFLPDNIRSSN--------------
---------------------------
>lcit741
-----------------------MSTVKLYAKISISEWPIILAYSLL------MLLLSF-
------------------------------------------------------------
------------------------------------------------------------
-----------------------------------------------LGYLYKIDLVIII
D-------LIRYSIIPLLIIV-S---TRIYQK--IIDTK-----Q-VQKA--------II
EQKATNIK----MHGFY-----------------------GHLYAKTLTTFMNKAQADNR
------------------------------------------------------------
------------------------------------------------------------
------QLIEAFKERQDYLTLWSHEMKTPLTTLT-------------LAAENNTVVPSDL
VSEKADLLTYHIEQLLTIDRLA-DFNKDLYFEYISLSTCVTDVVKQ-NTS----------
------------YFLSHKVVPIITL---PEV--MVLSDQKWLCVMLTQLISNAIKYS-PQ
N-SRIALTFDDHTL----W----IKDFGVGISQSDLPRIFDQGFTGTNGRL----N--NE
ATGMGLYIVQRIAAILDIQVTIQSHQ-QKGTSVAVQFNPKKLKYNKL-------------
---------------------------
>leum741
---------------------MIKKIFGLALQFLSDFWYLYASFMLT------FLLLM--
------------------------------------------------------------
------------------------------------------------------------
-----------------------------------------------WSVIMRSLSLDSM
FDV-----LWGGCYILIVITCIL-----------FWK---------WYRA-HKGLIQLLC
EEEVHTLS-----------SIATLSSHE-------------RMYQQLIKKQQLHQEKMQA
------------------------------------------------------------
------------------------------------------------------------
------QLNEDANDIQDYYAMWAHQIKVPLSV----LDLMNQ--------TGTIEKY--E
TSNQLLVINQYLDMMLQFIRLK-NFNQDIAYQDMSVQKSLRSVIKD-YKY----------
------------WFIHKDLAVSINE---FDF--SVVSDAKWLRFVFEQVIFNAIKYT-PQ
G--KINIICQNDNQ-------VIIKDTGIGIAQNDLPMIFNQGYTGFNGRI----N--SN
ASGLGLYMVKRILNNLGHDITIQSEV-NVGTTVIINFQQTVIK-----------------
---------------------------
>lsei419
----------------------------MMKAYCRSRWAIWLLLATL------LATGF--
------------------------------------------------------------
------------------------------------------------------------
-----------------------------------------------LASWLLANSFEIV
--------LNMWFFATAPLAV------IVSID--YWRFR----------------REWQQ
LQDDHPID----PVQITDPLSLAYYQ--------------------KIQTLTQKLRTTRD
------------------------------------------------------------
------------------------------------------------------------
------TAHEQEQETLDTLQLWTHQIKTPLTA----LDLLLQ----------VEPVNAKD
ARLEISKIDRYLAVMLNYLKLT-TLNTDLVLTELPLKPLVNETVRD-LAK----------
------------LFIAKDLTVTVGP-LP-----TVISDSQWLHFIFEQLLTNAIKYT-PH
G----SIKIYAKGD------AVMVADTGIGILAEDLPRIFEQGYSGYNGRA----N--QK
ASGLGLFLSKQIAEKLGLTLTVTSEI-GQGSTFAIHFPQTRWQVE---------------
---------------------------
>csac741
----------------------MKDYINIIGAYLKRNMLLIIYLLVS-------------
------------------------------------------------------------
------------------------------------------------------------
-----------------------------------------------SCIFFSISFLYSL
PLEPTVYSLVLTYIFAFIIGI-----TDFFSF--------------YKQH-I------TL
EKLKRNIT----IADFSFPIAKDLIEKD---------------YQELIKIINESKIEILT
------------------------------------------------------------
------------------------------------------------------------
------NNEKVYRDMIDYYTAWAHQIKTPIAAIKLVLQAEQS-------------KISSE
LLEQLFKVEQYVEMVLQYLRME-NMSNDLLLKKYSLDHIVKQALRK-YSL----------
------------IFIRKKIKLNYKE---LNC--HVLTDEKWLTFVIEQILSNALKYT-NP
G-GQISIYMENNLP-N--T--LVIEDTGIGIAKEDLPRVFEKGFTGYNGRL----D--KK
STGIGLYLCKRILDKLSHKIIIESEV-GKGTKVKINFDTVDIAPD---------------
---------------------------
>ssan741
--------------------------MDTQDKFFFLKSYLYSRRFFL------ALLILL-
------------------------------------------------------------
------------------------------------------------------------
-----------------------------------------------LGFILIFAFVFDA
YRSLLE-------YVALLLAF-L---SFLFIGADAWTSY-----KAYRSQ--------KL
QASAQAQT------------------------------PLEKLLQERVEELEYEQKNQLL
------------------------------------------------------------
------------------------------------------------------------
------VEQEKYNDLLDYYTLWVHQVKTPIAASSLLIGDLKD------------KEAKSQ
LEQELFKIESYVHLVLQYLRLE-SFHDDLVLKQENLADLVREVVKK-YAL----------
------------FFIQQGLSLNLHD---LDH--TIVTDKKWFLVILEQVLSNSLKYT-KE
G----SIEIYFHEG------SLYIKDTGLGIQNADLLRVFERGFSGYNGRL---TQ---Q
SSGLGLYLSKKIADQLGHKIAIDSQV-GQGTTVSIAFPEKKLIFE---------------
---------------------------
>sthe741
-----------------------MMDKRQFVKYQIRSRLPFYLLFIF-------------
------------------------------------------------------------
------------------------------------------------------------
-----------------------------------------------NEIILVLFAFLFE
EA------ADILHYALTILTF-----VAIIIA--IWDL--------VSSY-QSYNLA-YL
YEKMTPSS------------PLEFYLAQ------------------ALENAKESQMVQTE
------------------------------------------------------------
------------------------------------------------------------
------EERKRYTDLMDYYTLWVHQIKTPIAASQLLLGDVTD------------SKTRAL
LEQEVFKIDAYTNLVLQYLRLE-NFHDDLQLRQVALDPLVKEVVKK-HSI----------
------------FFIQKGLTINLHD---LDV--EVVTDEKWLLVIVEQVLSNSLKYT-KS
G----GIDIYFKDN------RLYLKDSGIGIKDSDILRVFERGFSGYNGRL---TQ---Q
SSGLGLYLSKKIADQLGHDISISSQV-GQGTTVSIHFQKQKLAID---------------
---------------------------
>lmon741
-----------------------------MNWWSYLKDKRFFLLFFC-------------
------------------------------------------------------------
------------------------------------------------------------
-----------------------------------------------SIMFFVGVLISID
PNSKLTLGNFIYLYVFVLVFL-L---SYLVLG--YFFKY-----S-YWRE-MKELVSGEI
EENIIELL-----------PKPRTREQA------------------FFNQLMAKKHKEEL
------------------------------------------------------------
------------------------------------------------------------
--RTISKLQDKQQEYHDFILYWVHEVKTPVVASKMLINNPDL---------NDTETIFKQ
IDEELTTIDKLVMQALYFSRLD-TFSKDYFIQEQNLGVVVRESVKR-HSK----------
------------LFIGKKMKLDLQN---VDM--DVRTDSKWLGFILDQILSNALKYT-KS
G-GEVKIWCDTEAS-G--KKVLHMKDNGRGIKEEDLPRVFEQGFTGNIGRQ----E--KK
ATGMGLYLAKQMAKKLGHEICIQSES-GVGTEVKIYFEQKDDYLLIAKD-----------
---------------------------
>lsei741
------------------------MRFRDYLKDHLSPIGGYILCVGL------AALIIWL
------------------------------------------------------------
------------------------------------------------------------
-----------------------------------------------DPQHRVKA-----
--------MTLWYAVLLVTLL-----ASAFLIARYWR---------VRRF-AARLQE-RI
DAQEAALD-----------WPLPGGESA-----------TEQLVTKTYNQILTQHRQQVT
------------------------------------------------------------
------------------------------------------------------------
------ALLAQQQDQKDFIDSWVHEIKVPLAAVTLLAESFEG---------QVPDDKLDN
LNLQLDQIEFYVEQVLYYSRLD-SFSKDYLLHETSLRPLINDVVAN-QRN----------
------------GFINKRLSFRLNG---TDQ--IVLTDNKWLRFILAQLISNAVKYT-PE
G-GRITALIRNTGK-E--T-QLQITDTGIGIPKDEQHRVFEKGFTGSNGRL---SN--HK
STGLGLFLAEKLAEKLGHHLSLTSVI-NQGTTVTIHFPYVSYYGEADQTVHHPESHAIAV
QTQTRSHPDS-----------------
>lsak741
-----------------------MTFKKFIRDHLFHIVFFFGGMFVL-------------
------------------------------------------------------------
------------------------------------------------------------
-----------------------------------------------DIVLWLDPHMRLA
KETL----MYLDFLLTIFFCAFL---IGLYL---------------YHRK-WFRTIQIRL
NAKEDALN-----------WPLTGATSA----------EKQYFQK-YVNSLLDYHQQSIE
------------------------------------------------------------
------------------------------------------------------------
------RLMHAQQDQKDFIDGWVHESKVPLAATQLLVESIED---------QIPEEKFNQ
LTDELVQIEHYVEQVLYYSRLD-SFSKDYLVQEYALKPLINQTIRQ-NRN----------
------------YFIQNRIQFKLTG---EEQ--TVLTDAKWLVFILNQIVSNALKYT-PQ
N-GQITIDLAHDEQ-G--V-WLSVSDSGIGIPAEDLPRVFDKGFTGQNGRQ---SN--QR
STGLGLYLAKSLSNKLGHATLCQLNA-RKWCDFQITLYLFKLL-----------------
---------------------------
>bcla461
-----------------MNKKRTSIKQQIRLTIAKTILLSFFATIIVVLASWAIVMSIDD
RYYANYYESQVPQITDQVQSLNRELV----------------------------------
-NSQASGAKQLEEIIPTPGMEYQVLDEQGTFLYGSFSANVNPEGV---------------
-------HLLNKVNKSFLEENTATSFIPIVDQNGTF-----------AGSVVLQYKLESE
VEAL----FNIFFVCLFLTPF-----FFIMIFTYYYASK-------LGKN-YYARIQ-KL
IVATELVR----KQNLD--FEIEADGND----------EITKLST-SFNIMKQALQDALY
------------------------------------------------------------
------------------------------------------------------------
------QQWNLEKNRSEFISSVSHDLKTPLTIMKANAQMLER-----KIKDEQHKTYIAN
MIGEIERTEKLVQELGTKMNDE-ESFFAIETKTVEPGHFFKTEFAK-YKD----------
------------FVQNEGLTFHTSVLDYRKTANTIQIDVQKITQVIDNLISNSLRFAEPY
D-GHIDCHAECHDD-Y--V-KVTVSDNGKGFTESDLHYVFQKFYQNNDSAD--------P
HKGLGLYIVKHIIEKHGGNVQAWNDK---GAVVSFQLPAIPKNSH---------------
---------------------------
>lsei208
-----------------------------MLGIIIGLSVICLVLAIT------LLLII--
------------------------------------------------------------
------------------------------------------------------------
-----------------------------------------------IDIRRINHELTYI
N---------------------------------------------------------HI
ETNAGVTT----NTNFP---------------------LVRKLAA-GINDNLNATRQLRL
------------------------------------------------------------
------------------------------------------------------------
------EQIAQEKKIHQMLLNLTHDIKTPLTVATGYVQLLNR------DPHADAKQSLAR
VAHNLRSVNYYLHYLMDFNLIQ-EKSTALKLKPINLSKLLETELFD-YFD----------
------------QLTANGMQVTPKI--APNL--VLTTDETMMRRVFQNLIGNWLKYA-KN
Q-ASVTLVRQDEQH----L-TITFTNNTDK-PLANADQLVDRFYTTDSART-------TQ
SVGLGLSIVQSLTTTLGGKMTLQADR----QQFAVTLTFRDHNV----------------
---------------------------
>ssan208
-------------------------------------MLVLVILFAL------TSLSLA-
------------------------------------------------------------
------------------------------------------------------------
-----------------------------------------------IGFIRYHLAVKDV
AQQIRR-----------------------------------------KRK----------
------------TGSQN--RLAPAAHAP----------SILELTE-EAELLFGELDKTTF
------------------------------------------------------------
------------------------------------------------------------
------VVQQEKKTLDMAISNIAHDIRTPLTIASGYTQQLLK-------DDSQESQQLVK
IADSLGMVSKRLEALMEYRRLM-EGAIRANVQPTDISQLVTQQLFT-YYD----------
------------AFQKAQIDLQVEL--AEGL--ELETDPEILERIVQNMISNVLKHG-RK
A---ASISLKKDGE-H----CIFTVKNIVQQPIQYLDKLTNRFYSENLSSS-------EE
SSGLGLYITQQLVEILGGDLTMKAED--DWFELVVTL-----------------------
---------------------------
>smut208
----------------------------MIVILFFGLSLAFILAIIY-------------
------------------------------------------------------------
------------------------------------------------------------
------------------------------------------------------------
--------LIRYHLAVKSLSQ-------------------------------------QI
EEKINNTS----QRRFTLKNQPK---------------SLIELTN-KIENLFEKIEKTSL
------------------------------------------------------------
------------------------------------------------------------
------IALQEKKTLDMAISNIAHDIRTPLTIASGYTQKSLH-------KETVDAADLEK
ISENLTIVSKRLEALLEYRRLT-EGTIRPQVQKIALSHLVTKSILS-YYD----------
------------MFQQVGITLDLQI--EEKI--PFETDPEIFERFFQNIISNILKHG-KN
Q---AQLILKKTDQ-K----IVLQTKNIVRQPIQHLDQLTTRFYTENMSDT-------EK
SSGLGLYITQHLVDILGGELILT----TEGNWFILTVTL---------------------
---------------------------
>dhaf430
------------------------MVKNLQKRFIAIAMLSLLVVMVV------VLGSLNL
VNVGHVTQNADNLLATLAENEGRFPP----------------------------------
------------------------------------------------------------
-------LGHGEPPRREPRSGFRMTVETPFE----------------TRYFLIRTNKDQS
ITEIDTSHIAGVSSTEAMDYA-------------------------QKLL-KEGRVNGYL
GQYRYLIA----EKDYGNLLILMDCSRQ-----------INTSKDFLWNSIGIALISLLI
------------------------------------------------------------
----------------------------------------------------LFILVSAL
SRRAIRPVIENMERQKQFITDAGHEIKTPLAIIAANSEVLEL--------TNGKNEWTQS
IQHQVKRLDELVKNLLTLAKMD-EGKVELIFENLSFSDLVEETAGS-FTA----------
------------LGEKKGLEFVLDI--QPGL--LIKGEESSLRYLVTILVDNGVKYA-AE
H-GQLKVSLKKRGK----TTCLEVYNTCDPLPEGDLNRLFDRFARGETSRS---RE--SG
GYGIGLSVAQAIVTAHQGRITVERRE--QGISFMVVI-----------------------
---------------------------
>saga430
------------------------MFRNLRLRFIGIAALAILVVLFS------VVGVLNS
ANHYQTKNEIYRVLTILADNNGRIP-----------------------------------
------------------------------------------------------------
-------NKLEFSKELGDDLSTDAIFQFRYFSARTDAKGNVTSFDSRNIFEVSDRQIKNY
AKRIVSQNSHSGHITYNFSTY-----SYLLKK--------------VGKN--------DY
LVVFLDTT----NQYLDNQRLLQLSIWM----------SLVSFIV-FMVIVSVLSGRVIL
------------------------------------------------------------
------------------------------------------------------------
------PFVANYEKQRRFITNAGHELKTPLAIISANNELVEM--------MSGESEWTKS
TNDQIQRLTGLINGMVSLARFE--EQPDISMVDLDFSHITKDAAED-FKG----------
------------PIIKDGKDFIMSI--QPGI--HVKAEEKSLFELVTLLVDNANKYC-DP
M-GTVTVKLSRSSR-LRRA-KLEVSNTYKNGKDIDYSKFFERFYREDESHN---NK--KS
GYGIGLSIVTSLVHLFKGSIDVNYKH--DTITFVIYI-----------------------
---------------------------
>smut430
--------------------------MSMFRKIRFRFILVASFAILC------ILISFVG
VFNSVRYVQNNDEIN---------------------------------------------
------------------------------------------------------------
-------AILTILSRNKGEFPDPIEINKEVGNR--------------GLSVAVINQYQYY
SFIVDRKKDTVSLNLSHISHL-T---EEQAES--YMRNI-------NLHE-RDGRFRKNN
HFYSYRVTKMNPSGRYLVVVLDATRFFA----------DRSELINLSIQMSFYSLLFFIL
------------------------------------------------------------
-------------------------------------------------------VVSVF
SGYAIKPYLENYEKQKRFITNAGHELKTPLSIISANNELQEL--------MTGETEWTKS
TKDQVERLTHLINQLVTLARLE--EQPNIVLERVCFSEIVQDAAED-FKA----------
------------PIIKDGKTFEMQI--ASDI--YVKAEEKSLFELVTLLVDNANKYC-DD
K-GTVSVKLSRTSG-LKKA-RLEVSNTFKEGTEIDYSRFFDRFYREDESHN---NQ--TS
GYGIGLSMAQSIVKIFKGKISVSYKN-DA-ITFKVIL-----------------------
---------------------------
>lreu430
----------------------------MIQRFRYKFIAISTAALLF------VILTIVG
SICTLTYYQSHQEIERVLTILVNNDGQIPRKGIRT-------------------------
------------------------------------------------------------
-------TDNSQPQFSREGLHQYRYFAVLVDNK--------------NQVTEVQDDHIAT
VTPQDARAMTDRLVRRKVHSGQL---LYRGVN--YA--------YKIRNK-NGEKVI-VF
LDESLLMA-----------RTRSLMHTG----------LILGVIVLVLYTIVLTLYSRRA
------------------------------------------------------------
------------------------------------------------------------
----IRPIIEAEQRQKEFITNASHELKTPLTVISANNEMQEI--------INGENEWTTS
TKQQVTRLTKLINNLVSLARMQ--EQPTLTMLPVNVSQIAGDVASS-FKS----------
------------VISTEQKQFNVQI--DEGL--VANADENTLRELLNILLDNANKYC-DP
Q-GEIDFTVSSSNH-SKNI-VITIANSYKDGKSLDAKKFFNRFYRVDESHT--QGK--KA
GFGIGLSMAQYIVKQFKGKITAKYTN--GKLAFIVTLKEVGK------------------
---------------------------
>ldel430
-----------------------MIKKIRRRFIWLATLSLFLVMFFS------FSSLIGI
SLFESSHEADQVLSIIVKNNGRLDEVQAKKRLGDQ-------------------------
------------------------------------------------------------
-------YNKEGMFKYRYFTANINTKKQTLTVI--------------DADHIIGYSINSV
SSRKKQ--ISRRLSAGQLKGT-I---HSNGVRFRYLAKK-----ISANKY-YICFID--L
SPLMQSAL-----------LLVRYALIF----------TFGGILF-FVIIMTLLADKAIQ
------------------------------------------------------------
------------------------------------------------------------
------PIKDAYYKQRRFITNAGHELKTPLAVISANAEMEEL--------LGNDDEWSES
TKEQVVRMTGLINQLITLTRMS--EPGELVLSKVNFSEIIKESADS-FKS----------
------------VLAKDNKKYVVSI--DPDL--YINAEQRSLLELVNILIDNAQKYC-DP
E-GEVMVVLAKSRL-NQNA-VLTVTNSYKNGAGIDTNRFFERFYREDESHHYDQKQ--KN
GFGIGLSMAQDLVAAFGGKINASWSD--GVMNFTVTFKRVH-------------------
---------------------------
>laci430
------------------------MIQKFRWKFIGASVAALLLVLII------TLGGLVG
ITRVQSQNEVNRVLTALVKNEGRLSPRNAQPAFGNQKD----------------------
------------------------------------------------------------
-------IINRNFLGGQYNPEAVYQYRYFAVTV--------------DPTQRINVINDNN
VYKINNTEIKSVTKRALANRDQF---GDVKIG--------------QNRYAYRVDKNAAG
QTMIVFLN----ETLIFNRFWLLFRVSL----------VLGAFALLIFAAVLILVSGKAI
------------------------------------------------------------
------------------------------------------------------------
-----KPIVDTYHKQQEFITNAGHELKTPLAVISANTEMEEM--------LGNNSEWNES
TKEQVEKLSELINRLISLARTG--ENGEVALSKVDFSQIVEDVTQN-FKS----------
------------VMKQNDLVYQVSI--REGI--NVIAEKHSLTEVVNILLDNARKYC-DP
H-GRVKVELVKSTL-SKNA-ILRVINTYKEGKNKDYTHFFDRFYREDESHN---SK--KG
GFGIGLAMAQELIHTFHGKISVNHRE--ENIVFSVSLKIVK-------------------
---------------------------
>lgas430
---------------------MRLMIQKFRWKFIGMSITALFIVLVI------TLGTLLG
ISYTQSHNEVDRVLTTLVNNQGQLTPRNAKPVFGNQKDPI--------------------
------------------------------------------------------------
-------NKNFLAGEYNPEAIFQYRYFTVASTK--------------NNTPKIINDDNVY
DVARKQIIGTSKQVFKDKVTS-----GSVNIG--------------SNQYAYRVGKDSKG
NQFIVYLN----ESLIYHRFSLLFRVSI----------LLGLIALIVFALILILVSKKAI
------------------------------------------------------------
------------------------------------------------------------
-----GPIITTYHKQREFITNAGHELKTPLAIISANTEMEEM--------LGNNSEWNKS
TKEQVDRLTRLINRLIALARTG--ETGEVVLNKVNFSEIVKKNVTS-FKS----------
------------VMQKNDLKYNAMI--MPDL--YVKAERNILSELTNILLDNARKYC-DR
D-GEVRVSLTKGKL-GTNA-ILRVANTYKEGKGKDYSHFFERFYREDESHN---SK--KS
GFGIGLAMAQEIVQTFHGKIHVSHKD--DMIVFTVILKLAK-------------------
---------------------------
>ljoh430
----------------------------------MSITALFIVLVIT------LGALLGV
SYTQS-HNEVDRVLTALVNNQGQLTPRNAKPVFGNQKDPINK------------------
------------------------------------------------------------
-------NFLAGEYNPEAVFQYRYFTVAETPQS--------------NPRIVNDDNVYDV
GRAEILSTSKRIFKDKTTDGV-----VTIGNNQYAYRVG-------KNQT-GRKFIV-YL
NESLIYHR-------FSLLVRVSIVL------------GIGALIV-FALVLILVSKKAIG
------------------------------------------------------------
------------------------------------------------------------
------PIITTYRKQREFITNAGHELKTPLAIIAANTEMEEM--------LGNNYEWNKS
TKEQVDRLTRLINRLIALARTG--ETGEVVLNKVDFSEIVKKNVNS-FKS----------
------------VMQKNNLKYSGMI--MPDL--YVKAEKNVLSELINILLDNARKYC-DK
D-GKVQVTLTKGRL-GTNA-ILKVANTYKEGKGKDYSHFFERFYREDESHN---SK--QS
GFGIGLAMAQEIVHTFHGKIHVSHKD--DMIIFTVILKLAK-------------------
---------------------------
>lsei951
------------------------MVKHDYWAMPETKSVLRLTVWLI-------------
------------------------------------------------------------
------------------------------------------------------------
--------------------------------------------------VILWAALLTV
MVLVPVTRLWLVVIGLGSTLA-----SSWVVL--RWAVK-------FSQR-FDLALR---
--QLDLTK----AGASN--YAIDRNDEG----------LFSDLNN-RLYQYARQMQAERT
------------------------------------------------------------
------------------------------------------------------------
------AVKRDRDQLSVAITDIAHQLRTPLAANNNLLEMMTA---------ANWEVTRQE
LLAQHTRQAELVEQLILLAKVD-THTLSQTRQDVSVAALGKEALKP-LLR----------
------------MVADNQLTIDWQV--SPDL--MLHVNPALVKEALVNVLKNAVEHT-AF
G-GQIQIIGIADPI-R--V-RLKIINTGSPIAEADMPHLFERFFRGQYATA--------N
NVGIGLAIAAGITRENDGRLSAENTA--EGVQFTFEFFR---------------------
---------------------------
>cdif461a
--------------------------------MSLKKAFFVLTLFSL------IIASVLT
TFAYILLNNLYNSIQDK-------------------------------------------
------------------------------------------------------------
------------------------YLKTPIN----------------TGIITIVQNNVNQ
FSDYDKTLLNIINILQLVLPL-I---FFIGLL--LLADIIFYKVK-LKTP-----IE-IL
NKGAMEIS----NNNLD--FCLEYNNND----------ELGNLCN-AFEKMRSELNKNNI
------------------------------------------------------------
------------------------------------------------------------
------KMWTMINDRKQLNAAFSHDLRNPLTVLKGYSNYLTKYIPTGKLSDEKILSTTQL
MSEHINRIEYYVENMSNAQRLE---DLVVSKSMSNINKFIENLDEN-ISI----------
------------IAKQEGKSFTLKN-QINNI--NLFFDENIILRVVENIISNAFRYA-RN
T-VSILIYLEQELL------TFVIEDDGIGFSKESLKLALRPFYR-DKTLN---DS--NA
HFGMGLYISKILCEKHGGSISIENNS-TNSAKITVKFSTRN-------------------
---------------------------
>lsal934
---------------------------MSKIRLVLLNIVLVLISMLG------AVLIMVD
FKKSVLSEFLERESWIQIIIAVVVLVVLDTGIDLWNSRK---------------------
------------------------------------------------------------
-------QRKEIERLNKKIIEDIKLTDNVIDKK--------------NPYYELSQSIGYV
QDKQNKLSKKYDKRKREYLSL-L---EYIDIG--ILV---------IDYK-NRLTMSNEL
GKDFFDFD----NEWKNQDYQNYIYNLDVRKLIEQVKLTKEDKKK-QIVLKIDTVQKIVE
------------------------------------------------------------
-------------------------------------------TSAIYIPIDSKRYLIML
MLRDLTAQKEMEKKQLDFVGNLSHKIKTPITAITGFSETLLD---GALDDKEVSKQFIEI
IHDESTKLSNLVDDMITISRLN--EHGSLNIELVNIFKLVKDTLQL-FSH----------
------------EIEKKGLNVRIEI--DEEL--SLYCDKLKLKHIITNLIQNAIRYN-LE
N-GEIKIKVQNDKKNE--W-VFVISDTGIGISDKDKERIFERFYRVDKSHS---KT--VG
GTGLGLAVVKESVDALSGRIKVKSQI-NKGTTFYVILPRFKAR-----------------
---------------------------
>lsei935
--------------------MSSSRKKAIKRTVQFGFASLIGNAFMA------FLVYKLI
VKENPRVTKVDMSLLIAVILLITVIEIIVFWSNQKKIIE---------------------
------------------------------------------------------------
-------RQKLFRKNLEEVIKGNHVPKIQLDPE--------------DPFYKLSKVVNEI
GTHERHQIHVLRNQQSELTAI-M---DNLPVG--VLV---------INRH-RELQVANTY
AINHLGIT----GLDVPHPYTMDIRDHE-----------LSELVD-NVFRTRQSTTKTIK
------------------------------------------------------------
---------------------------------LDGDQPYIYETTVVYSPKVHHKFEIIV
LLYDATETVRSKQIERDFVNNASHELRTPITSIAGFADTLLN---GAKDDPETLDNFLRI
IKAESDKLVQLTDDILTMSRVK---SGERERKEINLHKYVDQQLKL-VES----------
------------NISSMNLHVENNI--PADV--NEEVIENDLFQIVKNLITNAISYN-RK
G-GKIKIDYGSHHD-R--W-KLVVSDTGIGIPLGQTDRVFERFYRVNNATK--------G
GTGLGLAIVKEAVDDMNGSVRIESDE-DSGTTVIVKFKRDIN------------------
---------------------------
>leum935
---------------------MKKRIGKITSIYSLNILLLFIVTRVIHVSHNQLYILVII
FFVVANFEVWFLNFWQNKETA---------------------------------------
------------------------------------------------------------
-------ELTIMKNRMIATSAGETPRGVLAEPT--------------SPYYRIIRTFNEL
QSYVRHSQYSANREINNYQTL-L---ASLPVG--VIN---------VSRH-HMIDVFNQT
AADMLGVE----MPEVPILDSLVIRQFTLSEIINHTFNTNQRQHS-ILNLMIDGEARQYD
------------------------------------------------------------
--------------------------------------------VSTLFHQSGSNAEVMV
MLYDLTEVLKLERMQADFLANASHEFKTPLTAITGFVETLQG---DAGADEETRTQFLQI
VADEAKRLSALVNDILSLSRMQ--HKVDEKISNLEISAIVEQQLEK-IDT----------
----------------KTITVHNDI--APDF--SVSGIASDVSTIVQNLLTNSVKYN-KI
D-GEVWISAYKDTQ-Q--W-QIKVSDSGIGIPLNQQSRIFERFYRGDESRQ---RK-IAS
GTGLGLAIVNEIVNQHNGEINIKSQV-GVGTTISVILPL---------------------
---------------------------
>lcit935
-------------------MKKNSLKFLSFLCVNMSVILLFSVLLFH------LSVKQWL
LLLLAIFLATIGEYAVSLFWNGRRQR----------------------------------
------------------------------------------------------------
-------EIDVMTNRMLATQNNEEPRGVLAEPQ--------------SPYYDLINAFNQL
QSYVKHMQSTMQRDLANYQSL-L---TSLPVG--VIH---------VNRR-HIIDVFNQT
AADLLAVD----RPETPIAESLVIRQFALSELITQTFNTQQNQQA-ILNLAVDNGMKQYE
------------------------------------------------------------
-------------------------------------------VSTFYQKGDVQHAEVMI
ILYDLTTVLQIERMQSDFLANASHELKTPLTAITGFIETLQG---PAGEDATTRQQFLQI
VSDEAQRLSLLVNDILSLSRAQ--QRDDTLQKELTISDMIVKQWEQ-IGT----------
------------LYTDKAITLRNDV--PRDF--VVHSIYADVNTILQNLLVNAVKYN-VQ
G-GSIQVTAFKDHQ-H--W-QLNIKDTGIGIPTSQQSRIFERFYRGDESRQ---RK-IAN
GTGLGLAIVNEIVSKHNGTIKVQSQV-GVGTVMSMTMPL---------------------
---------------------------
>lpla934
---------------------MHNRWQQTTRLLLMENVLLVLIVLVV------LQHFSPI
KWSWRLVGCLVGAWLVLAVIEGLIAWRQQSERQR--------------------------
------------------------------------------------------------
-------TIDRMEAKLRQMSSQQFPPHILLPQS--------------DPLYSLAQAVNQL
ESYQKSQTRRAELQEKELMMI-M---RYLPVG--VMV---------IDHR-RQVQLSNPA
MSELLQVS----VNTVAHIYTKDIQLYALTKLIEDTITSGKNQRA-TITLIPAPNTQVVE
------------------------------------------------------------
-------------------------------------------ASTVYIQGNRSQFQIVL
MLYDITEVYMIEQMQDDFVSNASHELKTPITAISGFTETLLS---GAKDDPDTLDQFLHI
IADESQRLIDLIQDVLSLSRIRAQNTTMLTLAPLAVRPLIEQELAV-VQQ----------
------------AIERQHLTINNQV--DADL--MITSDSQKLSQIIKNLLTNAIKYN-RP
H-GSVTIATMVSHQ-T--W-SLIVKDTGIGISADDQQRIFERFYRASPSRS---QQ-LVS
GTGLGLAIVQELVNAMHGTIDVVSQR-GVGTTMTVTLPLVASASEQ--------------
---------------------------
>lvis934
--------------------MIRRLGEAFVISGVVNSFLVWAVQPAH------LEPALLI
AWSLTLLETVVIGYGWRWAER---------------------------------------
------------------------------------------------------------
-------RITILTKKVEGIRHAETPAHVLLSPR--------------DPFYRLALQINYL
QTHQRKVQRQVAGQNQEFATL-L---DYLPIG--VMV---------IDRY-RKVELANPA
MEQFLQQP----ISPRRHPFTQDVRQFELASLINSALSERQTQHQ-TLKLPGSPHERTVD
------------------------------------------------------------
-------------------------------------------ARAIYTATSQDYFQVLV
LLYDVTEVYAVEQMQMDFMSNASHELKTPVTAISGFAKTLLA---GAKDDPEKSVEFLQI
IDQQSERLVELINDVLTISHIE--SGNNVEMTTVPLGHLVASQVNL-LTP----------
------------LATVNHITLHNQV--ASEL--QVTTDQRKLDQILKNVLSNAIKYN-RP
Q-GRVTVTATVTAH-D--W-QLIVQDTGIGIAPQDQQRVFERFYRADVSHS---NQ-LVS
GTGLGLAIVRELVQSLNGKIDLQSEL-GTGTTVTMTFSRQ--------------------
---------------------------
>lsei935
-------------------------MNKRIIRRALIISLLSLAGFFV------LVTTVNQ
QIVHQQARDLRRVGRTYAASSHDGVNRQALAESEAAFITVIPNNPRTTRQKV--------
-MADALRGNRDAAFVTTVNVNGRTEQAYLFQNKGQWVAVSRFKSSVWTTAPEQFWLLTLA
FAALLAAILIWLFRSEHRYQEAIEVMSHNLDRIRRKKDPDPVILAPDSPFVPVARRINAL
AAEQAHLREKVAVRQSSFDRL-I---DNLPLG--VMLIDTDKDVILHNHA-MSQLLGHQI
PQPRHSYLDDVKTYALARMIEHTFRHEKTHHQELTILTTQKSVDA-SVIPLNQGISRLQV
------------------------------------------------------------
----------------------------------------------------------LV
ILYDVTYLRQVEKMQLDFVGNVSHELKTPVTAISGFAETLLG---GAKNDPATLDRFLGI
IYDESKRLTQLINDILTLSRPD---SNQNVAASVALKKLVDDALHN-LAK----------
------------VIQDKQVRVEVAI--TPDL--LVVTDERKLTQIVRNLLNNAVFYN-RL
A-GHVTISAQVVDH-Q--L-SLAVADTGIGISETEQARIFERFYRVDKARS---RH--NG
GTGLGLAIVAELVKSMDGHVAVHSQV-GVGSTFTVTLPVGEGPHRG--------------
---------------------------
>lsak934
-------------------MTKHDQVRFYKLATILVAIYIAFILLIN------LVIYRQQ
SATLKERRADYALIVKDADFKRQKWLQQNKLQVVTSQSPQHTKLERSVADVLNR------
-DHTTRNFSVRQKIDGRWYLVAVHQSSQPTFVLLMPQQRFWHTWPEIALTVTVLYLLFSL
------IVLWQFKRQRSHFYEHLKILVANIHHIRYEETPEPIIFQKDASLYVLAHEVNQL
NKDMRHMRQKIAIQQGSFDRL-I---DHLPVG--VMV---------INEN-RQVVLHNEA
MGQLLETA----IEPQKHPYIDDIKTYELTRMIEHTFRYRRSHHQ-EIQLIQNRERFVDA
------------------------------------------------------------
--------------------------------------------NVVQLNTVKSKFQALV
ILYDLTDIRRVEQMQLDFVSNVSHELKTPVTAITGFAETLLA---GAKDDPETLQQFLKI
IYEESTRLTALIQDILALSHLD--RQDQTQAQDIGLKAIVEANLEL-MQQ----------
------------KIQQKEIHVSVNI--PETL--TFKTQKMKLNQVLKNLIANGITYN-KQ
A-GSLVIAAQVDHQ-Q--L-IIRVVDSGLGIPSDLQERIFERFYRVDQARA---TH--KS
GTGLGLAIAKEITESIGGQLTVESQL-GVGSQFILTFPLT--------------------
---------------------------
>cther873
------------------------MKKSIYKSMLVLALTTILLTSFL------ITGVMYR
AFYLRMQQEIRNEAIFISSAYNLIGQEFFSSIADQES-----------------------
-SSRITWVASDGTVLFDNMADAEKMENHLNRPEIADALK---------------------
-------NGFGEAVHLSKTLGTQTFYWAVRLND--------------GTVLRVSATTNSV
FKSVLG--FFPYVALITLMVI-L---LTMIIA------------NLLTKK-IFLPLN-NL
NLE-DPLS----NDVYDELSPLLIRMAKQNDQIKSQFKKLKEQKE-EFNAITENIREGII
----------VLNNKGLILFINKSAADIFNVSTQDIINKHILTLDRSITLQKA-------
---------------------IETAMGGHLFEDIFAIGENSFNLLASPVKDEVVVKGVIL
FILDVTEKQSAEKMRREFAANVSHELKTPLTSILGYAELMKS----GMVKPEDISEFSDR
IYNEARHLIDLIEDVIRISRLD-EKNVQLPFEEIDLLELAKETVGR-LSS----------
------------LAQQKRIKLSVGG---DNA--IIFGVRQILEEMIYNLCDNAIKYN-YE
N-GKVDVNVKTFSD-Q--V-VLTVADNGFGIPREHQSRVFERFYRIDKSHS---RE--TG
GTGLGLSIVKHSAEFHNAKIRLMSKP-GKGTTITVIFSREQ-------------------
---------------------------
>ldel873
------------------------MFKKIFRASFLLTSLVLFFAVLL------SAIVLSI
DFDHTEMSALASQADLAASGVNTSGKKYIKNL--KGE-----------------------
-NYRITWINSKGKVLYDNEENPKKMGNHSRREEVAEAMK---------------------
-------KGTGTSERYSTTLSTVTMYYAERLND--------------GGVIRIAITRNSF
WRILVR--FLSPLLLIMLLSV-L---VSWFLA------------KTISQT-IVKPLN-EM
DLD-KPLE----SNAYDEIKPLLTRLDSQNKQIADQMEQLHHREK-ELKTVTDAMLEGLI
----------LIDLDDQILLSNPAVVSLLGLH-DT-------DPLPD-DVKEI-------
---------------------IDKNSRLAHAEGIVERNGRNIQISASPITSRKILKGTSI
LVVDVTKEYHEEQVRREFTANVSHELKTPLQSIMGSAELLEN----HLVKEEDRDSFYKK
IHESSAQLLTLIDDIIRLSHLD--ENQRFEEIKLNLKSPVTEALEA-LQS----------
------------SADRHGIKLETNL---SDT--MILANFRLVYEIAYNLIDNSIRYN-KE
K-GKTKITVKEHRG-Q--A-ILQVADTGIGIPQEAQNRIFERFYRVDKSHS---RK--TG
GTGLGLSIVKHAVQQCHGTIRLESEL-GKGSTFTVIFPALPAGADDNSK-----------
---------------------------
>saga873
------------------------MTKKIFRTTLSASLGIVLVTILM------IMGFLYN
YFNHIQREQLRTQTALASQGISFEGKDYFEN--LKTS-----------------------
-NVRITWVDNKGQVLYDTQSDAKHMKNHANRQEIKEAIK---------------------
-------SGYGESTRWSATLTEKSIYAAQRLNN--------------GTIVRLSVAQQTI
FYLLLG--MISPLAIIILLAI-I---LSVLIA------------RYIAKK-VSEPLN--N
IDLDHPLS----NDSYEEITPLLRRLDSHQAKIQHQKLLLQKRQK-EFDTIISKIKEGMI
----------LLDDQARIVSINAEALKLFQINDDWHGRFMMEVSRDLTLKDLI-------
----------------------DQGLKGKKKEANIGIENNHYRVLVRPTTDNNRVTGLVV
LLFDVTDQLQMEQLQREFTANVSHELKTPLHVISGYSELLAN----QMVPNEEVPQFAAK
IHKESERLVKLVEDIINLSHLD--EQEKLPQETVNLYDLTQKVLEG-LQA----------
------------KADKKHIQINFNG---EEA--ILRGNPVLLNSLVYNLCDNAITYN-HE
K-GQVNVTLKNSPD-T--I-TLEVSDTGLGIAEKDKKRIFERFYRVDKSRS---KI--VG
GTGLGLSIVKSALDFHNGSIKVDSHL-GQGTTMTVLLHKQ--------------------
---------------------------
>oeoe26
-----------MRKVKNFFHNLLAFIRPLKNSSALIMTRSYFFLLAI------ITFSMVI
SVPTVLGYQLIRTQVQNANQYIKSLKKTNI------------------------------
-DSAHDWNIWIRNNTFDSDVIFIKAQTNKKKTFYSDGASHVASKNYKHLFFSK-------
-------KYILDSKNWHDFNHYKLYYTKTVTQY--------------GNHFTVWINLYKV
FNIIK---ITLYTLLIIICLVLI---FGVWLI------------WQLSQR-LTTPLS-DL
SSATEKVSLKIKQSNQRMEDRLPEPTSPT-----------------EVNELAVSFNQLLD
------------------------------------------------------------
------------------------------------------------------------
------VISEKEVREKQFVSDASHELKTPIAAINGHLKLIKR---RGREHPEIIENSFDY
ISNETRRMQHLVQNLLDLSHAE---RDELNITKINLSELLVEISKN-VPF----------
-------------PQKIKTKFSSNI--------YIKADLDQIHEIILAVLENSSKYS-PL
D-CPIILNIEQNSG-K--T-IMRIIDFGKGISANDKKHIFERFYRADASRS---NS--IP
GSGLGLSIVKELANRQHIKINVLDNH-PRGTIFELSLLR---------------------
---------------------------
>lcasei26
-------------------MKKRKQNQSSAAIMQRSLVSMVATLTLA------LGLLIVA
AVGHQLYEQVVLSTDHIAASLKQTVIDGDDD-----------------------------
-WENWRKNSTLDTSSTYVHVHNMRQDAKVKNYYSPATKKVQLA-----------------
-------KSFPFLTQLRYQANQGLFYYQEVHAK--------------GIRYEIWQSMNSY
LAVLIR--VLVVTMIVLVLAL-V---VSPIFI------------RRLAHR-LTGPLS-DL
SQSTKHAA----EHAKTGVEMLPVPDKPT-----------------EVTDLAKDFNDLLK
------------------------------------------------------------
------------------------------------------------------------
------QLHDRQEQQKLFIMNAAHELRTPIATIRSHAQLIER---HGRAHPEIVLKSVNY
ITEESRQMQQLIEELLQLSRAD---RLTLDTHLLNLSETVQHLAEK--------------
------------LASAFSQTIEVHV--TPNM--SVESNESAIEQILDNFVTNAAKYS-PA
D-TIIAVNLTRDDDGN--A-VLAVHDQGAGISAEDKSHVFERFYRSANVRG----T--VP
GTGLGLAIANQLATINNGRIKLQDNQ-PYGTIAELILPLATTKERHQLNES---------
---------------------------
>lbrev26
-----------------MSTKTPPRTYADIIRHSITSLLLTIGVIIV------ITVSITL
TIDQLVRAQDQAAKLSASLQTTQVSN----------------------------------
-FKDWLTINRSSGLNSHNTFVLIKNANGTTTSLLPHAQQLAKAN----------------
-------TWSVPFTHLVYIKGWGLFFSETLRTG--------------SRTYALFIGMHVL
IGNLHV--LISVLIIAIGLSL-L---IGLLYV------------RRLAKR-LSAPTL-TL
AQVAKQAA----ANSEATQPELPQPSEPV-----------------EIGQLASDFNQLLA
------------------------------------------------------------
------------------------------------------------------------
------AQNGRLQRERQFISDASHELRTPIATIRGNLKLIER---RGKQHPEIIPESLGF
IDQESLRMQHLIENLLHLSRAN---RAEISLHPVDIDPLVQSVIAH-YQP----------
-------------LIDQPITYDGPA---TPT--MVLADTDILHQVLTALLDNAHKYG-AP
D-QSIDVTVAKQAQ-H--V-TLSVADHGPGISTADRPHIFERFYRVDESRS---NK--IE
GSGLGLAIVAQLVRLSKGTITITDNP-PHGACFIISLPSANEN-----------------
---------------------------
>lplan26
----------------MPKNNTTPTYEQLINKAIRRLMLTITLLVSL------ITLLMVG
TQQTINTTREARDLMSSLNQANIKDV----------------------------------
-PSFIQWNNTTTRNTKQPAFIRVTTKKATLTTATKTKRTIITTPSSKSFFTK--------
-------QQTKLVGPLVYVRGFGFFLSYSEKDG--------------HNTYQLWVSLRRL
FNSL----LILILLMLAVTCA-A---LALGT---WWAHR-----L-ALRL-SDPTIK--L
LHATKYTS----NNPDSDQPTLDVPASPR-----------------EINDLGRAFNELLV
------------------------------------------------------------
------------------------------------------------------------
------TQNQRLQHERQFISDASHELRTPIAAIRGNLSLIKR---RGDAHPEVIPESLQF
IDEESLRMQHLIENLLHLSRAD---RAKLVLTDQDLSLLMLSLAEH-YQP----------
-------------SIDQPLTLAIDP----NI--HVQGNAEMLQQIVVALLDNAHKYS-PH
D-QPITLSLHQTDQ-A--V-ELAVADHGEGIPDDQKQAVFQRFYRVDQSRS---QA--IE
GSGLGLAIVQQLVTLNQANIKITDNQ-PSGSIFTVSWQL---------------------
---------------------------
>llact26
-----------------MKKTESKTSANIITETFVRIFLIFTLLVTI------IVSGIVA
FTSLQIRESEGTSLISSVQEAAE-------------------------------------
-NGNVNWDEFKLDSEKDEKSTFVRLTRASGDIDESHGTSHFL------------------
-------KSRLSWGNFSLSKDVIFWYSSETAKN--------------GNKVELWLNINIV
VKSM----IRAILVIVAVMII-L---FFIALI--------------LIRK-AANTISQPL
TDMMLATD----EKEVK---QLPVSKNPI-----------------EVRQLSQSFNRLLN
------------------------------------------------------------
------------------------------------------------------------
------RLNQKIENEQQFVSDASHELRTPVAAIRGHVTLLKR---RWHEHPEIIDDSLSY
IDEESLRMKGLIENLLTISR---GNHLEVNKEKFNLTEFTDKVVSE-IQP----------
-------------ALSQKITFNGKS----EI--FVRADKMSLYKIIIVFIENAGKYS-PQ
D-SEIKVKISSENH-Q--V-ELQVADEGVGIPEEEKINIFERFYRIDKSRS---SE--IP
GTGLGLAIAKQYAQLNHAEVFVTNNT-PKGSIFHLLMESIEN------------------
---------------------------
>ljohn26
-------------------------MNKKIRTTSQQLTQLFLTLFII------ILFLVNL
AFAGISTAFIYNNAHEQAEEVIDTISDNISDHDEHK------------------------
-NKNEWKLFLNAYLARQSNDAISLKTPKGKTVYSEDGEELFEK-----------------
-------VKNHRNYNNVVFMENSVYYLRTANED--------------GYRISVILNVDDL
FTLITH--LLLAIIILNLIAI-I---CSIPLI------------KRFSRK-WSQPLE-KI
DQDIEAIE----HQTTAKKKVFVPKQPA------------------EIHHLAQSFNKLLE
------------------------------------------------------------
------------------------------------------------------------
------YQDKAIQREQQFVTDASHELKTPLAAIRGHINLIKR---RGKEHPEIVAKSLQY
IDSESSRMEILVNELLELGRAK---KQHQSIDPIDLVPIVQKESEI-LEQ----------
------------EYDTCSVYISSPI----KL--FYPIEIKDFRLIVHNLLDNAAKYS-QD
N-AKIKVELQKDNG-Y--L-ILRVKDQGIGIRKENYDKIFDRFYREDQAHS---SQ--IK
GTGIGLAIVKDIVTKYHGKISVSANT-PKGVIFEIKLPL---------------------
---------------------------
>lacido26
--------------------MKKNTTSAQLTRLFVGLFVAILLLVNI------AFLIISS
SYIYYHAKSQSEQVIQAVEENLE-------------------------------------
-PKYDWSSLLDAFLAKQDDDAIILTTPTGRTYYSEDAH----------------------
-------ETFKVIGQKRHYQNFVFAKKHVYFLNQERHR---------AYQIHVAINVDEL
LNLI----TWLLFTMLGINIAAML--ISIPLI------------RRLSYR-WSRPIQ-NM
NMEIKDIR----KNGKKDQITVPTQPL-------------------EIKNLAKSFNNLLA
------------------------------------------------------------
------------------------------------------------------------
------FQKKALEREQQFVSDASHELKTPIAAIRGHVNLIKR---RGKSNPEIIPTSLNY
IDVESKKLETLVNELLTLGRID---HYTNNDQNTDLVKIVQEVISE-VQT----------
------------VYPH---TIQAKL--PNQL--IYSISTTDFYNIAHNLIENAAKYS-PE
N-SDIDITLVEKDK-H--I-IFKVADHGIGINSENKDKIFERFYREDNSHS---SK--IS
GSGLGLAIVQTEVNKYHGKIVLKDNT-PQGSIFIVSLPQK--------------------
---------------------------
>cdif712
-------------------MINKNVFTSTKNHLIKMYIIVVGSFLII------FSIFIYS
YFRGLTYSGIDSEINDELEYIVSQFKR---------------------------------
------------------------------------------------------------
-------TSFLNPIRLKDPKDMVYVYE--------------------DGRISYYTQNEYF
DELLPDRRLDKKNSFFKYTENGY---TFRELN------------VDVGRY-QIQIIR-NI
DSEMNSLR-----------QLTSVLIIG----------ILISVII-TYFVAVYLTRKALI
------------------------------------------------------------
------------------------------------------------------------
------PIETAWKNQAKFIQDASHELRTPITIVSSKLESMLK---SPESTVNDEVETIAT
AMKETRRLKKMITDLLSLTKED--SIVKVNLEEIDLEKLLEEISEDYIDI----------
-----------AEFQEKRFVFNSKL---KNK--VIITDKNKLRQLILIFIDNAFKYT-KL
G-DEIALELKEDIE-DE-V-TLLISDTGIGIKKEEIPLIFDRFFRSENVRN---KD--LE
GSGIGLSIARMISLNLSIDINVTSDV-DIGTTFELSIPKKLK------------------
---------------------------
>llac712
-----------------MKNIIKKVKSSAIVKNDGKNFLHFFLAFTV------IFVALAV
IIIQVMQLGMYRATDQNLHNLAQNRVFLEEA-----------------------------
------------------------------------------------------------
-------ANNQFGTSDSQDSGFYGPNNSVIFYDSEG-----------KSFMPSSESNGRI
STNFVMSRLQKAMKFNEKQIN-----TIQTVS--------------VKNP-YGDNWHYRY
LTTSQFII----TNSDGTVTPVYVQIFS----------NVDQIQD-AMSRAMWVIVTTMI
------------------------------------------------------------
-----------------------------------------------TFWILSVIISLYL
ANWTLKPILAAYEKQKEFVENASHELRTPLAILQNRLELLFQ---KPTATIIDESENISE
SLSEVRNMRLLTSNLLNLARRD--SGIKIEPEPTT-ATYFENIFNS-YEM----------
------------LTENAGKKFSGNL--KLEG--TVNLDQALIKQLLTILFDNALKYT-DS
E-GEISVDVIKNGG-F--L-TFAVADNGEGISDEDKKKIFDRFFRVDKART---RQ--KG
GLGLGLSLAKQIVEAYNGKITVEDNK-PKGTKFIVKIRVDSTISNPAKIFQKL-------
---------------------------
>saga712
-------------------MSKPIKISKFKKNVSDSHFIHFFTVFSG------IFLVMTV
IILQVMRYGVYSSVDS--------------------------------------------
------------------------------------------------------------
-------SLKYISTHPKNYINMVMSRTAAYL----------------DNSNIASVKLKPG
GQTVANTDIILFTSEEEVINY-----FDAFSN------------YQFLKP-NKKNLG-GI
SELTLTNI----FGQDETYHAVTVKVNNPAYPNVTYMTAIVNID--QLVNAKERYEKIII
------------------------------------------------------------
-------------------------------------------FVMTTFWIISIGASIYL
AKWAQKPIIENYERQKAFVENASHELRTPLAVLQNRLETLFR---KPNATILENSENIAS
SLDEVRNMRILTTNLLNLARRD--DGIKPELAVIK-PTLFDSIFEN-YDL----------
------------ITQENGKNFTGHNMIQDSF----KTDKTLLKQLMTILFDNAIKYT-DN
D-GSIDFTISETDK-Y--L-FLEIADNGPGISEEDKVRIFDRFYRVDKART---RQ--QG
GFGLGLSLAQQIVNSLRGNITVIDNK-PRGSIFKIKLPKVKG------------------
---------------------------
>smut712
-----------------MLIKLRKQKQDENISFFSHFFAVFTGIFFV------MTVIIIQ
VMHFGIYSSVDNSLKIATENVNDYVNMTLS------------------------------
------------------------------------------------------------
-------HNNPITEAENGDASFKVKSNGQMAAN--------------TDTILYDKKHNVI
NNVNAF--SSLYHIRPKLKDI-----GDIVEQ--------------EAKN-IYGQTE-KY
RTVTVKVN----NDFYPQIKFATIVINT------------TQLEEANTRYVTIIISVMIV
------------------------------------------------------------
------------------------------------------------FWLISVIASVYL
AKWSQKPILENYEKQKSFVENASHELRTPLAVLQNRLESLFR---KPEATILDSSESIAS
SLEEVRNMRMLTANLLNLARRD--DGIKPEITEIQ-PRFFDDTFKN-YEM----------
------------IARENGKKLHIIN--KVNR--QIKTDKTLLKQLMTILFDNAVKYT-DN
D-GEIWLDVKTTDR-S--L-IFSVADNGQGISDEDKKKIFDRFYRVDKART---RQ--KG
GFGLGLSLAKQITDSLKGSIIVKDKK-PQGVMFEARLLANK-------------------
---------------------------
>oeoe712
-------------------MSKTKINSKQYIKLFLLEAIGFLMIFSF------VGSYIYF
TYTRTVQRNADQILNSMVLRIQKSFRSGSKQLMIPGLVG---------------------
------------------------------------------------------------
-------QGQGSTTVGGTPSASSPQEGSLLKSNVSG-----------QDTIYYSKSGKIV
NSYSLGLRIWTYENLYKKISGELNNIQTIKLSGSYFRVRL----IKLKKP-IFLIYGANT
ILGTAKYAAVVYNFDTERSNMDSFRSVL----------FWTLMFAGMFSLVVSWLVTLRV
------------------------------------------------------------
------------------------------------------------------------
----MRPILQSWKQQQEFVNNAAHELRTPLTIIQNKMEGLLR---KPTSSVADVSENIVV
SLSEVRRLNQLTSDMLTLARTG-SNMTQLDPKMVDIENFIKEVIEP-YSE----------
------------IAASKKRKFAEEI----DIKGKMVIDTRRVHQLIVILLDNALKYT-EA
K-DLIKIKARREKN-N--L-VIEVADNGRGISAEAKKHVFDRFYREEKSGN---RS--TG
GTGLGLSIAKWIVNAFQGKISVSDNS-PKGTIFKVVLPQLKLNK----------------
---------------------------
>leum712
--------------------MPNAINKKQQVRGFIWLLASFFVIFSI------LASVIFV
SYTRTVFNSADSAINQTLSMYDSNGLLST-------------------------------
------------------------------------------------------------
-------SDKDVKKPQPLYNNTSTRTETWLFDK--------------NGKLIIDSNTEDT
RQAALQKALQQAIKFDKATMT-VKPNTYKFYGNYYRIIG-----FQFKKN-AAKGYNQIA
VHGMVTVNVTDTMDNLNNFKKVLFWSFG------------------LFGILLVIVSYLIA
------------------------------------------------------------
------------------------------------------------------------
-RRNMKPILKSWQQQQDFVNNAAHELRTPMAVIQGKLETMLT---KPESTVRDQSNAIIL
SLSEVRRLNSLTNNMLTLAKTG-SNMTTIEKESTDVKQFLENIITP-YQE----------
----------MAEFEEKAVTLEVDV----NQ--AIFIDQKRIHQLLVLLLDNALKYS-DA
G-ATIAVKAGIEKK-K--F-VLTIADSGRGISDEAKKHVFDRFYREDKTGN---RQ--TG
GTGLGLSIAEWVVHAHGGKITVADNQ-PQGTVFKVILPL---------------------
---------------------------
>lcit712
--------------------MPNVINKQQQIRGFLLLIASFFVIFSV------LGGVIYW
SYTRTIFQNSDSAITQQIKQFNLAGALR--------------------------------
------------------------------------------------------------
-------DSEDTNRKSPMLLQSNTLADVWVYDK--------------DKHLLLDDRIPES
LQEIYR---KQFKYRGNFISSRP---KTVQIEGNYYRVASVEFIDNTRNN-SGQLVKYGI
ITVNVNDT----IFNLNHFKKVILWSFG------------------TFGLLALMVSYWIS
------------------------------------------------------------
------------------------------------------------------------
-LKNMKPIIKSWQQQQDFVNNAAHELRTPMAVIQGKLENMLT---HPESTVREQSNAIIL
SLSEVRRLTSLTNNMLTLAKSE-SNMTRIEKEPTNIADFLSRILAP-YQE----------
------------MAEFDGKQVLLSA--HVNQ--PIYIDQKRIHQLIVLLVDNAMKYS-EA
G-ATVAIAASIEKR-K--F-VLTVADTGRGISDEAKKHVFDRFYREDKTGS---RE--TG
GTGLGLSIAEWIVRAHGGKITVADNQ-PKGTVFRITLPL---------------------
---------------------------
>lsei712
-------------------MNAEKGIKHQQRRLFIGQLLSFAGLFVV------LGIIVFF
LYERSIYQDIDHTLEQQQAMIL--------------------------------------
------------------------------------------------------------
-------NPNEETTKLGPQQPGTRVTHPAPFR---------------TNMVVFNQKGRII
NQAMLGERFYAYFKNLKLDRS-----AQNKLQ--------------TLTT-STGTFRTLL
IKAPKYSA----DPQYAGHYVLILQNTDAQEAAIRSFRQVLIVTIILFWALALGLSYWLS
------------------------------------------------------------
------------------------------------------------------------
-TRAMRPIVRSWQRQQDFVADAAHELRAPLAVIQSKQEALLT---KPQATIIDESEAIAT
SLGETKRLRQLTDDLLTIAKAD-SNTIEIELVDQPFEKAFEPQLSS-YQD----------
------------IAVSQQKSFTTTL--PKAG--HALFDTARMKQLLVILLDNAFKYT-QA
G-DSIWVEVTQTPR-D--W-QLQVGNSGPSIADADKARVFERFYREDASRS---RQ--TG
GSGLGLAIARWIVTMHHGHIEVKDVH-PHGALFIATFPNKPRMR----------------
---------------------------
>lvis712
--------------------MSNKVNRAQRRRLFLSSFIGFTIIFIL------LGVIVFV
LFRRAILTSTDQALRVERSARLAGPPKKQRLQKPFG------------------------
------------------------------------------------------------
-------QATRDLQRGQQQTTHPFMTTTVVFNR--------------NGKILNRSQLGSR
YDTLKTLTLNKSETGKIRSVV-VNGKYNFRTL--LVKIPKDNGDKTVAGH-YLMILE-NI
DPQKAAMS------SFTRVMLITMGIFW------------------LLSILMSVWMSRLT
------------------------------------------------------------
------------------------------------------------------------
----MRPILRSWERQTEFVGNAAHELRTPLTIIQNKLELLLT---KPNDKIIDQAENIAI
ANSESQRLQKLTQDLLALARSD-SNTVQTNFEVTRLARFMTDIVEP-YSE----------
------------IAASQGKSLSLTP--VTDF--KATLDQNLIHQLMNILIDNALKYS-PQ
G-RAITISARLIGR-K--W-QLIVADQGIGIQAGDRRRIFDRFYRVDTSRS---RQ--TG
GNGLGLSIAQWIVGLHHGTIVVKDNL-PQGTQFVATFPLNPSASLTGRRDKKQ-------
---------------------------
>bsubti26
--------------------------MKLKTKIHLYTSISLLILLIL------VHTAVYL
IFSSALTSKDAARLADETDNIAEALRAAETE-----------------------------
-GVALQDMLQAYLPANGMVRVVNGDQKAVMTITKEKAYKDFPLSFH--------------
-------SGETADVRKPDGKLFAEAAVPVIWT---------------DGQVVSLQLVERL
ENTEESLFLLKIILIAASAAVCI---ASFFAG------------SLLARR-IINPIR-RL
MITMKDIQ----RDKEFKTISLEGQSND------------------ELYQMGLTFNEMAM
------------------------------------------------------------
------------------------------------------------------------
------MLKEHYDKQQQFVQDASHELKTPLTIIESYSSLMKR---WGAKKPEVLEESIEA
IHSEAVHMKKLTNQLLALAKSH--QGLEVDLKTIDLIKAARAVMQT-LQS----------
-------------VYQRDILLETDK---ESL--LVKADEERIKQLLTILLDNAIKYS---
E-KPIEMSAGTRNG-R--P-FLSVRDEGIGIPEEHIPHLFERFYRADEARN---RK--TG
GTGLGLSIAKQIADEHGIELSVKSKP-GQGTAVTMQFSEQNGGGR---------------
---------------------------
>oihey26
--------------------MIFRKLINFFSSITLRKKIIFFSTFFMLILILIVNTAIYF
LFYQSASEGELDQLTTHTDTLVEKIGENSSV-----------------------------
-SLEEMKDLLTAYLPTNGMIRVIDANENKLIDQKKPEYTEVPIEYT--------------
-------TTERREVISSDQADVAMVSKPIIWQN--------------GEIVTIQVSDHLI
HMSETMQILRYVLFFSSAIIL-I---PTIIAS--ILLSR-----F-LLNP-----IQ-KL
KETMQTNI----SKRDWKKIDIENRSKD------------------ELYEMEVTFNEMID
------------------------------------------------------------
------------------------------------------------------------
------SLKENYEKQEIFVSNASHELKTPIQIIKSYAQLLSR---RGEGNPELLQESTEA
IDSEADRMQNLVEQMLALAKNQ----QEQVVETVDMKELLQQVADT-FQK----------
------------AYAPREIILFTDE--KTKY--MWQGNPDQIKQVIYILLTNALKYS---
E-KEVNIRLQQKSD-E--M-IVSVQDFGEGLAEQDQQHIFERFYRVDRARN---RE--TG
GTGLGLAIAKVIVETYQGEITVQSKL-GEGSIFHIHLPNMDQ------------------
---------------------------
>tteng26
--------------------MVKMKIKLLPQRITLKIALLYSAVFSF------VLISLNA
SVLYTLKYYLIYQSMEQVSTQAEVIK----------------------------------
-AKLSEAKQNMDGALKDTAFSGIPDENIYVKIFDSKGRLLYLSKKLERVAIPYN------
-------TNLEVPVKVDEFDKDLVYLNTVFKKG--------------DATFYIQVIKDMK
NEYAFLKLLFILMFFADGAGI-F---ISFVTG--YFVTK-----R-ALRP-----VD-YM
IKEVKDID----AKGLN--KRLKVYGEE----------------D-ELTRLAKTFNDMLD
------------------------------------------------------------
------------------------------------------------------------
------RLEESFARQNRFVSDASHELRTPISVIKGYIDMLDR---WGKDDREVLEEGIKA
IKKETLEMESLVEKLLFLAKGD-DRSIKLERESFDLKEIAEEVVRE-IKL----------
------------IYEGKNVSLKGEN-----V--RINADKKLIKEVLRILLDNAAKYT-SK
N-GNIEIEIGSGDE----A-YIKVKDDGIGIPEEDLPYIFERFYRVDKARS---KD--TG
GTGLGLSIAKWIVEEHGGVIGVKSEV-GKGTEFTVMLPLINDSK----------------
---------------------------
>saga678
--------------MKNKKDQFIGVKQPLSKKLSQLVFILFFSLFTV------FSVLVYT
SATRYVLHREKINVGRSLEKTRVRLSQANSSLTSDDILEILYNQVFA-------------
-DDIYPHKRQNGIVRTGESIDSILYVNQEMTLYDVNRKPVFSTLRTGMPTIGK-------
-------SMGKVIISKVADMEGFVGTKAIYSQK----TGQL------LGYVQIFYNLGRY
YSMRQN--IIVFLIMMEVLGT-V---LALVVI------------NSATKR-IVRPVK-NL
HDLMHQIS----ENPSNLEIRSKVRSED------------------EIGELSRIFDGMLD
------------------------------------------------------------
------------------------------------------------------------
------QLEDYTRRQSQFISDVSHELRTPVAVVKGHIGLLQR---WGKDDPEILEESLAA
AYHEADRMSLMINDMLNMIRVQ-GSLELHQDEVTDLSSSISVVIEN-FRI----------
------------LREDFQFIFENNI--SDIV--WGKIYKIHFEQALMILIDNAIKYS-PS
Y-KEVSVVLSVDND-F--A-TVVVKDKGEGISDEDIEFIFDRFYRTDKSRN---RESTQA
GLGIGLSVFKQIMDAYHLKVDIKSEL-NQGTEFIVRIPIKKFEETKEI------------
---------------------------
>saur678
-----------------------MTKRKLRNNWIIVTTMITFVTIFL------FCLIIIF
FLKDTLHNSELDDAERSSSDINNLFHSKP-------------------------------
-VKDISALDLNASLGNFQEIIIYDEHNNKLFETSNDNTVRVEPGYEHR------------
-------YFDRVIKKRYKGIEYLIIKEPITTQDF-------------KGYSLLIHSLENY
DNIVKS--LYIIALAFGVIAT-I---ITATIS--YVFST-----Q-ITKP-----LV-SL
SNKMIEIR----RDGFQNKLQLNTNYE-------------------EIDNLANTFNEMMS
------------------------------------------------------------
------------------------------------------------------------
------QIEESFNQQRQFVEDASHELRTPLQIIQGHLNLIQR---WGKKDPAVLEESLNI
SIEEMNRIIKLVEELLELTKGD-VNDISSEAQTVHINDEIRSRIHS-LKQ----------
------------LHPDYQFDTDLTS---KNL--EIKMKPHQFEQLFLIFIDNAIKYD-VK
N-KKIKVKTRLKNK-Q--K-IIEITDHGIGIPEEDQDFIFDRFYRVDKSRS---RS--QG
GNGLGLSIAQKIIQLNGGSIKIKSEI-NKGTTFKIIF-----------------------
---------------------------
>llac678
MNANKKMKKLFTFNKKKETVEESSAKRSIMLRWAFANTVFCFITFTL------FATLTYQ
LTISSFIKEEQRLLTGSMDSAEEVLEQADAPLNSTNLN----------------------
-TYIEATSKIQNGESEGMSLGSIIGTRKAFYIYDLNHKLLYSTNRHDFGFQK--------
-------QGNNEMKEIQGENPGYLVQRKIVSKG----TGQV------VGYLQAFYDTTTY
HRISNL--LLVVLLILEIVAL-I---VAQMIG--YFMAN-----Y-FMKP-----LE-KL
YQGMQEMA----SDPTNDFKPIEIESGD------------------EIEELAHVYNDMML
------------------------------------------------------------
------------------------------------------------------------
------KMKAYLEQQNRFVSDVSHELRTPLAVLDGHINLLNR---WGKNDPEVLDESLQA
SLDEVDRMKKMLEEMLALARLE-NVDLSSEELDCDVGKVSNHALKN-FQL----------
------------LHEDFEIVLDNQL--IYPV--HARISENHFEQGLRILLDNAVKYSPDD
R-KEIVITVSEDEQ-F--V-ITSVSDKGIGIAEEDINHLFERFFRADKARN---RE--IG
GTGLGLPILARLAENYQGEIEVSSEL-GIGSTFTLKFPKM--------------------
---------------------------
>gkau678
------------------MKREAIRRLSLKGKLTVLSAGAIFITYFV------FTFLQYH
MVKQWLLKEEEKTMEQTVAEIETYYAEKRNLSWE--------------------------
-GIRRSRAFLEKLNERYQLIRVTDEKGNVIVSVSNGAAVSLSPSEMP-------------
-------DKRKMDEHFINNERFLLLRQPLHIGNL-------------HGTIEIARRLARF
QQVTNT--LFLIMTAIGFLAM-A---ASAVAG------------RFVAQS-FVRPLQ-TL
AKTMADIQ----NNGLKRRIDVPPARD-------------------EIAELMVMFNGMMD
------------------------------------------------------------
------------------------------------------------------------
------EIERSFAMQRQFVEDASHELRTPLAILQGHLSLLQR---WGKHNPEILEESLEA
AVKEAERLKRLVLELLDLSRAE-AITVPDEVAPMDAAAAVGQVVKN-FRV----------
------------LHPDFQFLIDQPD--KPIA--RAAMAKHHFEQLLFILLDNAVKYS-QR
V-KQIAISLREEGP-F--V-IVSIRDYGIGIPKEELKNVFLRFYRVDKARS---RE--QG
GAGLGLSIAKEIIDKYGGQIALESEV-GKGTTVELAIPKAE-------------------
---------------------------
>lgas678
-------MKMMKHVKKQNKSTKETLKSSLTFKWVSLVAATITVSFVI------FSIAIYS
LVKQQIVSQERNLTESVATTFQRRLVEIPTSLQISNVVPQLSPNTNRILE----------
-GQTPITSNDGGNVFNDDVLATLSNRDTSITIYNPSGDVVFSNGNVPDNGMPHFSKT---
-------ENHVLKVETTKGKIHMKIYQKIFSDK----TRRL------TGYLIVDNSMDQQ
NHVLKS--IRNWMIGLSIIAI-I---VFVGLS--YLIVN-----S-VVQP-----IK-KM
SQISHDIN----EDPTNKRRVPDLHRND------------------ELGELAISFNEMLD
------------------------------------------------------------
------------------------------------------------------------
------RMQAYMQQQKQFVGDVSHELRTPVAVIEGHLNLLER---WGKDDPQVLEESIQA
SLQESKRMKHLIQEMLDLTRAE-QVDLQYPDKTADVNEVLNRTVND-MRM----------
------------IHQDFTITYDDSD-LAPDT--IIKIYRNHLEQILIILIDNAIKYS-TD
R-KEILVDAATEKD-K--V-KISVQDFGEGIAPDEQDKIFNRFYRVDKART---RE--KG
GNGLGLAIAQKLVESYHGKISVSSTL-GSGSKFMIEFPLLKSKSENK-------------
---------------------------
>ljoh678
---------MMKHVKKQNKSKKETLKSSLTFKWVSLVAATITVSFVI------FSIAIYS
LVKQQIISQERNLTESVATTFQRRLVEIPTSLQISNVVPQLSPNTNRILE----------
-GQTPITSNNGGNVFNDDVLATLSNRDTSITIYNPAGDVVFSNGNVPDEGMPQFSKT---
-------ESHVLKVVTTQGKIHMKVYQKIFSERTHRL----------TGYLIVDNSMDQQ
NQVLKS--IRHWMISLSVIAI-V---VFIGLS------------YLIVNS-VVQPIK-KM
SQISHDIN----KDPTDKRRVPDLHRND------------------ELGELAISFNKMLD
------------------------------------------------------------
------------------------------------------------------------
------RMQAYMQQQKQFVGDVSHELRTPVAVIEGHLNLLER---WGKDDPQVLEESIQA
SLQESKRMKHLIQEMLDLTRAE-QVDLQYPDKTTDVNEVLNRTVND-MRM----------
------------IHQDFTITYDDAD-LKPDT--IVKIYRNHLEQILIILIDNAIKYS-TD
R-KEILVAAATEED-K--V-KILVQDFGEGIAPDEQDKIFNRFYRVDKART---RE--KG
GNGLGLAIAQKLVESYHGKISVSSTL-GSGSKFMIEFPLLKSESDK--------------
---------------------------
>lbul678
-----------MPKQKAASGKKGTRHVSLIVRWVSIVAMTIMVSFLV------FSAVVYN
TVKQEALSQQKYMSNEVVNVLRKRLIGIDDELEITNVVQQLSPNTRRILTGG--------
-PALSENDNSNSSVFGYSVLSTVTNPDMTVAIYNLRNEIVFHNGDSAPKLVKFTS-----
-------ESKSVTKEGKDGQSSLYVYRKVRNRK----SHKL------TGYIVVKNQMTGY
NRLISR--TLKAMLWLSILGI-S---LAIVIS--YLVVR-----S-VVRP-----IN-KM
SKVAREVN----ADPNSTARIPELHRND------------------ELEELALSFNMMLD
------------------------------------------------------------
------------------------------------------------------------
------RMQKYIEQQKQFVSDVSHELRTPVAVIEGHLSMLKR---WGKDDPQVLEESIDA
SISEAERMKHLIQEMLDLTRAE-QISVHYPNAIAEPMEVLTRVVGD-IGM----------
------------VHPDFKISLEVED-LDPDT--KIQIYQGHLEQILIILIDNGIKYS-TD
R-KEIAVAAGQSGQ-E--M-QIVVQDYGEGISDEDKKKIFNRFYRVDKART---RE--KG
GNGLGLSIAQKLVESYHGTIDVESVL-GQGSQFRITFPVLTDEEVKELESREEQKQAGTE
SPKQDPTI-------------------
>lhel678
------------MKTMTKNKNKETKHSSLIVRWVSIVALTITVSFVI------FSVVVYQ
IVSRQSLDQQEEMSLNVVTTLNRTLSSIPDELEISNVIPSLSPATRRILKG---------
-EPAISDKDSTNNAFSDNLIASISNPDINSAVYNKHGEIVFTNGNVTPKFKSFK------
-------EVSKNELVKRNGHQILLTYQKVYSSV----NNKL------TGYIVVSNNMTYY
NSLMKN--LLHSMVAISIIAI-V---VFVVTS--YILVF-----N-VVKP-----IK-RM
SKVAQEVN----ADPNSGARIKELNRDD------------------ELENLATSINQMLD
------------------------------------------------------------
------------------------------------------------------------
------RMQSYIEQQKQFVGDVSHELRTPVAVIEGHLNMLER---WGKDDPQILDESIKA
SLQEADRMKHLIQEMLDLTRAE-QIDVQYPHEVTNVYDTVKRVVAD-LAM----------
------------VHPDFEIRLDEDD-LPQDT--EIQIYHGHLEQLLVILIDNAIKYS-TN
L-KQINVSAGLTKK-E--V-NIIVQDFGEGISKEDQKKIFNRFYRVDKART---RE--KG
GNGLGLSIAHKLVDSYHGEISVESVE-GQGSQFKLTFPLISKKKAAKLKKLNENSELPKS
NLE------------------------
>laci678
---------MKMMIKNNKEAQEETKHSSLIIRWVSIVALTITVSFVI------FSVVVYQ
IVSQQSLNQQEETSANVAVTLDRTLSSIPNELEISNVIPSLSPSTRRVLKG---------
-GPAISSKDANNNAFSDNLISSISNPDISVAVYNKHNEVVFANGDTTPKFKPF-------
-------KGDSNVVKIKQNRRLLLITYQKVYSSVNNKL---------TGYIVVSNSMRYY
NNLMNN--LLRLMLVLSLIAI-V---AFIGIS--YILV------VSVVKP-----IK-NM
SKVAKEVN----ADPNSVARIKELNRDD------------------ELEELATSINKMLD
------------------------------------------------------------
------------------------------------------------------------
------RMQSYIEQQKQFVGDVSHELRTPVAVIEGHLNMLER---WGKDDPQILDESIKA
SLQEADRMKHLIQEMLDLTRAE-QIDVQYPYEVTNVNETVKRVVSD-LAM----------
------------VHSDFKIQLDEDD-LPPDT--EIQIYHGHLEQLLVILIDNGIKYS-TD
I-KQINVSAGVTKK-E--V-NIIVQDFGEGISQEDQEKIFNRFYRVDKART---RE--KG
GNGLGLSIAQKLVDSYDGEISVESVE-GQGSQFKLRFPRLTKKQAAKLRKLSENAKKPKS
NLE------------------------
>lsak678
--------MITNDLETPSENNNKGRKISLKVKWAAAVGLAIFITFAI------FSIVIFS
SISNILLHKEVDNVHDTVTVIQQRLGRPEKTLTSEFVA----------------------
-EQLDPAPRDSKAIYQDSVLMRLAQQDTTVKVYDQNRQGLFASRGRATSFPKQ-------
-------DTDVLKREHIFGKIHLMGIRPIKTAN----TNRT------IGYVEVTNNLRDY
NHAMLE--LRIVLVVVVLFAM-L---FSAVIG--YLLAN-----R-FLQP-----IE-AM
KQTIEAIN----VEPNSNVRIPETRRSQ----------------D-ELSDLVIAFNEMLN
------------------------------------------------------------
------------------------------------------------------------
------RIQHYFEQQDQFVSDVSHELRTPVAIIEGHLQLLNR---WGKDDPEVLSESLAA
SLQEILRMKNLIQEMLDLTRAD-QAVTQGTTEVTDVGKVVLQNYHN-FEM----------
------------LYPEFTFILDDDL--HGQA--LVNINRNHLEQIMIILLDNAVKYS-TT
R-KEIHIAVANDER-Y--A-QVAVQDFGEGISEEDKKKVFHRFYRVDKARS---RE--KG
GNGLGLAIAQQLVEGYDGNVSLESSV-GHGSVFRIELPLIRETKAAPEEDAD--------
---------------------------
>lsei678
----------MIPKKQTLEQTRKSPRISLKVKWALTVGVGIFVTFVT------FSMILYG
AMRQILVNQERRTVTDTLNTVVQRLSPVSGDLTMAQVVPRLEGAMPSGQ-----------
-ASIPAPSESQNRIFSDSVIQKLAQADVSVSVFSPDRTNIFQSRDTPITLGKV-------
-------HGVEVQEANIDDFHGLVGTAPIYSAT----SSDL------IGYVQVTDKLTAF
HATMHE--ITLLIMGLSFAAI-L---ISILIG------------YALATR-FLKPIK-LI
TNAIDVVN----EEPQSTVRIPALKRND------------------ELGDLVLEFNGMLD
------------------------------------------------------------
------------------------------------------------------------
------RIQRYIDQQGEFVQDVSHELRTPVAILEGHLQLLNR---WGKDDPEVLAESLTA
SLQEVTRMKSLIQEMLDLTRAD-QVDIQFPNAVVDVHQTVQQVVGD-FRM----------
------------IHPEFTFTLDDDL--EQKT--FVRMYRNHLEQVMIILLDNAVKYS-TD
R-KEIHVSMAENSVSG--V-AVAVQDFGEGIAEADRRRVFNRFYRVDKARS---RE--KG
GNGLGLSIAQQLVESYHGQIEVDSAL-GHGSIFRIDLPTITEAKAQALAAQETTKRAEAG
KTDTHIKSNL-----------------
>pepe678
----------------MENKVIKKKRMSLKWKWAIGTGVGVLLIFAL------FSFFVFK
IVTDSLYAEEHRDVESTVTQVRSRLQNANEINYKTTDIFRPD------------------
-LNQKSAVNNNQGGFNDSLLASLTRRDLVVSVYNLEKESVFSNQRISMKTTLS-------
-------ERKSIKRSKFHHKDIIVGQAPIINKD-----NQV------IGYVRVVDLLVKY
NNRYQR--LIWLFTLTSLLIF-M---VISIFG--YGLTA-----Y-LLKP-----MN-LI
NQSMRNLE----EDPQTDLRVPEIDTND------------------ELSDLAHEFNDMID
------------------------------------------------------------
------------------------------------------------------------
------RMQRYIDQQRQFVEDVSHELRTPVAVVEGHLKMLDR---WGKDDPQVLDESIKA
SLEETQRMKSLVSEMLDLTRAD-QIEINYADEKTNVVQLVNQVFND-FKM----------
------------IHPEFNFVMDDDI--TGEP--IVPIYRNHLEQILVILLDNAIKYS-KD
R-KEIHISTANTKK-T--V-EIAVQDFGEGIAEENLKQVFNRFYRIDKARS---RD--QG
GNGLGLSIAKKLTEEYHGNISLESSV-GSGSIFRIKLPIIEDQQIEISEK----------
---------------------------
>lreu678
-----------------MKQKDERRFVSLKIKWAAGTALGSLIIFCI------VAMALFS
AFTQNLFHQERQLLNQGMTNISTQLSTVDKPLTKKNVSHLID------------------
-PDRNRSNIISGEEYKRPVIKELSDGHLVINIYNPDGKNILSTGRYIKKPQFT-------
-------TNRNIHIAAGPDHDVLVGQMPIYGQN----NRQL------IGYLQVENNLDAY
MQSYHQ--LALVCILALCLVV-I---ASGLLG--YFLSL-----F-LLRP-----LD-GI
HDTVKEIS----ADPTKDVRVPTTNRND------------------ELAELITMFNEMLD
------------------------------------------------------------
------------------------------------------------------------
------RMQRYIDQQSQFVSDVSHELRTPVAIIQGHLEMLQR---WGKDDPKVLDDSIKA
TLIETRRMKNLVQEMLDLSRAE-QVEINFRNQHTIVNDVVHQVYNN-FKM----------
------------LYPDFTFRLDDDL--KEPI--MVDIYRDHLEQVLVILCDNAVKYS-TD
DHKEIHIILSRGMN-T--V-EIGIQDFGEGISPENVKRVFDRFYRVDKARS---RK--KG
GNGLGLSIAKRLIEGYHGSITLESSV-GAGSLFRIILPIIEDPETKK-------------
---------------------------
>lfer678
-------------MVAMDERKRGNRFVSLKLKWALGTALGSLIISLA------VVMVLFS
SFTQDLLGQERQTLTQSLMAISQKLGQASESELTASKVDQTLKD----------------
-NALTPKEAGSGKVYRRPVVQGLSDGHLTVTVYNRSGKDLFATGEENQGFQKV-------
-------SEQTIKTVSGKKHQYLIGRVPIRSSK----THQV------IGYLQVENNLDNY
FQHYRR--LQLISILALSLVV-I---FSGLMG--YFLS------YFLLRP-----LN-DI
QETVEVLS----DDPTKNRRVPVTSRND------------------ELGELAWMFNEMID
------------------------------------------------------------
------------------------------------------------------------
------RTQRYIDQQSQFVGDVSHELRTPVAIIQGHMQLLER---WGKDDPKQLEESIQA
ALAETNRMNTLIKEMLDLTRAG-QVEVNFRNATTPVKKLVNQVYDN-FRM----------
------------IHPDFHFSLDDDL--DEDV--LVPVYRDHLEQILIILCDNAVKYS-NE
R-KEIHLSLSRNLR-A--V-EIGVQDFGEGISQEDLHRVFDRFYRVDKARS---RK--KG
GNGLGLAIAKRLVEGYHGTVTVESQL-GSGSLFRITLPIVEPGDEKEAKNKESGK-----
---------------------------
>leum678
-----------MDNNEKETTKKAVRRFSLRWQLALGMASGFFVIFIV------FALLL--
------------------------------------------------------------
------------------------------------------------------------
-----------------------------------------------SGLIKHHYGALPN
EVIFW---LWVIIAFGGLAIF-I---FALILT------------KVILRP-----VR-LI
ETTIEAFE----DDPMTEVRASEVGAND------------------EFSDLTRILNRTID
------------------------------------------------------------
------------------------------------------------------------
------RLQALISAQQQFVSDVSHELRTPVTIVKGHMELLNR---WGKDDPEVLEDSIKS
SLAEVQRMETLINEMLNLTRAE-QIPVDNVKEITDVGGTMHRVYDN-FKM----------
------------IHPDFSFTLDDDL--STKA--RVKIRQDHMEQILIILADNAVKYS-LD
R-HEIHFALSQTAN-R--V-EIGVQDFGEGLKPEDAKRVFDRFYRVDKARS---RA--KG
GTGLGLSIAQRLVEAYGGTIALESAE-GSGSIFTVYLPLYVEEKNESN------------
---------------------------
>lcit678
------------MTETKKTTEKTLRRFTLSWQLALGMASGFFVIFII-------------
------------------------------------------------------------
------------------------------------------------------------
-----------------------------------------------FAFVLSQILKQYY
GRLPET--LYQWLGITILLGG-L---FVFGFA------------FMLTRY-ILRPVK-SI
KTTIEAFE----DDPMTNVRADRANVND------------------EFYDLVNILNRMID
------------------------------------------------------------
------------------------------------------------------------
------RLQSLIGAQQQFVSDVSHELRTPVTIVKGHMDLLNR---WGKDEPEVLEDSIKS
SLAEMQRMETLINEMLNLTRAE-QIPIENVQEVTEVGGLVHRVFDN-FKL----------
------------IHPDFIFTLDDDL--TQDA--NVKVRQDHMEQILIILADNAVKYS-LD
R-KEIHFALSQTTN-R--V-EIGIQDFGEGLSSEDAARVFDRFYRVDKARS---RA--KG
GNGLGLSIAQRLVKAYGGEITLESAL-GSGSVFTIRLPLQRENKNDQKLSN---------
---------------------------
>lpla678
----------MTDADTNQVTPKPRRRWSLKWKWALGTAIGSALIFIC------FSLLVYK
SFTNLLLRQEQRNVASAVTTVQQSLRTESKGLTIKSVAAKLQPEASVEPATT--------
-MSERKHGVLQSKIFSDSDLTALSRTNLAVTVYDPHGNTLYLSRKDAHEFSKN-------
-------KTRQVVVIGRGSDAELVGRAPIYAAS----NHRL------IGYTQVTDNLAEY
HSTTQN--LIWIFIVMTMITI-F---GATLLG--YFLAA-----F-LLRP-----MR-KI
KQTINAVN----DDPQTDSRVPDLKRND------------------ELSDLAVVFNDMLD
------------------------------------------------------------
------------------------------------------------------------
------QMQRYINQQQQFVEDVSHELRTPVAIIQGHMELLNR---WGKDDPQVLSESLAA
SLSETKRMQSLVQEMLDLSRAE-QLEINFSHETSDVQKLVTQAFND-FTM----------
------------IHPDFHFTFDDDV--KKPV--YAQIYRNHLEQILIILLDNAVKYS-TR
R-KEIHLSLSTDYR-Y--I-EVAVQDFGEGISKDNLDRVFNRFYRVDKARS---RD--KG
GNGLGLSIAQRLVEGYHGHISVESVV-GQGSIFRFQLPILRDAKLLAKAEAETNDVEKIA
KSELPAGIRPATRDEDEAPLDDHEHDH
>lvis678
---MTQTDKTPELTGDSVAPKKAGFRFSLKWEWALSTAFGVLVIFAA------IVFLIFN
SFMTVLMRQEKTHVSDTLNVVVEKLNSQKQLTSTNVNQLLR-------------------
-PQAVVSATKQPTPYNNAVIASLARDSQAVTVYDADGQSLFATRQGDVSFRRA-------
-------SKQSISTQTVSGRKNLVGRSPIRAKQ----GNRI------LGYVQVTDNLRDY
RATQVK--LLQVEVVLGLMAG-L---AAAVLS--YSLAT-----F-LLRP-----VE-EI
RETIHAVR----EDPQTDKRVPEMHHQD------------------ELSDLGSLFNDMLD
------------------------------------------------------------
------------------------------------------------------------
------TTQRYMDQQQQFVEDVSHELRTPVAIIQGHMEMLDR---WGKEDPEVLDESIKA
SLQETKRMKSLVQEMLDLQRAE-QIEVNYPNEVTDVSEVVEQVFDN-FKM----------
------------IHPDYVFILDDDV--HQPL--QAQIYRNHLEQILIILMDNAVKYS-QT
R-KEVHLTYESDLR-N--L-EVAVQDFGEGISQENRKRVFNRFYRVDKARS---RT--KG
GNGLGLAIAKRLIEAYHGQITIESAL-GHGSVFRISLPILSPEAAQALNAKKEQTQAAND
IPGIQSELLVDDSEDSTKSE-------
>lsal678
--------------METTNEKKKKKFFSINLKWSLGTGLGVVIIFAV------FATLLFQ
SFSSLLIRQEKGHSEEAMNAVTLRLAQSSNTLTDTGVRDILSSS----------------
-WNDDIQNRKQAAIYSDSVLTATSGKNIGISVYSVNKELLFASRGVLVDFSSKNKQKITK
----------------INGQTVYIVRRPVYSNK----SNKL------IGYVQVTNKLADY
DATRHK--LILIFIVFGVTAG-L---ASALVG--YVLSA-----W-LLRP-----IE-LI
NETIGKIN----TDDER--DSLANVRVP-----------ILNQND-ELSELSNLFNDMLD
------------------------------------------------------------
------------------------------------------------------------
------RMERYIQQQQQFVEDVSHELRTPVAIIQGHLDLLSR---WGKDDPQILEESISA
SLQEITRMKSLVQEMLDLSRAE-QVELQFGNEVSDAREVGLQVFNN-FKM----------
------------IHPDFTFVLDNDL--KNNT--PVKIYRNHLEQVLIILMDNAVKYS-QD
R-KEVHMSISKNSK-L--V-EFVVQDFGVGISQENIDKIFDRFYRVDKARS---RD--KG
GNGLGLSIARKLVEGYHGSMSVESVE-GQGSLFRISLPLVDLDNKK--------------
---------------------------
>cdif220a
--------------MKSKNIKVNPDFTQVRNKIFMRTALMAFIAII-------FIWILYS
FILYGKFSIWIVSFFE--------------------------------------------
------------------------------------------------------------
-----------------------------------------------NAFRMEYKAALNL
YQQIFRNSMELFMILAMVIVFFI---IFRVYL--NW----------FTKY-----FS-EI
NQGIDSLI----KEDVG-----EVALSP----------ELLAIEK-KINSIKHILEQRKF
------------------------------------------------------------
------------------------------------------------------------
------ETQMAEQRKNELIVYLAHDLKTPLTSVIGYLTLLRD---ESQISEELRKKYLSI
SLDKAERLEDLINEFFEITRFN-LSNISLEYSTVSLTRMLEQLTYE-FKP----------
------------TLMSKNLKYTLNV--TPNM--MIRCDVNKMQRVFDNLLRNAVYYS-FE
D-TTIEITAVQEDD-Y--I-KLKFINHSNMIPEEKLERIFEQFYRLDTSRN---SN--SG
RAGLGLAIAKEIVELHNGTITAHSEN--NIITFKVIIPIVGNL-----------------
---------------------------
>cdif461b
-------------------------MKNQSLITQFRHTFIFIIIASI------VATVITY
VFALYLYIHSLNKDIYPPNYYERQVPRIEKYINEKNIT----------------------
-LLSQSNEEGLKRTIRGDDMLYQVVDNNGNILYGTNPKKLFKTKE---------------
-------ELFNNFINKTVRKGGYIHTVPIKGDN-----GKI------EGAVILFYQVKIT
FANIRGRFVFAVIIMALFSPF-L---YIVGFT--RWLSK-----R-FVKN-INQPLH-LL
IDASKKIK----EKDLD--FEIDYYSDN----------ELGKLCS-AFSEMKDELKGSLS
------------------------------------------------------------
------------------------------------------------------------
------AQWKMEQERVEMVEALAHDLKSPLSIILGYTDALIG---NNTDDNEKLHRYLTV
IRENTEKSAALVQKMQYTSDLE-KSNIQLNLVPINLPEFLRQKVQD-YEL----------
------------QAHQKEVELILKM--QGNIQSPIQIDVDRLTRIFDNIISNSLQYT-PS
G-GNISITVKDEKN-C--I-SYEICDSGRGFSSKDLKKALDKFYRGDEARQ---TK--GG
HSGLGLYIVKQLVEQLGGSVKIENSK-SGGACVKFWHSI---------------------
---------------------------
>cthe951
-----------------------MIKVSFFRNPEIKKGFLIFIVLSV------VSTSIGF
LYDKS-------------------------------------------------------
------------------------------------------------------------
-----------------------------------------------VGFFV--------
--------LCLCFVFTLVHFA-------------------------LTYL-RYRKIA-EF
TREVDRVL----HGAES--INFGSYSEG----------ELAILES-EISKLTIRLREQAE
------------------------------------------------------------
------------------------------------------------------------
------ALKKDKTFLADSIADISHQIRTPLTSINILVSQLLK----PKLSDEHRIEIAKE
LELMLMRIDWLITALLKMSKID-AEVVRFQRKTVSVAELVRRAIEP-IAI----------
------------PMELKEQQIDVFM--EGNE--TFIGDLSWSVEAIGNILKNCMEHT-PK
G-GRIVIKACENAI-F--T-EIEITDNGPGIDREDLPHLFERFYKGKNSGE----H----
SMGIGLALARMIIVSQNGTIKAQNNH-DGGAKFTVRFYKGVV------------------
---------------------------
>oihe951
-----------------------------MIRNNEVRRYLFFAITIL------IISTVSI
AFISSVA-----------------------------------------------------
------------------------------------------------------------
-----------------------------------------------AGIVFVSTSLIII
--------------------------VFLWMT--HWRYK-----Q----------ME-KL
SHYLRQIS----AGNTS--LDVRDNREG----------ELSILKN-DIYKMTLMLSEQGE
------------------------------------------------------------
------------------------------------------------------------
------DLKKDKQKLTDAISDISHQLKTPLTSMTVMADLLSD----ETMDDEKRLEFTHN
IRKQLERMDWLVSSLLKLSKMD-AGTIPFAMERIFVSDLIDEVIAP-LEI----------
------------PMELKDIDFQKFG--NREV--TFLGDSNWTKEALINIMKNAIEHT-PE
G-EHITIHFQENAL-Y--T-EIIVQDTGKGIPKQDIPYIFKRFYKGGNATD--------G
SVGIGLAMAHSIVTNQQGDIEVVSEE-GKGTTFTLKFYKQVI------------------
---------------------------
>cbot951
------------------------MLRNREIRIFFIATLSISIVAII------CIFMTNI
L-----------------------------------------------------------
------------------------------------------------------------
-----------------------------------------------GGIISIT------
--------AFSMLIGCGFLFI-------------------------KREY---EEIE-NL
SGYLRRIS----NGEYS--LDIRDNAEG----------ELSILKN-EIYKVTLMLSKQGE
------------------------------------------------------------
------------------------------------------------------------
------LLKKEKVQLAKAISDISHQLKTPLTSMMVMADLLSD----NNLNEEKRIEFTKN
IEMQLDRMQWLLTSLLKISKID-AGTVNFKKDKVVVSTLIEKAIKP-LLI----------
------------PVEIKEQTLNIKG--DSSV--NFTGDLNWTIEALINIIKNCIEHT-QE
G-GTISISFDENPL-F--T-EIKISDNGNGIPKEDLPYIFKRFYKGKNASE----E----
SIGIGLAMAKSIITSQNGDINVTSRK-NEGTCFNIKFYKVTI------------------
---------------------------
>bsub042
---------------------------MMKIKYLYQLLLSHISILIL------AFVIIIS
LFSHFVKEFAYQNKVEELTSYAVQIANEFQSG----------------------------
-QVDMRRLYPYQDILSTRKTQFIIFNEEQQPYFLPEGFHHPPREQLKKSEWNKLKKG---
-------QTVTIRADGRFDDEVSLVAQPIFVQNEF------------KGAVLLISPISGV
EQMVNQ--VNLYMFYAVISTL-V---ITILVS------------WLLSKF-HVKRIQ-KL
REATDKVA----SGDYD--IHLENSYGD----------EIGVLAS-DFNIMAKKLKQSRD
------------------------------------------------------------
------------------------------------------------------------
------EIERLEKRRRQFIADVSHELKTPLTTINGLVEGLNS----HTIPEDKKDKCFSL
ISEETKRMLRLVKENLDYEKIR-SQQITLNKLDVPLIEVFEIVKEH-LQQ----------
------------QAEEKQNKLMIQV--EDHV--IVHADYDRFIQILVNITKNSIQFT-QN
G--DIWLRGMEGYK-E--T-IIEIEDTGIGIPKEDIEHIWERFYKADISRT--NTA--YG
EYGLGLSIVRQLVEMHQGTVEIKSEE-GKGTKFIIRLPLTAKQQ----------------
---------------------------
>lmon042
-------------------------MKQMKFKYAYQLFFTQFIILLI------ACIMIGV
LVSHSLKDYFYQSQVDDLTSYGQTISRDIRYSPQ--------------------------
-DATMQVLNTYQRILDVKKIHYTIKNANDETIYPTQMNQPLPKDFSISADDKKKLESG--
-------ETVSKKIDNRFNKEMTIVYVPIMNGDKF------------VGSIVLNSPISGT
EQVIGT--INRYMFYTILLSI-T---VALILS------------AILSKL-QVNRIN-KL
RAATKDVI----QGNYN--ARLKENNFD----------EIGALAI-DFNKMTQTLETSQE
------------------------------------------------------------
------------------------------------------------------------
------EIERQEKRRRQFIADVSHEMRTPLTTISGLTEGLVN----DIIPKSETDRCIAL
IDTEARRLTKLVNENLDYEKIR-SNKIKLQKTRFNGKEFLELIKEQ-LDY----------
------------VASEKGNTITVAI--DKDM--AIYADYDRLTQVFINIVKNSVQFT-EN
G--QITLTGTQDYK-E--S-VLTITDTGIGMNTEELEQIWERFYKADMSRT--NTA--FG
ESGIGLSIVKQLIEYHDGSITVTSEP-NKGTSFTIRLPFFQDNEQ---------------
---------------------------
>lbul042
------------------------------MKLIYQHILSFLIVILT------SVMIIGF
STINYQKEQAYQSNYTRLESYAENLSTLQLYSKKTQSKNSPPFFSADFLQKFSF------
-VMRDENLKLFLMDKNFKTTYPLGGYDILKKSAKSMLKKGQVVRIKDDHSSEQQDLAPKV
QGRVKRDGLRKRINRLFAAESYTWVVVPQVQGSGSNKKV--------VGAIMIGSRVKDV
LQTVSQ--AKANLARALVITF-V---VSLILN------------FILAYY-QTGRIK-KL
SLAARKVA----DGDLD--VQVDHRHAD----------EIDDLAE-NFNEMVRSLKASNE
------------------------------------------------------------
------------------------------------------------------------
------EVKAQEERRDQFMQDVAHEMRTPLTTINGLLEGMKY----DAIPEESIPESIDL
MSRETKRLIRLVNENLDYEKIR-SGKIQMMKSQFNAWTIMNDVQQQ-LTQ----------
------------NAAKNGDKIILDA--PEDL--PVYADQDRFKQMLVNLTQNAIQFT-NN
G--TITLRGRRFQH-G--A-TFSVQDTGIGMTQEQSKYIFERFYKADPARA---RYGGTG
ESGLGLSIVLSLVRQHGGEIKVISKP-HEGSTFMITLFDQGHEKHYDKKDKKEYKDKE--
---------------------------
>ljoh042
------------------------------MKLFYQEILGFLLVIIT------SIVIIGS
STIHFATIQAYSQSYTRLEEYGTSIGKLALAKDNPKH-----------------------
-ELDAKFLKNLQVVMEGEDVNLRIFNNKNRQVYPETTMNWALPQKLFKQLKNGKKIRIRN
-------DHEDGRVSSFSNKDAYTSVIVPWRSK-----GKL------VGVIWIGSRVQNV
EQMIVR--EKHNLLTALLSSL-V---IGGLIS--FILSY-----Y-ISRK-----IK-LL
SNATKKVA----QGDFN--VHLKHKDTD----------EIDDLAR-NFNIMVNALKESND
------------------------------------------------------------
------------------------------------------------------------
------EIKAQEKRREQFMADAAHEMRTPLTTINGLLEGFEY----DAIPEEAKPKSIAL
MHSETKRLIRLVNENLDYEKIR-NNKISLIQSKFNATEVLANLLTQ-MKQ----------
------------KAAQKNDELILNC--PQQV--EVYADKDRFTQIMVNLVQNALQFT-EN
G--KITISAKRIEH-G--A-QFKIADTGIGMNKKQMKYIFERFYKADPSRA--KIG--SG
ESGLGLSIVLSLIKQHGGKINVDSEP-GKGATFTVTLYDKGYKEFIKD------------
---------------------------
>lgas042
------------------------------MKLFYQEMLGFLLVIIT------SIVIIGS
STIHFATIQAYSQSYSRLEGYGTSIGKLALAKDNPRHELDAK------------------
-FLKNLQVVMEGEDVNLRIFNNKNRQVYPETTMN-----WALPQKLFKQLKNGKTIRIRN
-------DHEDGRVTSFSNKDPYTSVIVPWRSN-----GKL------VGVIWIGSRVQNV
EQMIVR--EKHNLITALLSSL-V---IGGLIS--FILSY-----Y-ISRK-----IK-LL
SSATKKVA----QGDFN--VHLKHKDTD----------EIDDLAR-NFNIMVNALKESND
------------------------------------------------------------
------------------------------------------------------------
------EIKAQEKRREQFMADAAHEMRTPLTTINGLLEGFEY----DAIPEEAKPKSIAL
MHSETKRLIRLVNENLDYEKIR-NNKISLIQSRFNATEVLTNLLTQ-MKQ----------
------------KAIQKNDKLILDC--PSEV--EVYADKDRFTQIMVNLVQNALQFT-EN
G--KIKISAWRIKH-G--A-QFEIADTGIGMSQKQMKYIFERFYKADPSRA--KIG--SG
ESGLGLSIVLSLIKQHGGKIDVDSEP-GKGAKFTVTLYDKGYKEFIKD------------
---------------------------
>lhel042
------------------------------MKLIYQNMLGFLLIIVT------TISIIGY
SEIGYARNQAYMQNYQRMESYANSLGELAETDEKNGTV----------------------
-LLNDNFLNQLEFVLRGDDVHLRIFNDQNMQIYPRVNAKVQLSDKIFSTLKNGQEIRIQ-
-------NNHAEHSPIGSTKDAYTGVLVPWMNG-----KNL------VGVAWISSKVTHV
ERPIYM--SKRNLLRALLVTV-A---VGLILS--FIISY-----Y-STKR-----IK-RL
SRATQKVA----LGNFN--VQIAHKDSD----------EIDQLAE-NFNKMVKALKQSNE
------------------------------------------------------------
------------------------------------------------------------
------EVRAQENRRDQFMADAAHEMRTPLTTINGILEGLQY----DAIPEESKPKSIDL
MQRETKRLVRLVNENLDYEKIR-NNQIMLIKTDFDAMPILRDLKSQ-LKQ----------
------------NAGKANDEISVTG--PEKL--PIYADRDRFTQVMVNLVQNAIQFT-HD
G--QIEISGKRLEH-A--S-EIFVKDNGIGMSKDQTKYIFERFFKADPSRA---RM-GTG
ESGLGLAIVSSLIKQHGGKVKVDSEP-GKGSTFTIIFYDKGYEQFISKDQ----------
---------------------------
>laci042
------------------------------MKLIYQNMLGFLLIIVT------TISIIGY
SEIGYARDQAYMQNYQRMEGYANSLGNLAAAEGKDDTA----------------------
-ILSNSFLNQLEFILRGDDVHLRIFNEKNEQIYPKTREKIQLSKNIFATLKNGQEIRIQ-
-------NNHNENAPIASTKDAYTGVLVPWMNG-----KNL------IGVAWISSRVKHV
ERPIYM--AKRNLLRALLTTV-A---VGLILS--FIISY-----Y-STKR-----IK-RL
SRATQKVA----SGNFN--VQIKHKDSD----------EIDQLAE-NFNQMVLALKRSNE
------------------------------------------------------------
------------------------------------------------------------
------EVKAQENRRDQFMADAAHEMRTPLTTINGILEGLQY----DAIPEESKPKSIAL
MQRETKRLIRLVNENLDYEKIR-NNQINLIKTNFNATPVLLDLKSQ-LMQ----------
------------NAKKAGDKLIFEV--PTDL--PIYANRDRFTQVMVNLVQNAIQFT-HD
G--KIKVSGKRLKH-G--A-EFSVKDNGIGMSDDQIKYIFERFFKADPSRA---RM-GTG
ESGLGLAIVSSLIKQHGGKITVDSKP-GQGATFTVTFYDKGYEQFIEK------------
---------------------------
>pepe042
------------------------------MKLFFQQMMAFLLVTLS------SLLIVGL
VFIQFTKDSVYRNKWHSLQEYADSIFQQAIVLDTETADVKS-------------------
-VQVDQLQGVEKLLDNQHIHFTIYTNDGNTISYPNRNIASRITKAQRRELKNGDTVK---
-------TKSRMTFDKSSRQVTMTEMDKPYFNR----NGNL------VCVISIGSPLANV
QADIEK--VKKNLFMTFAFAI-I---VAVIAS--YFLSR-----Y-LVRR-----IQ-AI
REAAHKVT----EGNFN--VQLVSGRKD----------EIGELTN-DFNIMTASLKESND
------------------------------------------------------------
------------------------------------------------------------
------EIKRQEERRRAFMADAAHEMRTPLTTINGILEGLEY----DAIPEDSKEESVHL
MQRETKRLIRLVNDNLDYERLR-TNKISLNRHQINLKQATQRISKQ-LAK----------
------------KAKLENDVIIIDM--ADDV--MVYADTDRLIQILFNIIQNGIQFT-QN
G--KITIRAQNAKD-G--T-DIQISDNGIGMTEEQIKNIWERYYKADASRI---QT--KG
ESGLGMAIVHELMQVHGGQITVESTP-EKGTTFKLHFPEQQKKLGH--------------
---------------------------
>lsal042
------------------------------MKFIYQQMLAFLSIIII------LSGTLAM
VFFHLTKEMTYENAWQQMQGYAYTLRKEALKLTTDKAGKTIIVLN---------------
-VSQLKATEKLLSAQHTHFTIYTSRTDVLYPDNSVIRENRSISKADWKKLTAGNVVKR--
-------KQDFRPRKSKSEVDGSDVKITDIYAPCFDYQGNL------VAVIKVGEDLSNI
TQNLQI--IRRNVVLTVAFAI-L---VGVILS--IIIAH-----F-LTKK-----IA-RL
RNATDLVA----AGNFD--VHLDTNGDS----------ELDKLTL-DFNSMVQSLRESNE
------------------------------------------------------------
------------------------------------------------------------
------EIKRQEERRRQFFADAAHEMRTPLTTINGLLEGLAY----DAIPEESKEKSIEL
MRNETKRLIRLVNENLDYEKIR-SGQIELSKTEFDVVQVLNNIIKQ-LRN----------
------------KAEQVGDKFELYT--PDKL--MVYADYDRLVQIIFNITQNAIQFT-EN
G--VISISAEKGNE-E--T-IIRISDNGIGMNEEQLRNIWERYYKADPSRK--NTK--YG
ESGLGLSIVHQLMQLHQGSVTVESKE-GKGTTFTLRFPNKNKLSKI--------------
---------------------------
>lreu042
------------------------------MKLMYRLMLSFFAIILT------LMVIVSI
SFINVTNNTMYHNTWQQLKSYSDSLIQDSIRYNMATQSFE--------------------
-GFATESLNSNANLLTRQNVHFAIYDTTHRKIFASNGFAPSMSKSDWKKLKKGETVCTKL
I------TPKINSRVSKGASPRMTEVSRPYFYK-----GKM------IAVVSIATFVSTI
EQNMHQ--IKINLIMALLTAS-L---VTLAVS--YFLAR-----S-ITKR-----ID-RL
RMATHQIA----QGNYN--VEVDDNGRD----------EVADLGR-SFNQMTASLRESQQ
------------------------------------------------------------
------------------------------------------------------------
------EIRRQEERRRQFMANAAHEMRTPLTTINGILEGLQY----DAIPEEDKKHSIQL
MQNDTRRLIRLVNDNLDYEKIR-TNQIAMERKVFDASAVLENLREQ-LAK----------
------------KAKEKKDTLHLDV--EKNL--RVYADYDRFVQIMFNIIQNAIQFT-DN
G--IIDIRGKRVEK-G--S-QFEVQDNGIGMTPEQLENIWERYYKADRSRM--NTK--YG
ESGLGLAIVRQLVLLHGGKIDVKSQY-GKGTTFTIFFPDREYAPHNIQPTNNKDKK----
---------------------------
>lfer042
------------------------------MRLMYRQMLGFVAVILS------LMAILTV
SFISVTDQTIYQSTWRQLTKYSDSLVWDSIRYNPKTNDFA--------------------
-GFENSALSSNARLLSRQDVHFAIYNAAKKELYASNGFTPKLTASDWKHLKNGDIVKKKA
DYPAFR-RVNVEGKESYKTSSEMTLIIHPYFYK-----QKL------VAIVTIGTFVSTI
RQNVKQ--LLKNFVFAFLLAL-L---VALVIS--YMIAR-----S-LTKR-----ID-KL
NTATHLVA----QGNYQ--VHLDNKNKD----------ELDELSA-NFNQMVGSLRTSRE
------------------------------------------------------------
------------------------------------------------------------
------EIRRQEERRKQFMADAAHEMRTPLTTINGLLEGLAY----DAIPEEDKMHSIQL
MQNDTKRLIRLVNDNLNYEKIR-TNQISMERKVFDAAAVLENLREQ-LRK----------
------------KAAANKDELKLVV--PDSI--PVYADYDRFVQIMFNIIQNAIQFT--T
G-GQITISAQRVAQ-G--T-EVKVADTGIGMTEEQVQNIWERFYKADRSRM--NSQ--YG
ESGLGMAIVRQLVELHGGKIDVDSTY-GQGTTFTVFFPDREYAPHNGSKHDHYDDA----
---------------------------
>lvis042
------------------------------MKLMYQQMLGFFAAITI------ILVLMGV
SYSQMTRHMVYSNTWNSLEKYSNSLIEQSLRISSQSPKTV--------------------
-NFDTMALENSEQLLQNQAISTTIYSSSNRIVFPANIYQQAINQTDWKKLKNNQIIHKVV
-------DRRVRNKNGRVSPAVIEVMKPYFYNHKL------------VAVVVMGAFVSDI
NTNVNQ--INRNLIRSLLVSC-L---VAIVAS--YI----------LARY-YTSRIN-RL
RKATNQVA----KGNYD--VQMASRNRD----------EIDDLIN-DFNGMTHSLKASQE
------------------------------------------------------------
------------------------------------------------------------
------EIQRQEERRREFMANASHEMRTPLTTINGLLEGLAY----DAIPEESKEESIEL
MRSETSRLIRLVNENLDYEKIR-SNQITLNLHEFNAVDALHNIVEQ-LKQ----------
------------KADDSGNVLELQA--PKEI--EVYADYDRFVQVMFNITQNAIQFT-QN
G--TITLSAQRGYE-E--T-IVKVADTGMGMSDEQLKNIWERYYKADPSRK--NTK--YG
ESGLGLSIVHQLVQLHHGKISVTSKE-GVGTTFTVIFPDQHQTHSQRAKTNE--------
---------------------------
>lpla042
------------------------------MKLIYQQMLAFFAVIIT------VIVVLGF
SFIRTTRTMLYQNSWQQLQQYAASIEKEAIRYNTKTNQVVGFNQQFLNDGTV--------
-ILRDQHIHFSVYDANKKLVYPSGMGTTMSGTPGGSIYDPKISAKDWKKLKRNKIITQSP
HVTFR--TRNRDQPVNTPSLRTIDVLVPLFYKN--GATKKF------VGAISIGSFEQTL
QANEQQ--IEKNLFIALLVSG-I---AALLLS--YILAR-----Y-SVRR-----IN-RL
RYATHSVA----NGDFD--IQVDSNHKD----------EIDDLAD-DFNGMVNSLRTSNE
------------------------------------------------------------
------------------------------------------------------------
------EIKRQEKRRREFMADAAHEMRTPLTTINGILEGLAY----DAIPEEDKGHSIEL
MQNETKRLIRLVNENLDYEKIR-TGQIALNKTNFDGAEVLHNLVEQ-LTK----------
------------KAAAADDEFKLTV--PEKL--PVWADYDRFVQVLFNIMQNAIQFS-QA
N--VIEVTGSRTDH-A--T-VVAIQDHGIGMTPDQVKNIWERYYKADPSRK--NTK--YG
ESGLGLAISHQLVQQHGGSIKVDSVE-NEGTCFTVTFPDEGFDKPIIDD-----------
---------------------------
>lsak042
------------------------------MKLIYQWMLAFFGVIMT------TIVIVGI
AFTQYSTKTAYNNTWDQLEGYASVIEREAFKQGSQA------------------------
-TLSKQFIDDSQAILSQQRVSFNFFNAQNEMVYPAPNSNVSVKKKYWKYLKKGQVQRL--
-------SMSKDSQQFNNDQDQLVVFKPVFYNDKL------------IYVIGVGSSIKNV
KSGLVT--MRKNLLIAFLLST-I---GGILLS--YV----------LARY-QIYRIS-RL
RNATHLVA----EGDFD--VHIDNPGKD----------ELDDLAT-DFNEMVHSLNESEA
------------------------------------------------------------
------------------------------------------------------------
------EIKRQEDRRRQFMADVAHEMRTPLTTVKGLLEGLAY----DAIPEEMREKSISL
MQNETNRLIRLVNENLDYEKIR-TNQIKLNQQTFNAVEALQNIQEQ-LQK----------
------------KAADAGDTIVLEA--QEEV--AIYADYDRFVQVMFNIMQNAIQFT-NN
G--QITVTAEAGFH-E--T-ILTVSDTGIGMTSEQVKNIWERYYKADPSRK--NTK--YG
ESGLGLAIVHQLVQLHHGTIEVQSEP-DQGTTFILTFPDETVTTDAN-------------
---------------------------
>lsei042
------------------------------MKMLYQQLIGFFSVIMV------TLVIVSI
LFIRSTTNTVWENGFKQLEQYTDVLKNNAVDENTYVI-----------------------
-NARFIQNAEEILSDQHVHFVIYDANNVAKYPVSQKGQMPAIKASYWKKLKQGAAVA---
-------VPEMMTNPISGHAQSMTIYYQPVFLS-----EKL------LFVIAAFAPVEQI
QSSLSK--TEHNLLIAFVLST-L---AAFIIS--YFIAS-----Y-QVRR-----IN-QL
RRATHQVA----EGNYDVEVKIKSRSHD----------EVAELAD-DFRDMVTSLKASQQ
------------------------------------------------------------
------------------------------------------------------------
------EIQRQEDRRRQFMADAAHEMRTPLTTINGLLEGLAY----DAIPEESKGKSIEL
MRNETNRLIRLVNENLDYEKIR-TNQILLSKQTFNARTDLDNIAEQ-LAQ----------
------------KSEEAGDKITIDA--PADL--PTYADHDRFVQILFNIVQNAVQFT-KN
G--QITIKAKVGYH-Q--T-EFAISDTGIGMSKDQMKNIWERYYKADPSRK--NTK--YG
ESGLGMAIVHQLMGQHGGTIHVDSTL-GKGTTFTLTFPDEATAPKQKQPGADQQTSS---
---------------------------
>cbot042
------------------------MKKGLFAKLVATFTIIISVSFII------IATFLSY
WFESYYFDQRKNQLFTESQFVGNAAVRYIEGSIS--------------------------
-SERINEVINYISNYLSVNIWITDKYGYVYAVSNPKHKNLVGVQVLTDELEELRRGNN--
-------LENKGQYKSAFSTPVHTFEVPIFYKGVF------------SGAIIMHTSIDEI
KDPLKK--VYNIIWISAIFAI-I---ISCIVI--YYFSQ-----RIIIRP-----LA-QI
NYVADKIS----KGEVG--KRVDIESDD------------------EIGALASSFNSMAE
------------------------------------------------------------
------------------------------------------------------------
------SIEQVESNRRLFISNVSHEIRSPITSIKGFIGGILD----GIVPEEKQNYYLKL
TYEEIQRLTRLINDLLDLSAIE-EGHLKLNLEEIDLNEIIRASVIK-FET----------
------------KIRDKKLKVNVSL-EDDKV--YVVADKDRLTQVVINVLDNAIKYA-NE
G-GNVKLNTKIKGS-K--V-IVSIFNDGPVISDEDIKHIWDRFYKADKARS---SK---V
STGLGLSIVRSILTQHGEDIWVNNSP-EGGVTFNFTIKRA--------------------
---------------------------
>tten042
-----------------------MKKNRLFKKLFISNIIIVAITLAV------VSIMFYI
MFQNYYFAEKEKIMLEEAQEINAILNEFAVGDINLDK-----------------------
-WNQELNVVTRLINATVWIVDKEGLVYSQSQQGKPWMKITLSKADIQNILKGESIVKKGY
--------------FGGAFTSPVLTVGVPLVIK-----GHI------EGAIFMHASLEEM
NRTVLN--IFLLMLLSGGMAF-V---VSFILI--SYTSN-----R-ISEP-----LK-KM
SLAAREIA----KGNFS--ARVDHFEED------------------EIGDLARSFNVMAR
------------------------------------------------------------
------------------------------------------------------------
------ELAQLEDMRKEFVANVSHELRSPITSIQGYIDGILD----GTIPKEKTYDYLKV
VQEETRRMSRLINDLLEMTKLE-SGEFPLNRTEFDINELIRICIIK-FEK----------
------------RIVEKDLTVKVDF-EEDRR--FVFADRDKIEQVLTNLIDNAIKFS-KP
K-GIIHLFTEVKGD-K--V-FITVKDNGIGISPEDLEHIWERFYKADKSRG-------KD
GAGLGLYIVKKIIEAHKEEIWAESEL-KKGTSFTFTLPIKKV------------------
---------------------------
>ctet208a
------------------------------MTFMQGLIIVFLIIITV------VFATLYI
LLH---------------------------------------------------------
------------------------------------------------------------
-----------------------------------------------KELKNITKQLKEI
NNTKTNSKILISFSNNLVKNLAL-------------------------------------
----------------------------------------------EINKSLEKKSATEA
------------------------------------------------------------
------------------------------------------------------------
------EHKRMDLEIRQSISNISHDLRTPLTSIIGYIQLMED----DSLSQNERSQYIDI
IKKRAKSLQTLICSFYDLSRLE-GREYKFDLRALNLYNILCDLIAVSYND----------
-------------FISNEIEPIIDI--DEQIP-MIIADENAVRRIISNLIQNMIKYS---
N-EFISISLKYNKD-H--I-ILNFTNDAPNLKEDDVKYLFQRFFTADRTRS-------GE
STGLGLAIAKELVEQMGHEIFAKLSK--DKLSIIIKWKVINDSYIK--------------
---------------------------
>bhal208
----------------------------------MTLLLSITLVLLL------FICLMQS
------------------------------------------------------------
------------------------------------------------------------
-----------------------------------------------KQNLERNKQLAYV
THKLDE--IRTSQSAETVMVF---------------------------------------
------------TGDEQ----------------------LRELLR-AINDLIEEHNQVTA
------------------------------------------------------------
------------------------------------------------------------
------TYQRTELSMRKMLANISHDLKTPLTVIHGYVETILA-----GKGSANDRERLEK
VQTKTIEIIELINKFFDLAKLE-AGDQNLTLKKVAVNELCKNRILSYFDL----------
-------------IQNEKLQVEIEI-PSQPF--YVLADEKALDRILDNLISNAIRYG-KD
G-KMVGLRLYHDDA-Y--V-SIEVWDRGKGISDKDREKVFERLYTLEDSRN---KQ--YQ
GSGLGLTITKRLTERLNGHIHLESRP-YDRTSFIVKLKRITG------------------
---------------------------
>ctet208b
------------------------------------------------------------
------------------------------------------------------------
------------------------------------------------------------
------------------------------------------------------------
---------MNYVILIDIIFI-L---VAVIIN--------------LNKK-----IH-NI
SQAIKNIE----QGNYN--ERIRMQNSN---------KNLNNLIE-SINGLVDKFQNSMK
------------------------------------------------------------
------------------------------------------------------------
------LNKEYEDERRNMITNISHDLRTPLTSLLGYIEFIKD---NKNLSEEEREEYINI
IEEKGNNLRNLMSEFFQLSKLE-GNDIKLNIKKINLSEIIRQSIIL-FYN----------
------------DFNNKEIEPVIDL-PSKEI--YVMADKIAVERVLNNLISNAIKYG-YE
G-KNIGINLEYNKK-N--V-QVTVWDQGKGIPEEELKLIFERLYTLEKSRN---KN--FQ
GSGLGLTIVKKLIEMQKGTITVKSIP-YKRNEFIFTLPSL--------------------
---------------------------
>bcer772
----------------------------------MKMLKVFGAVLAL------FSILTII
WS----------------------------------------------------------
------------------------------------------------------------
-----------------------------------------------IAFYVATSLLNAF
DVNVSPFVAFLISDMVGFVFIIL---IWTLIG-------------ILMRP-KREAMIWTI
IEPIQKIA----KGDFSVKIRNEEKYDG------------------EIGVLVKSINDMTD
------------------------------------------------------------
------------------------------------------------------------
------ELNTMEKMRQEFVSNVSHEIQSPLTSIKGFARALQD----DNLSEEKRKHYLTI
IETETTRLSKLSQNLLKLTLLE-SEEYTPERVSYRLDQQLKQIVLN-SEP----------
------------LWAEKEIELELDL---EKV--YVIADQESMSQVWINLIHNSIKFT-PS
G-GTITIQLKEHET----VVEVRIRDSGIGISEEQKQHIFERFYKADSSRN---RA--YG
GSGLGLAIVKKVLDLHHGEIKVESEE-GKGTEFIVRMPNHEEK-----------------
---------------------------
>saga772
--------------------------MTKLRRFRFPLRFYFTLMFVL------TMLFSVL
------------------------------------------------------------
------------------------------------------------------------
-----------------------------------------------ASLLLVAAIVFTF
FQGVLTTHVLQVSALAVVFLS-L---VIASIS--MWYGS-----YHLTKP-----IL-DI
SHIVSNVA----DGDFE--GHIYRNSNR---------RKSYEYYN-ELDELSESINQMIV
------------------------------------------------------------
------------------------------------------------------------
------SLSHMDHMRKDFITNVSHELKTPIAAVANIVELLQD----PELDEETQSELLGL
VKTESLRLTRLCDTMLQMSRVD-NQETIGELSSVRVDEQIRQAMIS-LTE----------
------------RWQAKRINFQLDS---KPY--TVYSNSDLLMQVWINLLDNAIKYS-ED
I-VDLSVRMEETNN-HY-L-RVIISDKGRGISQYDVQHIFDKFYQADQSHN---QQ----
GNGLGLAIVKRIIVLCKGRISVSSQL-EIGTEFCVELPLS--------------------
---------------------------
>aorem772
-----------------------------MKSIKTKLILFFILLMFL------SASLSSF
LYTFIPFNNIRDEFKLNQQAIAISILELRQKT----------------------------
-DLPLADIIKMASNFMHDVSVIEDIHKI--------------------------------
-------QISEEELEKVQNSEIVFLSSKKIPVS--------------TTVVKVEEDYMQI
SLQPHNTMVQIVFSRIGFTLV-LYVGIGACLI------------ALFSKK-AVENIV-KL
TSAAREVA----KGNFD--VQIENNSKD------------------EIGQLTKNFNTMVN
------------------------------------------------------------
------------------------------------------------------------
------ELKGIEYLRKDFINSVSHEFKTPIASIQGFAKLLQS----EGLSEEERQEYARI
IVEETSRLSRLSSNILRLSKLE-NQDIFAEKKKFDLDEQIRKSILL-LEP----------
------------EWNKKNIEFCIEL---DKI--AFVGDEELLQQVWINLIGNAIKFS-ET
N-GNITVKLQQLGS----FAKVKIRDEGMGMSEDVQTRIFEKFYQGDKAHS---IY----
GNGLGLSIVKKIVDICGGRIFVKSAS-GKGTTFIVELPLEKEEIKK--------------
---------------------------
>cklu772
----------------MKIQYKEPRDKRVNAKHSFGKEYLVTLGTVL------LCC----
------------------------------------------------------------
------------------------------------------------------------
-----------------------------------------------SGAVLINDAYMAE
QANPWSMVLGISSYLAMICFI-V---SGVI----RWIKY-----TAYTKP-----MG-KI
GHAARKVA----VGDFT--VRIASERKD-------------GKKD-EMELLIDDFNKMVE
------------------------------------------------------------
------------------------------------------------------------
------ELATIETLKGDFISNISHEIKTPLSVIQSYATVLHN----GNISEERRQEYLET
ILESTRKLSALITNILRLNKLE--NQEIIHGETYSLDEQLRCCILA-LEE----------
------------KFEEKSIEFDANL---EEV--VITTDESLLEIVWNNLLTNAIKFT-EL
G-GSVMAELKVENG----IAIVSISDSGCGMDEETIRRIFDRFYQGDTSHS---RE----
GYGLGLALVKRIIALVDGNITVKSKL-GNGTIFMVTIKL---------------------
---------------------------
>oeoe772
------------------------------MRNYILTLLLFSIIGGI-------------
------------------------------------------------------------
------------------------------------------------------------
-----------------------------------------------PGILYASNAQNWQ
DVLISGYTGWYLLYWVIFSAI-----FSAFAA--FRRYR-----D-FDKP-----IK-QL
SQGANQVA----NGDFS--VYLPAIHDA-------------EHYD-YLDILFEDFNLMVS
------------------------------------------------------------
------------------------------------------------------------
------ELGSTETLKSNFISNVSHEFKAPLAVIQGYANSLND----DSLSVKERQKYLRA
IVEATNNLASLVTNILRLNKLE-NQNMPTKLSYFDLSRQLADCALQ-LEP----------
------------NWEKKEIDFQADL--LDHC--PILADEDMLAIVWNNLLNNAIKFT-PE
K-GKVSLIQKKQDQ-G--V-LISVVDSGIGMESSVIDHVFEQFYQGETSHS---NS----
GNGLGLAMAKKIISLSNGTISVQSKV-NLGMTFSVWLPTDQKNDPD--------------
---------------------------
>leuc772
-------------------MKKIKKHKITFQKVSIKELIAAYVIFLL------FATIPNI
VLMH--------------------------------------------------------
------------------------------------------------------------
-----------------------------------------------GGQLALFTNSNF-
--------IWYLIYWFIVTLI-F---IGLISYQKHVL---------FDQP-----VS-QL
NEATRQVA----QGDFS------VYLEP---------GHAREKYN-DLDYVFENFNLMIE
------------------------------------------------------------
------------------------------------------------------------
------ELGSTETLKNDFIANVSHEFKAPLAVIRSYAEALKN-----ETDEEQRDMYTQI
IVDETDKMATMVTNVLKLSKIE-NQALQPHIKKYNVSRQLVETLLN-FEK----------
------------IWASHNISLDINI--PDDI--EIAADPEMMELVWQNLLSNAFKFV-PS
D-GQVTLRLQQNNE-G--T-EITVRDNGEGMDHNTLNRIFDKFYQGETSHT---NQ----
GNGLGLSLVNRIVTLMQGSISVESKL-GKGSAFTVWLPLHHLNN----------------
---------------------------
>oeoe220
---------------------MKLTAKEILHLSFYGAAAAIVLLFLDWSVFSFFTAILSG
NFRISR------------------------------------------------------
------------------------------------------------------------
-----------------------------------------------GGFYSLARITFNS
HNFTFKNQQWWGFVAILLIGI-V---LWIFLL--------------LREY-QQLQLK-RL
SNEITRIN----NTNDN--DQIKMTSID---------PMVTNLVS-QINQMTQAKQEILD
------------------------------------------------------------
------------------------------------------------------------
------TELDNEKKQQELVTNVSHDLRTPLTSIIGYLGLIES---NPKLPEEQMRKHVST
AYSKAQQLVSMVEDLFSYSQTQ-TNGENMNFQPMEISEFFDQLIVQ-FSL----------
------------DAHKHNITMSSLT-NPDQI--KIVADPEKLARLFMNLINNAFKYG-KS
AMTFIKLTAVKKDD-R--V-EIRVQNDGEQIPKSSLNKLFDRFYRVDQSGN---KD--IS
GTGLGLAISQGIVKQHHGAIRVESNT--QLTSFIIELPLDASLGMPRD------------
---------------------------
>leum220
-------------------------MTKVALILKHNRTKIYYLVVTI------LLLLLFS
WTIM--------------------------------------------------------
------------------------------------------------------------
-----------------------------------------------TGFDALRHRFSFI
S-------FNIWNVLEFVTFV-S---GNIGIV--FWQ-------Y-LKWR-RDESLY-RL
IREMRQVA----RENSDMTISWRAPYAP----------TTQALID-VSNTIAENTRRIRE
------------------------------------------------------------
------------------------------------------------------------
------EERQSERSKDEMITNISHDLRTPLTAIIGYLGLVEM---GQALSEKDRKKYIHT
AYSKSNQMKVLVEDLFEYSQTQ-AQDAALNITSLSLNDLFGQLLAG-YEL----------
------------EAQEKNIALNQLT-NPEMI--VIEADSDKLARVLMNLVSNAFKYG-DG
A-TFIKLTAQIDDK-N--V-VIRVTNDGVKIPDEAIGDIFDRFYRVESSRN---SK--TG
GTGLGLAIVKGIVVQHHGSVAVESDD--DMTSFIITLPLKQT------------------
---------------------------
>lcit220
-------------------------MNKLSLFFKHNRTKIYYAVGTV------LLLLLFS
WFVL--------------------------------------------------------
------------------------------------------------------------
-----------------------------------------------SATVLLGQAAHIA
L-------RWRFWLSMLILIL-----GDLVIV--FWQ---------YVRWRQAESLI-HL
IRDLHQIA----KENSDMTIDWHAHYAP----------RTQALID-VSNKIAKNTRKIRE
------------------------------------------------------------
------------------------------------------------------------
------EERASERSKDEMITNISHDLRTPLTAIIGYLGLVEM--NATTLSPEDRAKYIHT
AYDKSNQMKILVEDLFEFSKTQ-ARDAVLNLTTISLGDLFAQLLAS-YEI----------
------------EAHEHQIEMMQIT-NPELI--ILEADSDKLARVLINLITNAFKYG-EG
A-TYIKLTAQVKAQ-E--V-EIRVINNGVQIPQEALLEIFDRFYRVESSRN---SK--TG
GTGLGLAIVKGIILQHGGTVRATSDA--ELTTFIMTLPLKQSRGNRDEVD----------
---------------------------
>ljoh220
------------------------MKKQKVILTTKEKSELFGEGVIT------VILLLLL
NL----------------------------------------------------------
------------------------------------------------------------
--------------------SIIILINLAVLND----PRLE------NGIFFLKKTITFA
NGMH----LWSWQRLFISFML-V---GDAIVV--YWR-------L-IRRY-RQMQLR-HV
IDELHYIA----DGHFD--HRIPFVVKT----------DLQKVID-SINALVDSTVASME
------------------------------------------------------------
------------------------------------------------------------
------EERQIEQSKDDLITNVSHDIRTPLTSIIGYLGLLKS-----SELNEDQTKYIQI
AYDKALQMKALAEDLFEYTTLRSSTNNKLVLTPLHVNSMLEQVAAG-FEL----------
------------EAEKKNITFNVIT-RPRDL--VIDADAKMIVRMLNNLISNALKYG-HG
A-TEINLIANKVNN-EF-V-ELRVENNGEQIPKKSLQKIFDRFYRVESSRN---LK--TG
GTGLGLAITKSIVDLHGGNIKCQSTA--ELTSFIIQLPLHSPKKKDGVL-----------
---------------------------
>lgas220
------------------------MKKQKVILTTKEKSELFGEGVIT------VILLL--
------------------------------------------------------------
------------------------------------------------------------
----------------LLNLSIIILLNLAVLND----PRLE------NGIFFLKKTITFA
NGMH----LWSWQRLFVGVML-V---GDAIVV--YWR-------L-IRRY-RQMQLR-HV
IEELHYIA----DGHFD--HRIPFVVKT----------DLQKVID-SINALVDSTVASME
------------------------------------------------------------
------------------------------------------------------------
------EERQIEQSKDDLITNVSHDIRTPLTSIIGYLGLLKS-----SELNEDQAKYIKI
AYDKALQMKALAEDLFEYTTLRSSTNNKLVLAPLHVNSMLEQVAAG-FEL----------
------------EAEKKNIAFNVVT-RPRDL--VIDADAKMIVRMLNNLISNALKYG-HG
A-TEINLIANKVNN-KF-V-ELRVENNGEQIPKKSLQKIFDRFYRVESSRN---LK--TG
GTGLGLAITKSIVDLHGGTIKCQSTS--ELTSFIIQLPLNSPKAK---------------
---------------------------
>lbul220
-----------MKLEQDKEKQVVQGKRPRVKLTAAEKSELFAEGVVT------VIIMLLL
NM----------------------------------------------------------
------------------------------------------------------------
--------------------SVIILYHLAVLQD----KSLV------NGIYFLKKTMTIG
PGYH----IWSWERIGIILMG-I---ADVIVL--YWR-------L-IRRY-HQMQLR-HI
ISELHYIA----NGHFD--HRISFSVNN----------DMQKVID-SINSLVDSTVGAIN
------------------------------------------------------------
------------------------------------------------------------
------EEKAIEQSKDELITNVSHDIRTPLTSIIGYLGLLKN---GAVTSQEDMLKYINI
AYDKAEQMKSLANDLFEYTTLK-STKTKLNVTPINIKGMMEQVAAG-FEL----------
------------EAEKKGIAFSVKA-RPDDL--IVNADVEKLVRVYNNLISNALKYA-AG
A-SRINLVANLINH-EQ-V-ELRVENNGEPIPKDKLKKIFDRFYRVESSRN---TK--TG
GTGLGLSIVQGGVELHGGTIRCESNK--DWTSFIILLPRDPQANNFALRPVV--------
---------------------------
>lhel220
------------------------MKKERVKLTGAEKSELFAEGIVT------IVLLLLL
NL----------------------------------------------------------
------------------------------------------------------------
--------------------SIIILIHLAILQD----ESLV------NGIYFLKKTMTFA
GGYH----LWSWQNTFIILMG-V---GDIVVL--YWR-------L-IRRY-HQMQLR-HV
ILELHYIA----SGHFD--HRINFRVRP----------DLQRVVD-SINSLVDSTVHSIN
------------------------------------------------------------
------------------------------------------------------------
------EERAIEQSKDELITNVSHDIRTPLTSIIGYLGLLKS----GVASPEDQQKYVDI
AYTKAEQMKSLANDLFEYTTLK---STKLNLTSLHIYSMLEQVAAG-FEL----------
------------EAEKKGIEIKIEA-RPKDL--TIRADAEKLVRVYNNLISNALKYG-IG
A-TQIKLVANLVNK-QE-V-ELRVENNGEPIPKKSLKKIFDRFYRVETSRN---TK--TG
GTGLGLSITEGVVDLHHGTIRCESDK--NWTSFIIRLPLNPKKTNSKG------------
---------------------------
>laci220
------------------------MKKERVKLTGAEKSELFAEGIVT------IILLL--
------------------------------------------------------------
------------------------------------------------------------
----------------LLNLSIIILIHLAILQD----ESLV------NGIYFLKKSMTFV
GGRH----VWSWQNIFIIIMA-V---GDLAVL--YWR-------L-IRRY-HQMQLR-HV
ISELHYIA----NGHFD--HRINFRVRP----------ELQRVVD-SINSLVDSTVNSIN
------------------------------------------------------------
------------------------------------------------------------
------EERAIEKSKDELITNVSHDIRTPLTSIIGYLGLLKT----GISSKEDQQKYVDI
AYTKAEQMKSLADDLFEYTTLK-STSTKLNLNELHIYSMLEQVAAG-FEL----------
------------EAEKKGIDIEIEA-RPKNL--TIQADAEKLVRVYNNLISNAFKYG-TG
A-TKIKLVANLVNK-SE-V-ELRVENNGEPIPVSAQKKIFDRFYRVETSRN---TK--TG
GTGLGLSITKSVVDLHHGTIRCQSDE--NWTSFIIRLPLDPNKAK---------------
---------------------------
>lreut220
-----------------------------MKLTGREKSSLILEGVVT------VILLLLL
NM----------------------------------------------------------
------------------------------------------------------------
--------------------AIIVIIQDAIQSN----PGVT------NGIFMIKQSLKIG
PLQAQ---IWSYQRILIAFLV-I---IDVWVV--WWRLR--------RRY-HLYQMD-HI
IAELHYIA----QGHLD--HRIPFRLKG----------NQQHVIT-SVNALVDSAVRSMD
------------------------------------------------------------
------------------------------------------------------------
------DERKIEKSKDELITNVSHDLRTPLTSIIGYLGLIED---KQYRSEEDILKYTHT
AYEKAKQMKTLVDDLFEYTKVQ-QHGAPVNIMKIDLNQLIEQLTAS-FEL----------
------------EAQHRGIEITSSV-IPNPL--MIEADPEKLGRVFNNLVSNAFKYG-NG
A-SYIRINARQEND----MVVVKVANDGTPIPEKALDHLFERFYRAEASRS---RA--TG
GTGLGLAIVKSIVDLHHGSVKVTSTE--DETAFIVTLPLKQEVKENKQK-----------
---------------------------
>lfer220
----------------------------MLKLTGREKSSLFFEGLLT------IILLG--
------------------------------------------------------------
------------------------------------------------------------
----------------LINIALITIIQTMIQSN----PGVQ------SGIFIIKQSLVIG
PFHAQ---IWSYQRIVMALLV-L---IDIGVL--WWR-------L-LRRY-HLYQLD-HI
IGELHYIA----QGHLD--HRIPFRVNG----------NQQHVIT-SVNALVDTITQAMQ
------------------------------------------------------------
------------------------------------------------------------
------EERASEKSKDELITNVSHDLRTPLTSIIGYLGLIED---HQYQSEEDIVKYSHI
AYDKAKQMKNLVEDLFEYTKVQ-QHGAPVNLMTVDLGQLLEQVGAS-FEL----------
------------EADKKGMAINVSC-EPTPL--SITADPEKLGRLFSNLVANALKYG-HG
A-SYIHLTAKQLGE-K--V-VITVADDGEKIPAESVKHLFERFYRVESSRN---KA--TG
GTGLGLAIVQSIVELHHGSVTARSDD--QETAFVVTLPVKQVQKEVR-------------
---------------------------
>lsei220
-------------------------MSEKVKLTGKEKSELWIEGIVT------VILLLML
NF----------------------------------------------------------
------------------------------------------------------------
--------------------ALLVLINQMIAHN----PGLE------NAIWGVKTNLTFG
SRGFH---LWSWSNLFLALMA-I---ADVIVV--YWR-------L-ARRY-RQMQMR-HV
IAELHFIA----DGHLD--HRIKFEVNT----------ELQKVVS-SINALVDSTVNSMA
------------------------------------------------------------
------------------------------------------------------------
------EERRIEQSKDELITNVSHDIRTPLTSIIGYLGLIED---HQYRSEEELLKYTHT
AYLKAKQMKVLVEDLFEYTKVK-STTTKLNPVRFNMIAMLEQLAAS-FEL----------
------------EAHKKHMRILVSG-EPDPL--MMEADTEKLGRVFNNLIVNALKYG-QG
G-RHIFLDAQRIGS-E--V-VVKVSNDGAQIPNDALSQLFDRFYRVEESRS---QE--TG
GTGLGLAIAQSIIALHGGYIYADSSP--EITSFVIHLPLKVGASLTDNKNKSNEEAGKSK
---------------------------
>lsak220
-----------------MNEYQVGQDFKKVQLTAKEKSELFAEGIIT------VILLL--
------------------------------------------------------------
------------------------------------------------------------
----------------LLNLSIMVLLQQAIVNN----PQLR------GGVWMIKNAIAIG
PNGWH---IWSWQNWFVILMG-I---ADVLVV--YWR-------L-IRRY-HQMQMW-HV
IGELHYIA----DGHLE--HRINLRVNR----------DLQRVID-SVNTLVDSTVRSME
------------------------------------------------------------
------------------------------------------------------------
------EERKIEKSKDELITNVSHDLRTPLTSIIGYLGLIED---NQYQTKDELTKYTHT
AYVKAQQMKVLVEDLFEYTKVR-QTSTPIAKTTFDMEQMLEQLAAS-FEL----------
------------EAQKKNMQITVEC-QPTPL--MMEADTEKLGRVFNNLIANALKYG-KG
G-KQIILSAEKVGQ-E--A-IIKVSNDGQQIPSDSLNQLFDRFYRVEASRS---QE--TG
GTGLGLAITQSIVALHGGYIYADSTP--QLTSFVIHLPLKLGRQIEPQNGAAKNS-----
---------------------------
>lsal220
---------------------------MKFHITGREKSELLGEGILT------IILLILL
NM----------------------------------------------------------
------------------------------------------------------------
--------------------SLYVILNQLLVSN----PDLA------SGIFLIKTSLDFK
YAHIQ---LWSWGWIFIILMA-V---VDVIVV--YWR-------L-VRRY-HQMQLR-HI
INELHYIA----DGHFN--HRIPFQLKG----------QMQRVVA-SVNALVDSTIKAME
------------------------------------------------------------
------------------------------------------------------------
------DEREIERSKDELITNVSHDIRTPLTSIIGYLGLIED---KQYRSEEDILKYTHT
AYLKSKQMKSLVDDLFEYTKVR-QTDAPLQIQSLELNAMLEQIGAS-FEL----------
------------EANKKGMEINTIL-PDSPV--KIEADPEKLARVFNNLITNALKYG-SD
G-KNIYLQLTKVDE-KE-I-EIRISNDGEPIPEKSLRQVFDRFYRVESSRS---KE--TG
GTGLGLAIAQSIIELHHGYIYVESNK--NLTSFIMRLPIKHDNVVKKS------------
---------------------------
>pepe220
-----------------------------MKLTGREKYELFGEGVIT------VILLLLL
NL----------------------------------------------------------
------------------------------------------------------------
--------------------SVFILIDSALKSN----PALS------NAVFMVKNSITIG
GVQ-----IWSYQKIFILIMF-L---ADAGVL--YWR-------L-ERRY-KQMQLR-HI
IAELHYIA----NGHFD--HRIPFELSG----------DHQRVVD-SVNSLVDSVISSME
------------------------------------------------------------
------------------------------------------------------------
------EERALKQSKDDLITNVSHDLRTPLTSIIGYLRLIED---RQFKNEDDILKYTHT
AYLKSIQMKSLVEDLFEYTKVS-QSNPHLTINTINVDSMLQQLAAS-FEL----------
------------EAKQKHFVITSQC-TPKDL--EITGDAEKIGRVFNNLITNALKYG-NG
G-KNIFLSAKQIND-T--V-IFEVANDGEKVPAEALGKLFDRFYRVEGSRS---KA--TG
GTGLGLAIAQSIVEMHNGTIEAHSND--KRTSFVIQLPLHQPVSKDLP------------
---------------------------
>lpla220
-----------------------------MKLTGREKSELFFEGVVT------VILLLLL
NL----------------------------------------------------------
------------------------------------------------------------
--------------------SIVVLINSTIAHN----PGLQ------SGIFQIKRSITIG
PNNYQ---LWSYENIFIGLML-I---ADGFVL--YWR-------L-IRRY-KQMQLR-HI
ISELHYIA----AGHFD--HRIDFNLTG----------DTQRVVE-SVNALVDSAIHSMD
------------------------------------------------------------
------------------------------------------------------------
------EEREIERSKDALITNVSHDIRTPLTSIIGYLGLIEN---KQYQSEEDLIKYAHI
AYLKATQMKSLVEDLFEYTKSR-QTETPLAINRLNLTAMLEQLAAS-FEL----------
------------EANKKHLKIEVES-GTQPI--YIEADAEKLGRVFSNLITNAFKYG-TG
A-KNVVLQAEQRGE-E--V-VIHVTNDGQRIPAESLGRLFERFYRVEESRS---KA--TG
GSGLGLAIAQSIVDHHGGYIYAQSDD--EQTSFVIHLPVKHDHPLTKKQSDMIN------
---------------------------
>lvis220
-----------------------------MKLTTREKSALFMEGVVT------VILLL--
------------------------------------------------------------
------------------------------------------------------------
----------------MINLALLVMISQAIESN----PGLR------DGIFIIKRSVVFG
PNHFQ---LWSWENVFISFLG-L---ADILVV--WWR-------L-IRRY-RQMQLH-HI
IDELHYIA----SGHFD--HRVPFRVTG----------DVQRVVD-SVNALVDSVIHSMD
------------------------------------------------------------
------------------------------------------------------------
------EERAIEKSKDELITNVSHDIRTPLTSIIGYLGLIED---KQYHSQADLLKYTHT
AFLKSKQMKSLVEDLFEYTKVR-QTDTPLSLTNIDLAAMLEQLAAS-FEL----------
------------EAQKKGMTIGASS-TPSVL--MMEADPEKLVRIFNNLVANALKYG-DG
G-KQINLIAKQIND-NE-L-EVRVTNDGPKIPKESLSMIFERFYRVEESRS---KE--TG
GTGLGLAIAQSIVALHGGYIYVESDD--DLTSFVIHLPVKHDQPLAIPQRLKTTN-----
---------------------------
>lmon220
----------------------MKSKLELLFTKISHVMNVWQATFFA------AVSWVLA
LITIQTIYLWSISIRDDSLFLREV------------------------------------
------------------------------------------------------------
-----------------------------------------------SQAIVQLFGTNKY
TRIMQS--FWMMSLKFLIIFL-I---ACLFFA------------FFYRLM-RQRILKKQL
RTINFALN----DG-----KPVDTESFV---------PEIQELER-NIENMRERQKKLMQ
------------------------------------------------------------
------------------------------------------------------------
------QEEQAQQARNDLITNVSHDLRTPLTSILGYLSYIHE---DRYRDEIELRYYTEL
VYGKARHLHKLIDDLFSYTRLD-SVDYQLKKDELDIVELLRQLVAE-YDG----------
------------RAAERNMQIVEHF-DANKL--IIGGDGNQIMRLFENLFSNALRYG-EG
N-KQIDVSAKKEDN----MAVVRVTNYGEEIPNVDLPYLFERFYKVDKNRT-------TT
GTGLGLAIAKSIVEKHGGIVTAESKK--RQTSFIVKLPLI--------------------
---------------------------
>cdif220b
-------------------MDIKLKNKSLLNHMFRPILDIIISCALT------SMLILTS
MYIIKS------------------------------------------------------
------------------------------------------------------------
----------------LYFNSGISVINQLVYQL----RDLR----------SLIGESLFY
PFLFT---ITSLAIYSMISYK-R---NKQIVD--FIR---------KTNR-KNQKLE-II
KSAVNLMD----EGNLEKSIDIEYDLDI---LKDKEKDDIDELAH-KINNIVHQLRNITI
------------------------------------------------------------
------------------------------------------------------------
------EERQAQQTKTDLITNVSHDLRTPLTSIMGYLGVIEE---GKYKDEVQMMYYVDI
AYEKSKNLNVLINDLFELTKMQ-NNTIKLNKIEINLVELLSQVVSQ-FEI----------
------------YFKQEFMVSRINF-NEEKL--IVKADPNKLVRAFENLITNAVKYG-KD
G-HYVDIVTEKKED----MAVVKVINYGEPIPVLDLPNIFDRFYRVEKSRN---RN--VG
GSGLGLAITKNIVNLHDGEITVSSDK--YQTVFEVQLPIIQSA-----------------
---------------------------
>sepi934
-------------------------MLKFHLRLLLLISTITIISFIG------LGAIIHN
TIYQTLTSNQIKSLDSEARNYVNL------------------------------------
-FNNNKEKEITNIAHNEKNIILIKEKDKDKIIYSSGNI----------------------
-------KDIDHRIDNEANPSKLINKNTKLGMRYTYKNTID------DKTIYISGINNEI
IDLQKD--LWKYLSIVGVIVL-----FTVYLA-----------SRSINRT-YIRPIN-EV
TYATSLLA----DGYYH--VRVPESNVK----------ETRALFV-TTNDLARRLQKLNN
----------SQKIQSNRLKTTLENIPSSVLMIDKHGEIVVANHAYYQVFNPD-QMVENK
SYIGFIDDSIEKLIIESFRTEKVIYEQLEVAINNVHTKYFDVSCIPILTKSKKNLQGMVV
VLHDITNLQKLENLRREFVANVSHELKTPITSIKGFAETLIE---GAKNDEQSLDMFLNI
ILKESNRIESLVTDLLDLSHIE--QQKELEINYMNLSELAINIIDN-LQT----------
------------QAYNKRIKIQSEI--EKDV--IIEAHENKIAQVITNLLSNAINYS-SE
D-NKVIVRVYRNDN-K--V-YLEIQDYGIGISETDQKRIFERFYRVDKARS---RD--SG
GTGLGLSITKHIVEAHNGRIDVKSAP-GKGSIFKVLFNDN--------------------
---------------------------
>bcer934
-------------------------MNKFRSRLLFTFVSLIVFILVG------LGLLLET
VFENYYIDHAKERMVKETEYVATLAEEQG-------------------------------
-FDNVLKNPYVFEKLEEKIPASIVFLDEKKKVQYRKGQELAFSPETIKELSSEVAKQR--
-------SKVITKETDRKNEFYHAVFVQDVEGK--------------QGYILVKSIIDPL
RDVHQK--TWGLLIIGFVIAC-L---VVVFLG------------MKITGQ-YIRPIE-SV
TKVAIELA----KGNYK--ARAYESHSD----------ETGMLSK-AINILARNLQEMTL
----------EQEMQQDRLHTLIENMGSGMILIDSRGYINLVNRSYKETFHVT-DEEYLD
RLYYESFHHTEIIELVEEIFMTEVKVRKQMLLPLGIERKHFEVYGAPIIGTNHEWKGIVL
VFHDITELKKLEQMRKDFLANVSHELKTPITSIKGFSETLLD---GAMDNKKFCEHFLHI
ILKESERMQGLIEDLLDLSKIE-QQGFKLNMGTVDMKGLLEDIHMV-LDN----------
------------KAGEKEISLQVNV--LKRA--SVIGDPSRLKQIFINLINNAIVYT-PA
G-GVVSVELAEDKY-N--A-YIKVSDTGIGISKEEIPRIFERFYRVDKARS---RN--TG
GTGLGLSIVKHLVEAHQGTITVDSEV-GEGTTFTVVLPKSATEK----------------
---------------------------
>lmon934
-------------------------MKKLWLKIGLSFFILFFVVMVI------VGIFSGE
LMKSTYLNMKENQLEDDAKILLQTTNMENLDLDKD-------------------------
-AATIQKSLDPLGEDIDARITVIDSKGDVVADTKKDPEKLDNHMNRPEVTDILKKGES--
-------VGISIRESDSLGYSMLYVAVPVKHQSKT------------DGVLRISISLESV
DAAVAK--LWGNLALIFGIALVIIAAISVFIA------------RKITRP-----VR-EI
IEVSTDLA----NHKYD--SRIHGKISG----------ELQDLSI-SVNTLAESLETQMF
----------EIKQNEQRLNAIVQNLVSGVMLINVDKQVIMTNRTMYQILGETEITGKPF
YEVIKSFALSQLIEATFETKTIQQKEIILYF----PREMILDASVSPILGENGEITGIIL
LLHDITQIRHLENVRSEFVTNVSHELKTPVTALKGFAETLLD---GAMYDEMLLKKFLTI
IKEESDRLHRLIMDILALSRIE-QNPVPENVELVEVDEVIEQSARTIFEM----------
-------------ATEKNIQVIIPEKTIPSV--TIETDRDKLQQILINLLSNAINYT-PV
D-GKVEVKLIEQEA-E--V-IIEVTDNGIGIPAKDIDRVFERFYRVDKARS---RH--SG
GTGLGLSIVKHLVENCGGRIEVESQE-EVGSTFRVTLPKKA-------------------
---------------------------
>oeoe807
------------------MNNLSNFISRFFRSVHFKIALIFTVITLI------TLGLVGA
FFVNQYSSQLIQSFDDRVTVPSTIKSQLISDLQNSNKKAA--------------------
-NQDINQALSTLGGSTDQDYVYVVDKSGVIRGSLTVEMKQLVGQQIDSSISGKKVQSNIY
HALSSSKDYVRRFRSESLGRRYETLTIPLESKPGDRSST--------VGVFVYTASMESI
YESIAN--ITNMFVGALFIPL-L---MAIMIG--FLMVH-----L-LTRP-----IT-EL
AEQTEQIT----KGNYS--IKNSIKSKD----------EIGILAT-QINDLSDTIASETA
----------TSNMESDRLNSLLSNMTDGVLAITRDGTITVINQAALDLLHIPRTYKAVG
KNISDLLKLVDKKITLRKLF---QSIRGFVVEPDGPDGVTLNAVASLVRRQSGFISGAVV
VLRDVTRQLKLENDQKNFVSNVSHELRTPLTSVNSYIETLQE---GALTQKKIAREFLGV
AHDETQRMIHMINDLLELSRMD-QGRTKMDTEAVNFTKFINYVLDR-FDV----------
-----MFKQGHSMHSDNHYKIIRNYDQKKSC--YVEIDSDKFMQVVDNVINNAINYS-PD
G-GNIEIGINETDD-S--I-ILSIKDHGLGIPKKDLENVFTRFYRVDKSRA---RK--QG
GTGLGLAISKEVVEALHGKIRVESTV-NVGTTFFISLPKVDTSSSRFDFS----------
---------------------------
>oihe807
-----------------------MNKVGFFRSIQLKFIIIYILLLII------AVQVIGS
FFTDRLNEELTRNFKTTVGERVEMLSHNLEQAFARDRSEESGTIESLE------------
-EEIRRIINDINRGNASTTINVVDNQSRVRGTNVLDDQNQIGQKLAHPMVRDALLFNS--
-------TDDSIFYEKDTDSRVYVYVKPILGED-----NMA------VGAIFYKSSLEEV
YGQIED--INNIFLQGSILAI-T---ISAIIG--ILVAR-----T-ITKP-----IM-EM
REQALIMA----NGDFT--QKVNVYGRD----------EIGQLAE-TFNDLNSRLKHSYA
----------TIEEERRKLSSILANMSDGVIATDNDGSVTLMNDAAAKLIGENPEDLIGD
S----VIDVLHLEGKEIDLSELHSNGSMIIDFSNEDTPFLIRANFSTVVDEEEEVTGFIT
VISDVTEQQKMEQERRDFVSNVSHELRTPLTTMKSYLEALSD---GAWENKEIAPRFLDV
TQKETNRMIRMVNDLLQLSKMD-SDELPMHKQREEFTSYLYQVLDR-YEM----------
-------------NKPESIHMEKNI-PNTKA--YVWMDRDKITQVLDNVITNAIKYS-PD
G-GKIRVKLDIRRH-Y--L-LVSIQDQGMGIAYDKLDKIFERFYRVDKARN---RK--LG
GTGLGLAITKELVEAHHGQIWAQSSE-GKGTTILFTLPLMSSKRGDVR------------
---------------------------
>saur807
-----------------------MKWLKQLQSLHTKLVIVYVLLIII------GMQIIGL
YFTNNLEKELLDNFKKNITQYAKQLEISIEKVYDEKGSVNAQ------------------
-KDIQNLLSEYANRQEIGEIRFIDKDQIIIATTKQSNRSLINQKANDSSVQKALSLGQSN
-------DHLILKDYGGGKDRVWVYNIPVKVDKKV------------IGNIYIESKINDV
YNQLNN--INQIFIVGTAISL-L---ITVILG--FFIAR-----T-ITKP-----IT-DM
RNQTVEMS----RGNYT--QRVKIYGND----------EIGELAL-AFNNLSKRVQEAQA
----------NTESEKRRLDSVITHMSDGIIATDRRGRIRIVNDMALKMLGMAKED----
-IIGYYMLSVLSLEDEFKLEEIQENNDSFLLDLNEEEGLIARVNFSTIVQETGFVTGYIA
VLHDVTEQQQVERERREFVANVSHELRTPLTSMNSYIEALEE---GAWKDEELAPQFLSV
TREETERMIRLVNDLLQLSKMD-NESDQINKEIIDFNMFINKIINR-HEM----------
--------------SAKDTTFIRDI-PKKTI--FTEFDPDKMTQVFDNVITNAMKYS-RG
D-KRVEFHVKQNPL-YNRM-TIRIKDNGIGIPINKVDKIFDRFYRVDKART---RK--MG
GTGLGLAISKEIVEAHNGRIWANSVE-GQGTSIFITLPCEVIEDGDWDE-----------
---------------------------
>leum807
--------------------MKMTSITKFFQSIRFRITLVFVLLMII------ALELLGA
FFVRQMERQNLRTFQQQITLPKYVTDPINTALRNSNSDE---G-----------------
-NHEIQDVLSGLNNTNIEEVQVIDKTGTIRGTTSVSGQQTISQKTTDINAQKALAGDQSY
-------VATRTINENGE--RKEIMTTPLGVTT--GRLKDV------SGVIVVKASLLPV
YKNINS--VMRLFIIAGLIAL-V---ASVALA--LFLAR-----T-LTRP-----IE-QI
SEQTTKIA----EGDYS--MVNHIYGSD----------ELSQLAL-SVNDLSTRIEESTE
----------TVNAERNRLDSVLTHMADGVLAANRRGEVTIINQAAADFVGVN-REDALG
QNVVSLLRL-EGKRTLRDIL-ENLNDFRVDLSDD-SKELLVQIYVSLIKRQSGFISGLVV
VLHDITEQQRIDSERRMFVSNVSHELRTPLTSVRSYVDALAE---GAIDDPEMAQNFLGV
VQDETQRMIRMINDLLELSRLD-QGTMEVKLEVINLNSLFNFVLNR-FDM----------
---ILESDAKNENTITKNYNILREF-TKEDV--WVEVDPDKFTQVLDNIMNNAVKYS-PD
G-GTITARLIKTKT-R--A-ILSISDQGLGIPRKDLDNIFNRFFRVDKSRS---RA--QG
GTGLGLAISKEVVEKFNGRIWVDSVE-NKGSTFYISLAYVDEEPEDDWDAE---------
---------------------------
>lcit807
----------------------MNSTTNFFKSIRFRIALVFVLLMII------ALELLGA
FFVRQIERQNLTTFQQQIALPKYVTDQITTALKKKDSNE---G-----------------
-NHEIQDILSSLNNTNLQEAQVIDKTGTIRGTLSVSGQQTIGQKTTDLNAQKAIAGEQSF
-------LKSRTVNENNE--RKELLTTTLGSNN--GRGKDI------VGVLVVKASLAPV
YKNIDS--VMRLFVIAGILAL-M---VSIALA--LFLAR-----T-LTRP-----IE-QI
DEQTTKIA----NGDYS--MVNHIYGSD----------ELGHLAQ-SVNELSTRVEESTE
----------TVNAERNRLDSVLTHMADGVLAANRRGEVTIINQAAADFVGVD-RDAAIG
QNVIELLQL-KGKRTLRDML-ENLDDFRVDLSDD-SKDLLVQAYVSLIKRQSGFISGLVV
VLHNITEQQRIDAERRMFVSNVSHELRTPLTSVRSYVDALAE---GAINDPEMAHNFLGV
VQNETQRMIRMINDLLELSRLD-QGTMAVKLEVINLNSLFNFVLNR-FDM----------
---IIENDAKNTETPNKNYSIQREF-TSEDV--WVEVDPDKFTQVLDNIMNNAVKYS-PD
G-GVITARLIKTKT-R--A-ILSISDQGLGIPKKDLNNIFNRFFRVDKSRS---RA--QG
GTGLGLAISKEVVEKFNGRIWVDSVE-NQGSTFYISLAYVDDAELQEADWDAE-------
---------------------------
>lbul807
-----------------MKKEKTNLLKRAVSSIQTKIALIFMLLLLA------TIEIIGA
YFTRQMEQTSINNFQTTIQLQSIVTDQLTTQLVKNGKSA---------------------
-DRKMNQIITDYSNDAISEIQVVDSKNVIRAVSNLSDKNRVGQLSNNGDIREVINS----
-------GQQKTQVTSDQKGSFMVQIVPLTSGTNI------------VGAVYVRASMADV
FNNLRN--ISMMFLTASLLAVVVAAIASMFIS------------RAITRP-----IE-EL
RQQAIQVA----DGDYS--TQVKIYSND----------ELGQLGA-AFNTLSTKIERSNE
----------QSESERRRLDSVLSHMTDGVIATDRHGNVSIMNQMAQDFLDVKAEDAIKK
PI---SQVLGLGEDYTSQDLISNQSDMQVTVNAGTDDEMILHASFTLIKRVTGFVSGAVC
VLHDVTEQIKNEDEQRQFVSNVSHELRTPLTSVRAYIEALNE---GAWKDPEIAPQFLDV
TQKETERMIRMVNDLLVLSRMD-RGATKLEPEWVNFTDFVSHLLNR-FDM----------
---IVEHDQGEAQSDTKEYVIKRDL-GNQAL--WVEIDTDQMMRAIDNIMNNAIKYS-PD
G-GTITVRLTQNQN-Q--I-LLSISDQGLGIPRKDLGKIFDRFYRADKARS---RA--QG
GTGLGLAIAKEIVTAHGGRIWADSRE-GHGSTFYIALPYEPMDEEDEWDEV---------
---------------------------
>ljoh807
----------------------MKKIKSVLNSINFKIAIIFMLLLLA------TIEVVGA
SFTRQLEQNSIQNFESSIQVPNIITNQIASQLSRANSKSA--------------------
-NQQLSQIISNYNLGDISQLMVVDNKGVIRAVSNVNDQNRIGQRTSNADIKSVLS-----
-------NGKQVSKVINDNGNYMVQISPLTSANGTNTP---------VGAIYVRASLQGV
FNNLRQ--VSIYFLIASLIAA-V---LGAVVA------------LVISRA-ITRPIE-EM
RKQALRVA----NGDYS--GHVRVYAQD----------ELGQLAE-AFNTLSVRIERTQE
----------ISDSERRRLDNVLTHMTDGVIATDRHGNITIINETALDFLGKTEKDVIGK
----PITNLLGLKDVTIQDLLSTQQELVVRVNDNTRDEMILHANFSLIQRVTGFVSGLVC
VLHDITQQQKNEREQQQFVSNVSHELRTPLTSLRAYVEALND---GAWKDPNIAPQFLHV
IQDETERMIRMINDLLSLSRMD-RGVAKMDLEWVNLNDFVNHVLNR-FDM----------
-----MLKSDTDKTHKKKYSIKREF-PHQAL--WVEIDTDKMMQVIDNIMNNAIKYS-PD
G-GVITVRLLQAQK-H--V-ILSISDQGLGIPRKDLNKIFDRFYRVDKARS---RK--QG
GTGLGLAISKEIVEAHHGRIWADSAE-GSGSTFYISLPYEAISEEGENWDEV--------
---------------------------
>lgas807
-----------------MQLGQMKKIKSVLNSINFKIAVIFMLLLLA------TIEVVGA
SFTRQLEQNSIQNFESSIQVPNIITNQISSQLSRANSKKA--------------------
-NQQLSQIISNYNLGDISQLMVVDNKGVIRAVSNVNDQNRIGQRTSNVDIKSVLS-----
-------NGKQVSKVINDNGNYMVQISPLTSANGTNTP---------VGAIYVRASLQGV
FNNLRQ--VSIYFLIASLIAA-V---LGAIVA------------LVISRA-ITRPIE-EM
RKQALRVA----NGDYS--GHVRVYAQD----------ELGQLAE-AFNTLSVRIERTQE
----------ISDSERRRLDNVLTHMTDGVIATDRHGNITIINETALDFLGKTEKDVIGK
----PITNLLGLKDVTIQDLLSTQQELVVRVNDNTRDEMILHANFSLIQRVTGFVSGLVC
VLHDITQQQKNEREQQQFVSNVSHELRTPLTSLRAYVEALND---GAWKDPNIAPQFLHV
IQDETERMIRMINDLLSLSRMD-RGVARMDLEWVNLNDFVNHVLNR-FDM----------
-----MLKSDSDKMHKKKYTIKREF-PHQAL--WVEIDTDKMMQVIDNIMNNAIKYS-PD
G-GVITVRLLQAQK-H--V-ILSISDQGLGIPRKDLNKIFDRFYRVDKARS---RK--QG
GTGLGLAISKEIVEAHHGRIWADSAE-GAGSTFYISLPYEAISEEGENWDEV--------
---------------------------
>lhel807
------------------MKKLREKLNATFNSINTKLAVVFMLMLLA------TIEVIGA
YFTRQLEQNSIENFQSSIQIQTIVSNQLANQLASDSKNA---------------------
-NDRLNQIVNDYNNDSISEIIVVDNKDTIRAVSNLNDKSKVGQRMNNTDVKQVIS-----
-------TGHQINKVVNDHGNYMIQISPLTSGNGSNNN---------VGALYVKASMQDV
FDNLRQ--ISLTFLIASLIAA-L---LGAFLA------------LVISRA-ITQPIE-EM
QKQALHIA----NGDYS--SQVKIYSND----------ELGQLAK-AFNTLSVRIEQSQE
----------ESDSERRRLDSVLSHMSDGVLATDRHGNVSVVNHMALSYLNADEDEIINR
----PIAEVLGLKDTSSQDLISSQKEIVVTVKPGTRDEIILHASFSLIKRVTGFVSGSVC
VLHDVTEQQKNENSQRQFVSNVSHELRTPLTSLQAYIEALNE---GAWKDPEIAPKFLEV
TQQETSRMIRMINDLLSLSRMD-RGVSKMDLEFVNFNDFVSHILNR-FDM----------
-----IVKTDKNKGHKKKYTIKREL-GNQAL--WVEIDTDKMMQVIDNIMNNAIKYS-PD
G-GVITVRLTHSQG-H--V-ILSISDQGLGIPRKDLGKIFDRFYRVDKARS---RA--QG
GTGLGLAIAKEIVEAHHGRVWADSSE-GKGSTFYISLPYETMTEEDDWDEV---------
---------------------------
>laci807
------------------MKKLRIKLNTTFNSINTKLAIVFMLMLLA------TIEVIGA
YFTRQLEQTSIENFQSSIQIQTIVSNQLANQLASDNKNA---------------------
-NDRLNQIVNDYNNDAISEIIVVDNKDTIRAVSNLNDKSKIGQRINNTDVKQVIS-----
-------TGHQINKVIDDHGNYMIQISPLTSGNGSNNN---------VGAIYVKASMQDV
FNNLRQ--ISLTFLIASLIAA-L---LGAFLA------------LVISRA-ITQPIE-EM
QKQALHIA----DGDYS--SQVKIYSND----------ELGQLGK-AFNTLSVRIERSQE
----------ESDSERRRLDSVLSHMSDGVLATDRHGNVSVVNHMVLTFLNAKEEDVINK
----PIAEVLGLKDTSSQDLISSQKEIVITLDEGTRDEMILHASFSLIKRVTGFVSGSVC
VLHDVTEQQKNENSQRQFVSNVSHELRTPLTSLQAYIEALNE---GAWKDPEIAPKFLEV
TQQETGRMIRMINDLLSLSRMD-RGVSKMDLEFVNLNDFVNHILNR-FDM----------
-----IVKTDKNKDHKKKYTIKREL-GNQAL--WVEIDTDKMMQVIDNIMNNAIKYS-PD
G-GVITVRLTQNQN-H--V-ILSISDQGLGIPRKDLAKIFDRFYRVDKARS---RA--QG
GTGLGLAIAKEIVEAHHGRIWADSSE-GKGSTFYISLPYEPMTEEDDWDEI---------
---------------------------
>lsei807
----------------------MNKKIRFFQSIHFKIAIVFILLLVV------TLELIGA
YFVKTLEQQNIEQFKTSVNVDSYIQDKLAADLLRTDTEG---A-----------------
-NDDIKSTLSQADIANSADLQVVDAKGTIRGDSDINAQTNVGQKSANSSIKNTLYSGQQY
-------EGYEY-RDRTG--STYYKVIPIKNPNATGDNNSV------IGAIAISASMEQA
YDSINK--IVGIFLISSLVAG-L---LGTLLS--IVISR-----A-ITRP-----ID-EM
KKQAIRMA----RGDYS--GQVRIYGQD----------ELGQLAV-AVNNLSVRVEEAQE
----------ASEAERRRLDSVLAHMTDGVIATDRRGNVIIINQTALNFLNTK-NEDVIG
VSILKLLNI-AKDYTLRDLL-EHQTELLLDFSEQLDHELILRVDFSLIQRETGFISGLVA
VLHDVTEQQKIDRDRKEFVSNVSHELRTPLTSVRSYIEALSD---GAWKDPKLAPRFLNV
TQEETDRMIRMINDLLSLSRLD-SGTSKFNLETVNLNEFFNYVLDR-FDM-MLKTDNEHT
GEAKTAQPLPQPDGQKKRYSIKREI-TDQDL--WVEIDTDKFMQVIDNIMNNAIKYS-PD
G-GTITARLFQTHD-H--V-ILSISDQGLGIPRQDLGKIFDRFYRVDKARS---RK--QG
GTGLGLAISKEVVEALHGRIWVDSQE-GRGSTFYISLPYEPITDGGDDWDEA--------
---------------------------
>lsak807
----------------------MNKKIRLFQSIHFKIAIVFVLLLLV------TLEVIGA
SFVKQLEYQNVKDFKQSLQVTPYVQNQLSNELM-SNSGN---A-----------------
-NKNIKDII--GDMGNSAEIQVVDNKGTIRGVTNLNTQSTVGQKTRNPRVKQAIYSGHTE
-------QEVAY-SESQG--SYYTAIQPLTDPN--GDSNTV------VGAVYIRASMEEV
YKGISS--ITVIFLTSSLVAG-L---LGMALS--IVISR-----A-ITRP-----ID-EM
KKQAIQMA----RGDYS--GQVRIYGQD----------ELGQLAI-AVNNLSVRVEEAQE
----------ASESERRRLDSVMSHMTDGVIATDRRGNITIINETGQDFLNVT-SDGVLG
QSLLKVLKI-SEEYTLRDLL-ETQQVMVLDFSDQQDHDLILHVDFSLIQRETGYITGLVC
VLHDVTEQQKNEREQREFVSNVSHELRTPLTSVRSYIEALND---GAWQDPEVAPNFLKV
TQEETDRMIRMINDLLSLSRMD-QGTAKMNLEFVNLNEFFGYVLDR-FDMMIKRDQEHDN
NASPRGTGKLPTDDPNKKYSITRDF-TKRDL--WVEIDTDKFMQVVDNIMNNAIKYS-PD
G-GVITCRLLETHR-H--V-ILSISDQGLGIPRKDLGKIFDRFYRVDKARS---RK--QG
GTGLGLAISKEVIEAHNGRVWVDSQE-GKGSTFYISLPYEPIDSDGGDWDEI--------
---------------------------
>lreu807
----------------------MNSKLKFYQSIRFKIALVFVLILML------TLECVGA
VFVRQLEHQNLNTFKQTIELPSYVDNSLAEQLSRSNTKKANKQ-----------------
-INQILSEVN---NNNISEIRVVDSKSIVRGTSNADNRSAIGQKTTDQAIKATLLNNR--
-------SHTENLYDNSNHTRYYVNVIPLVDNS----NNNV------VGAVYLRASLESV
YSNINN--ITLVYLSAAMITI-V---LSLILA--IIISQ-----E-ITRP-----IE-EM
RKQTLRIA----RGDYS--GQVKVLGND----------ELGQLAG-AVNNLSVRVEEAQE
----------SSDSERRRLDSILSHMSDGVLATDRRGNVTIVNNMALQLLGVENEDDLIG
KSIIDVLDIRHDYTVRQLVN--GEQREMIIDMSNSGNNLILNAYFSPIQRESGFVSGLVC
VLHDVTSQQKEERERKQFVSNVSHELRTPLTSVRSYVEALSD---GAWQDKEIAPQFLKV
VQDETDRMIRMINDLLSLSRMD-AGTTKLNLEYVNINELFNYILDR-FDM----------
------IIKKEEDPKKKKYTIERYF-TKKDL--WVEIDTDKFTQVIDNIMNNAIKYS-PD
G-GVITTRLLETHN-H--V-ILSISDQGLGIPRKDLGRIFDRFFRVDKARS---RK--QG
GTGLGLAISKEVINMLGGQIWVDSVE-GKGSTFYISLPYVPYEEED-WDDEEAEK-----
---------------------------
>lfer807
----------------------MNSKIKFYQSIHFKIALVFALMLML------TLEVVGA
VFVRQLEHQELANFKQQIELPSYIDNSLATQLTSTDTKT---A-----------------
-NKEIKTILARVNNTSITEIRVVDAKGIIRGTSSSGNQGIVGQKTTDTVIKNTLVNNRSH
-------TENLYDSANHN--RYYVSVVPLLAS---GNANNV------VGVVYMRANLEGV
YSTINS--ISLIYLSAALITI-V---LGLGLA--VLISR-----E-ITRP-----IE-EM
RKQTLRIA----RGDFS--GQVKVMGND----------ELGQLAG-AVNNLSVRVEESQE
----------SSDAERRRLDSVLSHMSDGVLATDRRGNLTIVNNTALQFLNIADEEQVLG
KSILDVLKI-RRQFSIRHLVDEDQDQVILD--DL-NEDLILSAYFSPIKRESGFVSGLVC
VLHDVTSQQKEERERKEFVSNVSHELRTPLTSVKSYVEALSD---GAINDPELASRFLGV
VSDETERMIRMINDLLSLSRMD-SGTAKLNLEYVNINELFNYILNR-FDM----------
-----IIKNEAADPSQKKYTIVRYF-TKKDL--WVEIDTDKFTQVVDNIMNNAVKYS-PD
G-GVITARLLETHN-H--V-ILSISDQGLGIPRKDLGHIFDRFFRVDKARS---RK--QG
GTGLGLAISKEVVNLLGGQIWVDSVE-GKGSTFYISLPYVPYEEEE-WDDQAD-------
---------------------------
>pepe807
----------------------MNKRTNFFKSINFKIALVFAMLLVV------TLEVVGV
IFVRQLETQNLNQFKTQVQLQPYVENEISTQLERANTKS---A-----------------
-NSQISDIIGNINNQNITEIRVIDAKGVIRGTSNSTNQNIVGQKTTDRNVKDVIYNTRTY
-------QQVSYNKTTNT--RYFVSIVPLINTA--GATNNL------TGVVYIRANLESV
YQNVNN--ITLIFVVAALIAI-T---IGLILA--VLISR-----A-ITRP-----IE-EM
RQRTIQIA----RGDYS--GQVQIYGDD----------ELGQLAE-AVNELSVRVEESQE
----------STESERRRLDSVLGYMTDGVLATDRRGRITIVNEMATDFLNLE-NDQIVG
KSILDILDL-RGTFTLRDLL-ENQEQVVLDLSDD-DQDLILHASFALIQRESGFISGLVC
VLHDVTEQQKIDQDRKRFVSNVSHELRTPLTSMKSYIEALVE---GAWKDPEVAPNFLKV
TQEETDRMMRMINDLLNLSRMD-LGTARLEREYVNLNELFNHILDR-FDM----------
-------ILKNSDKPDKNYSIKRDF-TRRDI--WVEVDTDKIQQVLDNIMNNAIKYS-PD
G-GIITCRLLETHN-H--V-IMSITDQGLGIPKDSISHIFDRFYRVDKARS---RA--QG
GTGLGLAISKEVIQLHGGRIWVESRE-GEGSTFYISLPYEPFEEGDTWE-----------
---------------------------
>lsal807
----------------------MNKKVRFFHSIHFKIALVFALLLLI------TFQIVGA
IFVRQLKNDNLKSFKQRVELSTYVENSLIVALSRTDTEG---A-----------------
-NTKIKNILDDINNANIQEVQVIDAKGTIRGDSDVNSRSLIGQKTTNSAVKGVLYTGRTY
-------TETTYNRNDNK--QYYISITPLLNVS--SNNNAV------VGAIYTRADMASV
YDSVNN--VVVIFASASLIAI-V---IGMVLA--IIVSS-----S-ITKP-----IE-EM
KRQTARIA----RGDYS--GHVHQYGND----------ELGQLAQ-AVNNLSIRVEETQE
----------LSESERRRLDSVLSHMSDGVIATDRRGGITIVNDMAMNYLDIS-EGEVLG
KSILDILDI-RNQYTLRDLL-EKQDEVVLDMSG--EKDLILNAYFSVIQRESGFISGIVC
VLHDVTEQQKIDRERKQFVSNVSHELRTPLTSMRSYIEALND---GAWRDEKVAPEFLKV
TQDETDRMIRMINDLLSLSRMD-SGTVKLDLELVNINGLVNYILDR-FDM----------
--MLKKDKIDTRDIKTKNYTIKRDF-TKRDL--WVELDTDKFIQVVDNIMNNAIKYS-PD
G-GVITCRLLETHN-N--V-ILSISDQGLGIPKKDLGHVFDRFFRVDKARS---RA--QG
GTGLGLAISKEVIELHHGRIWVDSVE-GKGSTFYISLPYEEYSEEDLWDEN---------
---------------------------
>lpla807
--------------------MLRFKRKNFFKTINFKIALVFALLLLI------TLEIVGA
IFVKQLESKNIQDFKQSVQIPTYIDNSLSEQLTVSSTRK---A-----------------
-NGQIKTILSNYNNTNVDEIQVVDSKGTIRGTSDVNDQSVVGQKTTDRNVKNAIYNNRTY
-------TKSTYDTQNNG--RYYVSIVPLYSSNSAGNSSQL------VGVLYVRANMKSV
YSTINN--IMGIFVIASLAAM-V---LGLGIA--IIIAR-----A-ITRP-----IE-EM
KQQTQRIA----RGDYA--GQVRVYSDD----------ELGQLAK-AINNLSIRVEESQE
----------STEAERRRLDSVLSHMSDGVIATDRRGNITIINETASDFMDVT-AEKAIG
NSILDILKI-RDDYSLRDLI-ENQDELMLDFSSN-ERDLILNAYFSLIQRESGFISGLVC
VLHDVTEQQKIDNDRKQFVSNVSHELRTPLTSLRSYIEALSD---GAWKDPEVAPGFLKV
TQEETDRMIRMINELLSLSRMD-SGTTRVDMELVNINEMFNYVLDR-FDM----------
-------ILKKDDNPAKYYTIKREF-TKRDL--WVEIDTDKFTQVLDNIMNNAIKYS-PD
G-GVVTCRLLETHN-Q--V-IISISDQGLGIPRADLGHVFDRFFRVDKARS---RA--QG
GTGLGLAISKEVVQMLGGRIWVDSVE-GKGSTFYISLPYEPYEEEDLWDDDSQA------
---------------------------
>lvis807
----------------------MNSKIRWFQSIHFKIALVFALLLLL------TLEIVGA
VFVRQLERQNLNTFKAQQVVQTHIVNRLSDELSMSGMTK---S-----------------
-NKQIKSTLSEINNTNNAQIRVIDNKGIIRGTNEVDNQGIVGQKTTDNNIKNAIYNNRDV
-------VRTTYSSQSNS--RYYTTITRLIRTQ--GNNSEL------VGVIYMRSSLDSV
YQNINQ--ITLIYVSATFVAI-I---LGLVMA--IIISR-----A-ITRP-----ID-EM
KKQTLRIA----RGDYS--GHVHVYGND----------ELGQLAS-AVNNLSVRVEEAQE
----------STESERRRLDSVMAHMTDGVIATDRRGNVTIINETASSFLDHE-PDDAVG
KSILDLLDI-RDDYTLRELL-EDPDDLVLDFSTK-EHDLILQAYFSLIQRESGFISGLVC
VLHDVTEQQKIDQARREFVSNVSHELRTPLTSVRSYIEALSE---GAWKDPKVAPDFLKV
TQEETDRMIRMINDLLTLSRMD-SGTQKVDLEMVNLNELFNYVLDR-FDM----------
-------MLKQDDQPEKTYTIKRDF-TKRDL--WVEIDTDRFTQVLDNLMNNAIKYS-PD
G-GVVTARLLETHN-N--V-ILSVSDQGLGIPRADIPRIFDRFYRVDKARS---RA--QG
GTGLGLAISREVVQMLGGRIWVDSRE-GRGSTFYISLPYKPYDEEDLWDEDN--------
---------------------------
>lmon807
-----------------------MHKMRFFQSVQFKLVIMYLLLIIV------AMQVIGA
YFVRELEGQLEKNFQDS----ITNSITLLDYNAREEIIKNSDNSVKLQNDIRELLVDYSR
ASSNLIEVRIVDDKGKILGTSNLNNQGIVGQKSN--------DPLVKRTLSLGTTS----
-------EDKIYKDESNKNNRVWVNVSSIK-----NKGQ-V------IGAIYLVADIESV
YKQVDD--ITNIFITGTLIAM-I---ITAVLG--ILLSR-----T-ITKP-----IV-EM
KRQAYAMA----RGNYS--RKVKVYGVD----------EIGELAD-SFNTLTKRVQEAQA
MTEGERRKLS--SVLAYMTDGVIATDRRGKVILINTPAEKMLRVK-HESANGRSIIDVLD
I-GDTYQFEDLM-E--------VDGSLTMDRSTL-DKPYVLRANFSVIQRETGFNNGVIA
VLHDITDQEKVDQERRDFVSNVSHELRTPLTSMHSYLEALSD---GAWEDKEIAPRFLEV
TQNETERMIRLVNDLLKLSRMD-GGREQLEKSFVNFTDFFNHIIDR-FEM----------
-------------MKKETIMFKRHI-PREPV--IIEIDEDKVMQVLDNIISNANKYS-PD
G-GRISFYLKKFED-E--I-EVSIADEGLGVPDEDLANVFDRFFRVDKARS---RE--MG
GTGLGLAIAREVIEAHGGRIWAERNK-NKGTIIKFTLPYSDLPEDDWE------------
---------------------------
>bsub807
-----------------------MNKVGFFRSIQFKITLIYVLLIII------AMQIIGV
YFVNQVEKSLISSYEQSLNQRIDNLSYYIEQEYKSDNDSTVIK-----------------
-DDVSRILNDFTKSDEVREISFVDKSYEVVGSSKPYGEEVAGKQTTDLIFKRIFSTKQ--
-------SYLRKYYDPKSKIRVLISAKPVMTENQEV-----------VGAIYVVASMEDV
FNQMKT--INTILASGTGLAL-V---LTALLG------------IFLART-ITHPLS-DM
RKQAMELA----KGNFS--RKVKKYGHD----------EIGQLAT-TFNHLTRELEDAQA
----------MTEGERRKLASVIAYMTDGVIATNRNGAIILLNSPALELLNVSRETALE-
---MPITSLLGLQENYTFEDLVEQQDSMLLEIERDDELTVLRVNFSVIQREHGKIDGLIA
VIYDVTEQEKMDQERREFVANVSHELRTPLTTMRSYLEALAE---GAWENKDIAPRFLMV
TQNETERMIRLVNDLLQLSKFD-SKDYQFNREWIQIVRFMSLIIDR-FEM----------
-------------TKEQHVEFIRNL-PDRDL--YVEIDQDKITQVLDNIISNALKYS-PE
G-GHVTFSIDVNEE-EELL-YISVKDEGIGIPKKDVEKVFDRFYRVDKART---RK--LG
GTGLGLAIAKEMVQAHGGDIWADSIE-GKGTTITFTLPYKEEQEDDWDEA----------
---------------------------
