# Supplementary material for: Evolutionary history of the OmpR/IIIA family of signal transduction two component systems in Lactobacillaceae and Leuconostocaceae
Source: BMC Evol Biol. 2011 Feb 1;11:34. doi: 10.1186/1471-2148-11-34 (PMC3040137; doi:10.1186/1471-2148-11-34)
Supplement: Additional file 2 — Alignments. A zip file containing the alignments used in this study in either FASTA or Phylip format. Details of the sequences used in this study and the tags used to identify them in the alignment files can be found in the files IIIA-seqs.doc and OmpR-seqs.doc (MS Word). A detailed list of the alignments can be found in the file readme.doc (MS Word). [file 1471-2148-11-34-S2.ZIP › alignments/IIIA-PHO_872-muscle-gb.fasta]

>cther873
ITLMLLIRMA KQNDQIKSQF KKLKEQKEEF NAITENIREG IIVLNNKGLI LFINKSAADI
FLQKAIILDV TEKQSAEKMR REFAANVSHE LKTPLTSILG YAELMKSGMV KPEDISEFSD
RIYNEARHLI DLIEDVIRIS RLAKETVKRI LEEMIYNLCD NAIKYNYENG KVLTVADNGF
GIPREHQSRV FERFYRIDKS HGGTGLGLSI VKHSAEFHNA KIRLMSKPGK GTTITVIFS
>ldel873
IMLLLLTRLD SQNKQIADQM EQLHHREKEL KTVTDAMLEG LILIDLDDQI LLSNPAVVSL
LVKEIIVVDV TKEYHEEQVR REFTANVSHE LKTPLQSIMG SAELLENHLV KEEDRDSFYK
KIHESSAQLL TLIDDIIRLS HPVTEALHGI VYEIAYNLID NSIRYNKEKG KTLQVADTGI
GIPQEAQNRI FERFYRVDKS HGGTGLGLSI VKHAVQQCHG TIRLESELGK GSTFTVIFP
>saga873
IILLLLRRLD SHQAKIQHQK LLLQKRQKEF DTIISKIKEG MILLDDQARI VSINAEALKL
FLKDLILFDV TDQLQMEQLQ REFTANVSHE LKTPLHVISG YSELLANQMV PNEEVPQFAA
KIHKESERLV KLVEDIINLS HLTQKVLKHI LNSLVYNLCD NAITYNHEKG QVLEVSDTGL
GIAEKDKKRI FERFYRVDKS RGGTGLGLSI VKSALDFHNG SIKVDSHLGQ GTTMTVLLH
>lmon934
IIAALSISVN TLAESLETQM FEIKQNEQRL NAIVQNLVSG VMLINVDKQV IMTNRTMYQI
LLSQLILHDI TQIRHLENVR SEFVTNVSHE LKTPVTALKG FAELLDGAMY DEMLLKKFLT
IIKEESDRLH RLIMDILALS RVIEQSAKNI LQQILINLLS NAINYTPVDG KVIEVTDNGI
GIPAKDIDRV FERFYRVDKA RGGTGLGLSI VKHLVENCGG RIEVESQEEV GSTFRVTLP
>sepi934
TVYLLFVTTN DLARRLQKLN NSQKIQSNRL KTTLENIPSS VLMIDKHGEI VVANHAYYQV
FIEKLILHDI TNLQKLENLR REFVANVSHE LKTPITSIKG FAELIEGAKN DEQSLDMFLN
IILKESNRIE SLVTDLLDLS HLAINIIKRI IAQVITNLLS NAINYSSEDN KVLEIQDYGI
GISETDQKRI FERFYRVDKA RGGTGLGLSI TKHIVEAHNG RIDVKSAPGK GSIFKVLFN
>bcer934
VVVFLSKAIN ILARNLQEMT LEQEMQQDRL HTLIENMGSG MILIDSRGYI NLVNRSYKET
FIIELVFHDI TELKKLEQMR KDFLANVSHE LKTPITSIKG FSELLDGAMD NKKFCEHFLH
IILKESERMQ GLIEDLLDLS KLLEDIHKEI LKQIFINLIN NAIVYTPAGG VVIKVSDTGI
GISKEEIPRI FERFYRVDKA RGGTGLGLSI VKHLVEAHQG TITVDSEVGE GTTFTVVLP
>lsal934
IDLWLSQSIG YVQDKQNKLS KKYDKRKREY LSLLEYIDIG ILVIDYKNRL TMSNELGKDF
FVRKLILRDL TAQKEMEKKQ LDFVGNLSHK IKTPITAITG FSELLDGALD DKEVSKQFIE
IIHDESTKLS NLVDDMITIS RLVKDTLKGL LKHIITNLIQ NAIRYNLENG EIFVISDTGI
GISDKDKERI FERFYRVDKS HGGTGLGLAV VKESVDALSG RIKVKSQINK GTTFYVILP
>pepe935
IVFWLSKVVN EIGTHERHQI HVLRNQQSEL TAIMDNLPVG VLVINRHREL QVANTYAINH
LLSELVLYDA TETVRSKQIE RDFVNNASHE LRTPITSIAG FADLLNGAKD DPETLDNFLR
IIKAESDKLV QLTDDILTMS RYVDQQLMNL LFQIVKNLIT NAISYNRKGG KILVVSDTGI
GIPLGQTDRV FERFYRVNNA TGGTGLGLAI VKEAVDDMNG SVRIESDEDS GTTVIVKFK
>leum935
LNFWIIRTFN ELQSYVRHSQ YSANREINNY QTLLASLPVG VINVSRHHMI DVFNQTAADM
LLSEIILYDL TEVLKLERMQ ADFLANASHE FKTPLTAITG FVELQGDAGA DEETRTQFLQ
IVADEAKRLS ALVNDILSLS RIVEQQLKTI VSTIVQNLLT NSVKYNKIDG EVIKVSDSGI
GIPLNQQSRI FERFYRGDES RSGTGLGLAI VNEIVNQHNG EINIKSQVGV GTTISVILP
>lcit935
SLFWLINAFN QLQSYVKHMQ STMQRDLANY QSLLTSLPVG VIHVNRRHII DVFNQTAADL
LLSELILYDL TTVLQIERMQ SDFLANASHE LKTPLTAITG FIELQGPAGE DATTRQQFLQ
IVSDEAQRLS LLVNDILSLS RMIVKQWKAI VNTILQNLLV NAVKYNVQGG SILNIKDTGI
GIPTSQQSRI FERFYRGDES RNGTGLGLAI VNEIVSKHNG TIKVQSQVGV GTVMSMTMP
>lpla934
LIAWLAQAVN QLESYQKSQT RRAELQEKEL MMIMRYLPVG VMVIDHRRQV QLSNPAMSEL
LLTKLILYDI TEVYMIEQMQ DDFVSNASHE LKTPITAISG FTELLSGAKD DPDTLDQFLH
IIADESQRLI DLIQDVLSLS RLIEQELQHL LSQIIKNLLT NAIKYNRPHG SVLIVKDTGI
GISADDQQRI FERFYRASPS RSGTGLGLAI VQELVNAMHG TIDVVSQRGV GTTMTVTLP
>lvis934
GWRWLALQIN YLQTHQRKVQ RQVAGQNQEF ATLLDYLPIG VMVIDRYRKV ELANPAMEQF
LLASLILYDV TEVYAVEQMQ MDFMSNASHE LKTPVTAISG FAKLLAGAKD DPEKSVEFLQ
IIDQQSERLV ELINDVLTIS HLVASQVNHI LDQILKNVLS NAIKYNRPQG RVLIVQDTGI
GIAPQDQQRV FERFYRADVS HSGTGLGLAI VRELVQSLNG KIDLQSELGT GTTVTMTFS
>lsei935
ILIWVARRIN ALAAEQAHLR EKVAVRQSSF DRLIDNLPLG VMLIDTDKDV ILHNHAMSQL
LLARMILYDV TYLRQVEKMQ LDFVGNVSHE LKTPVTAISG FAELLGGAKN DPATLDRFLG
IIYDESKRLT QLINDILTLS RLVDDALKQV LTQIVRNLLN NAVFYNRLAG HVLAVADTGI
GISETEQARI FERFYRVDKA RGGTGLGLAI VAELVKSMDG HVAVHSQVGV GSTFTVTLP
>lsak934
IVLWLAHEVN QLNKDMRHMR QKIAIQQGSF DRLIDHLPVG VMVINENRQV VLHNEAMGQL
LLTRMILYDL TDIRRVEQMQ LDFVSNVSHE LKTPVTAITG FAELLAGAKD DPETLQQFLK
IIYEESTRLT ALIQDILALS HIVEANLKEI LNQVLKNLIA NGITYNKQAG SLIRVVDSGL
GIPSDLQERI FERFYRVDQA RSGTGLGLAI AKEITESIGG QLTVESQLGV GSQFILTFP
