# Supplementary material for: Evolutionary history of the OmpR/IIIA family of signal transduction two component systems in Lactobacillaceae and Leuconostocaceae
Source: BMC Evol Biol. 2011 Feb 1;11:34. doi: 10.1186/1471-2148-11-34 (PMC3040137; doi:10.1186/1471-2148-11-34)
Supplement: Additional file 2 — Alignments. A zip file containing the alignments used in this study in either FASTA or Phylip format. Details of the sequences used in this study and the tags used to identify them in the alignment files can be found in the files IIIA-seqs.doc and OmpR-seqs.doc (MS Word). A detailed list of the alignments can be found in the file readme.doc (MS Word). [file 1471-2148-11-34-S2.ZIP › alignments/IIIA-PHO_872-muscle.fasta]

>cther873
---MKKSIYKSMLVLALTTILLTSFLITGVMYRAFYLRMQQEIRNEAIFISSAYNLIGQE
FFSSIADQESS----------------SRITWVASDGTVLFDNMADAEKMENHLNRP---
---EIADALKNGFGEAVH--LSKTLGTQTFYW-----AVRLNDGTVLRVSATTNSVFKSV
LGFFPYVALITLMVILLTM---IIANLLTKKIFLPLNNLNLEDPLSNDVYDELSPLLIRM
AKQNDQIKSQFKKLKEQKEEFNAITENIREGIIVLNNKGLILFINKSAADIFNVSTQDII
NKHILTLDRSITLQKAIETAMGGHLFEDIFAI------GENSFNLLASPVKDEVVVK--G
VILFILDVTEKQSAEKMRREFAANVSHELKTPLTSILGYAE-LMKSGMVKPEDISEFSDR
IYNEARHLIDLIEDVIRISRLDEKNVQLPFEEIDLL--ELAKETVGRLSSLAQQKRIK--
LSVGGD-NAIIFGVRQILEEMIYNLCDNAIKYNYENGKVDVNVKTF-SDQVVLTVADNGF
GIPREHQSRVFERFYRIDKSHSRE-TGGTGLGLSIVKHSAEFHNAKIRLMSKPGKGTTIT
VIFSREQ--------
>ldel873
---MFKKIFRASFLLTSLVLFFAVLLSAIVLSIDFDHTEMSALASQADLAASGVNTSGKK
YIKNLKGEN------------------YRITWINSKGKVLYDNEENPKKMGNHSRRE---
---EVAEAMKKGTGTSER--YSTTLSTVTMYY-----AERLNDGGVIRIAITRNSFWRIL
VRFLSPLLLIMLLSVLVSW---FLAKTISQTIVKPLNEMDLDKPLESNAYDEIKPLLTRL
DSQNKQIADQMEQLHHREKELKTVTDAMLEGLILIDLDDQILLSNPAVVSLLGLHDTDPL
PD---------DVKEIID---KNSRLAHAEGIVER---NGRNIQISASPITSRKILK--G
TSILVVDVTKEYHEEQVRREFTANVSHELKTPLQSIMGSAE-LLENHLVKEEDRDSFYKK
IHESSAQLLTLIDDIIRLSHLDENQ-RFEEIKLNLK--SPVTEALEALQSSADRHGIK--
LETNLS-DTMILANFRLVYEIAYNLIDNSIRYNKEKGKTKITVKEH-RGQAILQVADTGI
GIPQEAQNRIFERFYRVDKSHSRK-TGGTGLGLSIVKHAVQQCHGTIRLESELGKGSTFT
VIFPALPAGADDNSK
>saga873
---MTKKIFRTTLSASLGIVLVTILMIMGFLYNYFNHIQREQLRTQTALASQGISFEGKD
YFENLKTSN------------------VRITWVDNKGQVLYDTQSDAKHMKNHANRQ---
---EIKEAIKSGYGESTR--WSATLTEKSIYA-----AQRLNNGTIVRLSVAQQTIFYLL
LGMISPLAIIILLAIILSV---LIARYIAKKVSEPLNNIDLDHPLSNDSYEEITPLLRRL
DSHQAKIQHQKLLLQKRQKEFDTIISKIKEGMILLDDQARIVSINAEALKLFQI-NDDWH
GRFMMEVSRDLTLKDLIDQGLKGKKKEANIGI------ENNHYRVLVRPTTDNNRVT--G
LVVLLFDVTDQLQMEQLQREFTANVSHELKTPLHVISGYSE-LLANQMVPNEEVPQFAAK
IHKESERLVKLVEDIINLSHLDEQE-KLPQETVNLY--DLTQKVLEGLQAKADKKHIQ--
INFNGE-EAILRGNPVLLNSLVYNLCDNAITYNHEKGQVNVTLKNS-PDTITLEVSDTGL
GIAEKDKKRIFERFYRVDKSRSKI-VGGTGLGLSIVKSALDFHNGSIKVDSHLGQGTTMT
VLLHKQ---------
>lmon934
MKKLWLKIGLSFFILFFVVMVIVGIFSGELMKSTYLNMKENQLEDDAKILLQTTNMENLD
LDKDAATIQKSLDPLGEDID-------ARITVIDSKGDVVADTKKDPEKLDNHMNRPEVT
DILKKGESVGISIRESDSLGYSMLYVAVPVKHQSKTDGVLRISISLESVDAAVAKLWGNL
ALIFGIALVIIAAISVFIARKITRPVREIIEVSTDLANHKYDSRIHGKISGELQDLSISV
NTLAESLETQMFEIKQNEQRLNAIVQNLVSGVMLINVDKQVIMTNRTMYQILG--ETEIT
GKPFYEVIKSFALSQLIEATFETKTIQQKEIILYFP--REMILDASVSPILGENGEIT-G
IILLLHDITQIRHLENVRSEFVTNVSHELKTPVTALKGFAETLLDGAMYDEMLLKKFLTI
IKEESDRLHRLIMDILALSRIEQNPVPENVELVEVD--EVIEQSARTIFEMATEKNIQVI
IPEKTIPSVTIETDRDKLQQILINLLSNAINYTPVDGKVEVKLIEQ-EAEVIIEVTDNGI
GIPAKDIDRVFERFYRVDKARSRH-SGGTGLGLSIVKHLVENCGGRIEVESQEEVGSTFR
VTLPKKA--------
>sepi934
---MLKFHLRLLLLISTITIISFIGLGAIIHNTIYQTLTSNQIKSLDSEARNYVNLFNNN
KEKEITNIAHNEK--------------NIILIKEKDKDKIIYSSGNIKDIDHRIDNEA--
---NPSKLINKNTKLGMRYTYKNTIDDKTIY----------ISGINNEIIDLQKDLWKYL
SIVGVIVLFTVYLASRSINRTYIRPINEVTYATSLLADGYYHVRVPESNVKETRALFVTT
NDLARRLQKLNNSQKIQSNRLKTTLENIPSSVLMIDKHGEIVVANHAYYQVFNP-DQMVE
NKSYIGFIDD-SIEKLIIESFRTEKVIYEQLEVAINNVHTKYFDVSCIPILTKSKKNLQG
MVVVLHDITNLQKLENLRREFVANVSHELKTPITSIKGFAETLIEGAKNDEQSLDMFLNI
ILKESNRIESLVTDLLDLSHIEQQK-ELEINYMNLS--ELAINIIDNLQTQAYNKRIK--
IQSEIEKDVIIEAHENKIAQVITNLLSNAINYSSEDNKVIVRVYRN-DNKVYLEIQDYGI
GISETDQKRIFERFYRVDKARSRD-SGGTGLGLSITKHIVEAHNGRIDVKSAPGKGSIFK
VLFNDN---------
>bcer934
MNKFRSRLLFTFVSLIVFILVGLGLLLETVFENYYIDHAKERMVKETEYVATLAEEQG--
-FDNVLKNPYVFEKLEEKIPASIVFLDEKKKVQYRKGQELAFSPETIKELSSEVAKQR--
---SKVITKETDRKNEFY--HAVFVQDVEGKQ-----GYILVKSIIDPLRDVHQKTWGLL
IIGFVIACLVVVFLGMKITGQYIRPIESVTKVAIELAKGNYKARAYESHSDETGMLSKAI
NILARNLQEMTLEQEMQQDRLHTLIENMGSGMILIDSRGYINLVNRSYKETFHVTDEEYL
DRLYYESFHHTEIIELVEEIFMTEVKVRKQMLLPLGI-ERKHFEVYGAPIIGTNHEWK-G
IVLVFHDITELKKLEQMRKDFLANVSHELKTPITSIKGFSETLLDGAMDNKKFCEHFLHI
ILKESERMQGLIEDLLDLSKIEQQGFKLNMGTVDMK--GLLEDIHMVLDNKAGEKEIS--
LQVNVLKRASVIGDPSRLKQIFINLINNAIVYTPAGGVVSVELAED-KYNAYIKVSDTGI
GISKEEIPRIFERFYRVDKARSRN-TGGTGLGLSIVKHLVEAHQGTITVDSEVGEGTTFT
VVLPKSATEK-----
>lsal934
--MSKIRLVLLNIVLVLISMLGAVLIMVDFKKSVLSEFLERES-----------------
------------------------------------------------------------
--------------------WIQIIIAVVVLV----------------------------
----VLDTGIDLWNSRKQR----KEIERLNKKI--IEDIKLTDNVI-DKKNPYYELSQSI
GYVQDKQNKLSKKYDKRKREYLSLLEYIDIGILVIDYKNRLTMSNELGKDFFDF-DNEWK
NQDYQNYIYNLDVRKLIEQVKLTKEDKKKQIVLKIDT-VQKIVETSAIYIPIDSKRY--L
IMLMLRDLTAQKEMEKKQLDFVGNLSHKIKTPITAITGFSETLLDGALDDKEVSKQFIEI
IHDESTKLSNLVDDMITISRLNEHG-SLNIELVNIF--KLVKDTLQLFSHEIEKKGLN--
VRIEIDEELSLYCDKLKLKHIITNLIQNAIRYNLENGEIKIKVQNDKKNEWVFVISDTGI
GISDKDKERIFERFYRVDKSHSKT-VGGTGLGLAVVKESVDALSGRIKVKSQINKGTTFY
VILPRFKAR------
>pepe935
MSSSRKKAIKRTVQFGFASLIGNAFMAFLVYKLIVKENPRVTKVD---------------
------------------------------------------------------------
--------------------MSLLIAVILLI-----------------------------
----TVIEIIVFWSNQKKI---IERQKLFRKNLEEVIKGNHVPKIQLDPEDPFYKLSKVV
NEIGTHERHQIHVLRNQQSELTAIMDNLPVGVLVINRHRELQVANTYAINHLGI-TGLDV
PHPYTMDIRDHELSELVDNVFRTRQSTTKTIKLDGD--QPYIYETTVVYSPKVHHKF--E
IIVLLYDATETVRSKQIERDFVNNASHELRTPITSIAGFADTLLNGAKDDPETLDNFLRI
IKAESDKLVQLTDDILTMSRVKSG--ERERKEINLH--KYVDQQLKLVESNISSMNLH--
VENNIPADVNEEVIENDLFQIVKNLITNAISYNRKGGKIKIDYGSH-HDRWKLVVSDTGI
GIPLGQTDRVFERFYRVNNAT----KGGTGLGLAIVKEAVDDMNGSVRIESDEDSGTTVI
VKFKRDIN-------
>leum935
---MKKRIGKITSIYSLNILLLFIVTRV-------IHVSHNQL-----------------
------------------------------------------------------------
--------------------YILVIIFFVVAN----------------------------
----FEVWFLNFWQNKETA-----ELTIMKNRMIATSAGETPRGVLAEPTSPYYRIIRTF
NELQSYVRHSQYSANREINNYQTLLASLPVGVINVSRHHMIDVFNQTAADMLGV-EMPEV
PILDSLVIRQFTLSEIINHTFNTNQRQHSILNLMIDG-EARQYDVSTLFHQSGSNA---E
VMVMLYDLTEVLKLERMQADFLANASHEFKTPLTAITGFVETLQGDAGADEETRTQFLQI
VADEAKRLSALVNDILSLSRMQHKV-DEKISNLEIS--AIVEQQLEKIDT----KTIT--
VHNDIAPDFSVSGIASDVSTIVQNLLTNSVKYNKIDGEVWISAYKD-TQQWQIKVSDSGI
GIPLNQQSRIFERFYRGDESRQRKIASGTGLGLAIVNEIVNQHNGEINIKSQVGVGTTIS
VILPL----------
>lcit935
----MKKNSLKFLSFLCVNMSVILLFSVLLFHLSVKQ-----------------------
------------------------------------------------------------
--------------------WLLLLLAIFLAT-----I----------------------
----GEYAVSLFWNGRRQR-----EIDVMTNRMLATQNNEEPRGVLAEPQSPYYDLINAF
NQLQSYVKHMQSTMQRDLANYQSLLTSLPVGVIHVNRRHIIDVFNQTAADLLAV-DRPET
PIAESLVIRQFALSELITQTFNTQQNQQAILNLAVDN-GMKQYEVSTFYQKGDVQHA--E
VMIILYDLTTVLQIERMQSDFLANASHELKTPLTAITGFIETLQGPAGEDATTRQQFLQI
VSDEAQRLSLLVNDILSLSRAQQRD-DTLQKELTIS--DMIVKQWEQIGTLYTDKAIT--
LRNDVPRDFVVHSIYADVNTILQNLLVNAVKYNVQGGSIQVTAFKD-HQHWQLNIKDTGI
GIPTSQQSRIFERFYRGDESRQRKIANGTGLGLAIVNEIVSKHNGTIKVQSQVGVGTVMS
MTMPL----------
>lpla934
---MHNRWQQTTRLLLMENVLLVLIVLV-----VLQHFSPIK------------------
------------------------------------------------------------
--------------------WSWRLVGCLVGA-----WLVL-------------------
----AVIEGLIAWRQQSER---QRTIDRMEAKLRQMSSQQFPPHILLPQSDPLYSLAQAV
NQLESYQKSQTRRAELQEKELMMIMRYLPVGVMVIDHRRQVQLSNPAMSELLQV-SVNTV
AHIYTKDIQLYALTKLIEDTITSGKNQRATITLIPAP-NTQVVEASTVYIQGNRSQF--Q
IVLMLYDITEVYMIEQMQDDFVSNASHELKTPITAISGFTETLLSGAKDDPDTLDQFLHI
IADESQRLIDLIQDVLSLSRIRAQN-TTMLTLAPLAVRPLIEQELAVVQQAIERQHLT--
INNQVDADLMITSDSQKLSQIIKNLLTNAIKYNRPHGSVTIATMVS-HQTWSLIVKDTGI
GISADDQQRIFERFYRASPSRSQQLVSGTGLGLAIVQELVNAMHGTIDVVSQRGVGTTMT
VTLPLVASASEQ---
>lvis934
---MIRRLGEAFVISGVVNSFLVWAVQP-------AHLEPALLIA---------------
------------------------------------------------------------
--------------------WSLTLLET--------------------------------
----VVIGYGWRWA--------ERRITILTKKVEGIRHAETPAHVLLSPRDPFYRLALQI
NYLQTHQRKVQRQVAGQNQEFATLLDYLPIGVMVIDRYRKVELANPAMEQFLQQ-PISPR
RHPFTQDVRQFELASLINSALSERQTQHQTLKLPGSP-HERTVDARAIYTATSQDYF--Q
VLVLLYDVTEVYAVEQMQMDFMSNASHELKTPVTAISGFAKTLLAGAKDDPEKSVEFLQI
IDQQSERLVELINDVLTISHIESGN-NVEMTTVPLG--HLVASQVNLLTPLATVNHIT--
LHNQVASELQVTTDQRKLDQILKNVLSNAIKYNRPQGRVTVTATVT-AHDWQLIVQDTGI
GIAPQDQQRVFERFYRADVSHSNQLVSGTGLGLAIVRELVQSLNGKIDLQSELGTGTTVT
MTFSRQ---------
>lsei935
---MNKRIIRRALIISLLSLAGFFVLVTTVNQQIVHQQARDLRRVGRTYAASSHDGVNRQ
---ALAE--------------------SEAAFITVIPNNPRTTRQKVMADALRGNRDA--
---AFVTTVNVNGR------TEQAYLFQNKGQ-----WVAVSRFKSSVWTTAPEQFWLLT
LAFAALLAAILIWLFRSEH-RYQEAIEVMSHNLDRIRRKKDPDPVILAPDSPFVPVARRI
NALAAEQAHLREKVAVRQSSFDRLIDNLPLGVMLIDTDKDVILHNHAMSQLLGH-QIPQP
RHSYLDDVKTYALARMIEHTFRHEKTHHQELTILT---TQKSVDASVIPLNQGISRL--Q
VLVILYDVTYLRQVEKMQLDFVGNVSHELKTPVTAISGFAETLLGGAKNDPATLDRFLGI
IYDESKRLTQLINDILTLSRPDSN--QNVAASVALK--KLVDDALHNLAKVIQDKQVR--
VEVAITPDLLVVTDERKLTQIVRNLLNNAVFYNRLAGHVTISAQVV-DHQLSLAVADTGI
GISETEQARIFERFYRVDKARSRH-NGGTGLGLAIVAELVKSMDGHVAVHSQVGVGSTFT
VTLPVGEGPHRG---
>lsak934
---MTKHDQVRFYKLATILVAIYIAFILLINLVIYRQQSATLKERRADYALIVKDADFK-
RQKWLQQ--------------------NKLQVVTSQSPQHTKLERSVADVLNRDHTTR--
---NFSVRQKIDGR------WYLVAVHQSSQP-----TFVLLMPQQRFWHTWPEIALTVT
VLY-LLFSLIVLWQFKRQRSHFYEHLKILVANIHHIRYEETPEPIIFQKDASLYVLAHEV
NQLNKDMRHMRQKIAIQQGSFDRLIDHLPVGVMVINENRQVVLHNEAMGQLLET-AIEPQ
KHPYIDDIKTYELTRMIEHTFRYRRSHHQEIQLIQN--RERFVDANVVQLNTVKSKF--Q
ALVILYDLTDIRRVEQMQLDFVSNVSHELKTPVTAITGFAETLLAGAKDDPETLQQFLKI
IYEESTRLTALIQDILALSHLDRQD-QTQAQDIGLK--AIVEANLELMQQKIQQKEIH--
VSVNIPETLTFKTQKMKLNQVLKNLIANGITYNKQAGSLVIAAQVD-HQQLIIRVVDSGL
GIPSDLQERIFERFYRVDQARATH-KSGTGLGLAIAKEITESIGGQLTVESQLGVGSQFI
LTFPLT---------
