# Supplementary material for: Evolutionary history of the OmpR/IIIA family of signal transduction two component systems in Lactobacillaceae and Leuconostocaceae
Source: BMC Evol Biol. 2011 Feb 1;11:34. doi: 10.1186/1471-2148-11-34 (PMC3040137; doi:10.1186/1471-2148-11-34)
Supplement: Additional file 2 — Alignments. A zip file containing the alignments used in this study in either FASTA or Phylip format. Details of the sequences used in this study and the tags used to identify them in the alignment files can be found in the files IIIA-seqs.doc and OmpR-seqs.doc (MS Word). A detailed list of the alignments can be found in the file readme.doc (MS Word). [file 1471-2148-11-34-S2.ZIP › alignments/OmpR-CRO-muscle-gb.fasta]

>ldb:LDB2046_1713399_1714085_-1
atgaagattc tcgttgtcga tgatgaccac gaaatcgtgg aactcttaag catttatttg
aagaacgaag ggtatgagcc gattgccgcc tacaatggca aggaagcttt gaccaagctc
tcaaccacgc cggatatcgc cttgatgatt ctggacgtga tgatgccgaa catgtcaggc
atcgatgtgg tcaaggaagt tcgcaaggat tctgacattc cgatcatcat cgtcagcgcc
aagaccggcg acatggataa gatccagggc ttgatcaccg gggccgacga ctacgtgtcc
aagcctttca accccctgga agtcatggcc cgggtccggt cccttttgcg ccgcagccag
aagcaggtca agggagagga gcctgacgtt ttggaagtcg ggcctctgat catcaacaag
gactcccatg aggtcaagac ggttgaaggc aaggaaatcc aactgacagc cctggaattc
ggcattcttt accttttggc cagccacccc aaccgggtct tctcagctga tgagatcttc
gagcgggttt ggcagcaaga gtccattgtc agcgccaaga cggtcatggt tcacgtttcc
cacttgcggg acaagatcca taaggccacc gacggcgaag aagtcatcaa gactgtatgg
ggtgtaggtt acaaagttga agct
>lre:LREU_0117_143682_144371_1
atgaaaattc tagttgttga tgatgataaa gaaattgttc aattacttga aatttacatc
cgaaatgaag gatatgagcc aatttctgct tacgacggaa aagaagcatt gacaaagcta
aatactaatc ctgatatcgg tctgattatt cttgacttaa tgatgccaga aatcgatgga
atggatgtaa ttaagcgggt gcggaaagat tctgatattc caattttagt gctttcagct
aagacggcag atatggataa gatacaaggt ctaatcactg gggcggatga ttatgttact
aagccattta atccgcttga agtaatggca cgagttaaat cattacttcg tcggagccaa
ggagaagtga caaatgatca accagatatt cttaatgttg gtccattatt aatcaataaa
gattctcacg aggttaagac gattaaaggg gatgtaattc aattaacagc ccttgaattt
ggtatcttat acttacttgc cagtcaccct aatcgtgttt tctcagcaga tgacattttt
gagcgggtat ggcaacaaga aagtgtcgta tcagctaaaa cagtcatggt tcacgtgagt
catttgcggg ataaaattga agaagcaact aacggtgaaa aggttattca aactgtgtgg
ggtgttggtt ataaggtgga agac
>lac:LBA1820_1834387_1835073_-1
gtgaaaattt tagttgttga tgatgataaa gaaattgtag aacttttaag tatttatctt
aaaaacgaag gatatgagcc agttactgcc tatagcggta aagaagcaat tactaagcta
acaactactc cagatattgc tttgatgatt ttagacgtaa tgatgcctaa tatgtcaggg
attgaagtaa ttaaggaagt tagaaaagat tccgatattc caattattat tgtttctgct
aaaacaggtg atatggataa gattcaaggt ttaattaccg gtgcagatga ttatgtttca
aaaccattta atccacttga agtaatggct cgagtacgtt cacttcttcg tagaagtcaa
aagcaagtta aggatgaaaa gcctgatatt ttggaagtag ggcctttggt aattaatcgt
gattcgcatg aagttaagac tattgatggt aaagcaattc agttaactgc acttgaattt
ggtattctat atcttttggc tagtcaccct aatcgagtat tttcagctga tgaaatattt
gaacgtgtat ggcaacaaga atctattgtt tctgctaaga ctgtaatggt tcacgtatcc
catcttcgtg acaagatcca aaaggcaacg gatggtgaag atgttattca aactgtttgg
ggtgtaggat acaaggtcga ggca
>lpl:LP_3191_2844122_2844811_-1
atgaaaattt tagtagtcga tgacgacaaa gaaattgcac aactattaga aatttatatt
aaaaacgaag gctatgaacc aattagcgcc tataatggcc gtgaagcttt gactaaatta
aatacgaatc ctgatattgc gttaatgatt ttggatatca tgatgcctga aatggatggg
attgaggtca tcaaagaagt acggaaagat tcccaacttc caatcctagt cttgtcggcc
aagactggtg atatggacaa gattcagggc ttgattacgg gagctgacga ttacgtcacc
aagccattca atccgcttga aattatggca cgggtcaagt cactattacg acgttctgaa
aataacgtga cgactaccga gcctgatatt ttggacattg gaccgttaac gatcaataaa
gattcgcacg aagttaaaac gttgacgggt aaggatattc aattaaccgc gttagaattt
ggtattttgt atttgctcgc aagtcatcct aaccgagtct tttcagctga tgatattttt
gaacgtgttt ggcagcaaga aagtattgtc tcagctaaga ccgtgatggt gcacgtgagt
catttgcggg ataagatcga agaagccacg gatggagaaa aagtcattca gaccgtttgg
ggcgttggct ataagattga atcg
>lme:LEUM_0351_305442_306134_1
atgaaaattt tagtagttga tgatgacatc gaaattgcag aattacttga aatttaccta
aaaaatgaag gctatgagcc aattatggct gacgatggta aagaagcact ttctaagttg
aatacaaatc cagacattgc tttaatgatt ttggatgtta tgatgccaaa catgaacggt
ttagatgttg taaaaactgt tcgtaaggat agtcgcattc ctattttaat gttgtcagca
aaatctggtg atatggacaa aattcaggga ctaattacag gtgcggatga ctacgttacc
aagccattta atccgcttga ggtcatggct cgtgttcgtt cattattgcg acgcgcggag
aatgctgttc aagatcagac accagatgtc ttggacattg gctcgctaat aattaataaa
gacagtcacg aagtcaagac ttctacgggt gatttggtca acttaacggc tttagagttt
ggtattttgt atttattagc atcgcatcct aatcgtgttt tctcggcaga tgatattttc
gagcgtgtct ggcaacaaga atctgttgtt tctgcaaaaa ccgttatggt gcacgtttca
catttgcgag ataaaattga agaagccaca aatggcgatc aagttattca aacagtttgg
ggcgttggtt acaaaattga agtg
>efa:EF3289_3170711_3171400_1
atgaaaattt tagttgcaga tgatgataaa gaaattgtag aactattgag tatttatatt
cataatgaag gatacgaagt cgtgaaagct tatgatggaa aagaagcgtt atccaaattg
cacacaacac cagatatcga tttattaatc ttggacatta tgatgccaat catggatgga
atggaagtag tgaaagaact tcgaaaagaa tcgcaaattc caattattat gttaacagca
aaaacaaccg atatggataa aatcaaaggc ttagttgctg gtgcagacga ttatgtcacc
aagcctttta atcctttaga agtaatggct cgggtaaagt ctattttacg tagaagccaa
atgcaattaa ccaaagaaga acccgatgaa ttagaagtcg gcccattaat gattaataag
gactctcacg aagtcaaaac aatagaagga aaagaaattc aattaaccgc tcttgagttt
ggtatcctct atctattagc tagtcatcca aatcgtgtgt ttagtgcgga tgaaattttt
gagcgtgtgt ggcaacaaga aagtattgtt tctgctaaaa ccgtgatggt tcacgtcagt
catttaagag ataagattga agaagcaact ggtggagaaa aagtcattca aacagtgtgg
ggagttggat ataagatcga tgct
>lbr:LVIS_2057_2017949_2018638_-1
atgaaaattt tagttgttga tgatgataaa gaaattgccc aattgttgga aatttacatt
aaaaacgaag ggtacgaacc cattacggct tacaatggga aagaagccct aaccaagtta
cacacgacgc ctgatattgc actgatgatt ttagacatta tgatgcctga aatgagtggg
attgaagtgg tgaaggaagt tcgtaaagac tcacagattc cgattttaat tctgtcggcg
aagaccgggg atatggataa gattcaaggg ttaatcacgg gggctgatga ctacgtaacc
aagccattta atccacttga agtgatggcg cgggtgaagt cgttgttacg gcgaagccaa
gatcaagtaa cggatgatag tccagacatt ttggatattg ggacgctcac aattaacaag
gactcgcatg aggttaagac aattgcaggg ctgacgattt cgctgacggc cttagaattt
gggattttgt acttgttggc gagtcacccc aaccgggtct tttccgctga tgagattttc
gaacgggttt ggcggcaaga aagtattgtg tcggcgaaga ctgtcatggt tcacgtgagt
catttacggg ataagattga agaggccacg aacggcgaaa aggttattca gaccgtttgg
ggcgtgggtt acaagatcga atca
>ooe:OEOE_0119_109278_109970_1
acgaaaattc ttgttgttga cgatgacaaa gaaatcgctg agttactaga gatttatatt
cgtaatgaag ggaatgaacc ggtcttggct tattctggcg aagaagctct ttcaagattg
aatactaatc ctgatatcgc tttaatgatt cttgatgtaa tgatgccggg aatgaatggt
tttgatgtcg ttaaagctgt tcggaaagac acgaatattc cgattttgat tgtttcggct
aaaactggtg atatggataa aattcaaggc ttaattaccg gagctgatga ttatgtaacc
aaacctttta atcctttgga agtaatggcc cgggttcgtt cgctgcttcg gcgttcttca
aatgaagtta aagatgaaat accggaagtt atcgatgccg gtgccctgac aattaataaa
gattcccacg aagtcaagac atccgatggt gaaatcgttc agttgaccgc cttggaattt
ggaattttgt atttattggc tagccatccg aatcgggttt tttcggccga tgaaattttt
gaaagagttt ggcaaacgga atcggttgtt tcggccaaga cagttatggt tcatgtttct
catctacgcg acaaaataaa agaagccacc aacggcgatg aagttattca aaccgtctgg
ggtgttggct ataaagtgga aatc
>lhe:LHV_1855_1823025_1823711_-1
atgaaaatct tagttgttga tgatgacaag gaaatcgtag aattattaag catctatctg
aaaaatgaag gttatgaacc aattgcggca tatagcggta aagaagcaat tactaaatta
accacaacac cagatattgc tctgatgatt ttggacataa tgatgccaaa tatgtcagga
attgaagtaa ttaaagaagt tagaaaagat tcagatattc caattattat tgtttcagcc
aaaactggtg atatggacaa gatccagggg ttaatcactg gtgctgacga ctacgtatct
aagccattta atccacttga agtaatggct agagttcgct cacttcttcg tcgtagtcaa
aaacaagtta aagatgatga acctgatgtt ttagaggtgg gcccactagt tattaatcgt
gattcacacg aagttaaaac tattgatggc aaggcaattc aattaactgc tcttgaattc
ggcattttat atcttcttgc tagtcaccct aaccgagtat tttcagcaga tgaaatcttt
gaacgtgtat ggcaacaaga atctatcatt tcagctaaaa ctgtaatggt tcacgtttcc
cacttgcgtg ataagattca aaaagctacc ggcggtgaag acgttattca aactgtttgg
ggcgtaggat ataaagtcga ggca
>lsa:LSA0277_272611_273297_1
atgaaaattc taattgttga tgatgataaa gaaattgttg aactactcag tatttatgtg
aaaaatgaag gttatgaacc cattcaagct tttaccggca aggaagcttt gactaaaatt
gccacaaacc cgggcattga cctaatgatt ttagatatca tgatgcctaa tatgagcggg
attgaagtta tcaaagcggt ccgtaaggat tcacaagtgc cgattttggt ggtttctgcc
aaaacaacgg atatggacaa aatccaaggc ctcatcacag gtgcggatga ctatgtatct
aaaccattca atccgcttga agtgatggca cgggtgaaat cattattgcg gcgcagccaa
caacaggtga caaatgaagt gcctgatatt ctagaagttg ggccacttgt gattaagcgc
gattcacatg aggtgacaac gattgcgggc aaacaaatcc aattaacggc gcttgaattc
gggattttat atctcttagc gagccatcct aaccgggtct tttcagcgga tgatattttt
gaacgggttt ggaaacaaga aagtatcgtg tcagctaaaa ccgtaatggt ccatgtcagt
catttacggg ataaaatcga agaagcaacc gacggtgaaa aagtgattga aaccgtctgg
ggtgttggat ataaggtcga ggtc
>lfe:LAF_0107_131528_132217_1
gtgaagatat taatcgttga tgacgataaa gaaattgttc agctattaga aatttacgcc
cgcaacgaag ggtacgaacc attgacggct tacaatggta aggacgccat caccaagctc
aacacgatgc cagacattag tttggtaatc ctggatttga tgatgccgga aatgaacggg
atggacgtga ttcgccaggt gcgcaaggat tcctcaattc cgatcctggt cctgtccgcc
aagacggccg acatggacaa gattcagggg ctggtgaccg gggccgacga ctacgttacc
aagcccttca acccgctgga agtgatggcg cgggtcaagt ccttattgcg gcgtagcgaa
aaccaggtca ctaacgacaa gcccgacgtc ttaaacgtgg ggccgctagt gattaacaag
gattcccacg aggttaagac cttaaagggc gacccgatcc agttgaccgc gctggaattt
gggattctct acctcttggc tagccacccc aaccgggtct ttagcgccga cgacatcttc
gaacgggttt ggcaacaaga atcggtcgtc tccgccaaga cggtcatggt tcacgtttcc
cacctgcgcg ataagatcga agccgccacg gggggcgaaa aggtgatcga aaccgtgtgg
ggtgtcggat acaaggtcga aaac
>lca:LSEI_0219_213993_214679_1
atgaaaattt taattgttga cgacgataaa gaaatcgtcg aattactaag tatttacgtt
aaaaacgaag gttacgaacc gattcaggcg tattccggta aggaagccat tactaagctt
gtgaccaatc ctgatattgc tttgatgatc ctcgatatta tgatgcctaa tatgtctggg
atggatgttg tcaaagaagt ccgcaaagat tcacagattc caatcattat cgtctcggct
aaaacagcag atatggacaa gattcaaggc cttattactg gagcagacga ttatgtcacc
aagccattca atccgctaga ggtcatggcg cgcgtcaaga gtttgttgcg ccgaagtcaa
aatgaggtga ccaatacaga accggatgtg cttgaaggcg gtccgctaac gatcaaaaaa
gatagtcatg aagtcaccac ccttaccggc aagcaaattc agctaaccgc gctggaattc
ggcattctgt acttgctggc tagccatccg aatcgtgttt tctcggctga tgagattttt
gaacgcgttt ggcaacagga atcaatcgtc tcagcgaaaa ccgttatggt gcatgtctcg
catctgcgtg acaagattga agaagcgacc gatggcgaga aggtgatcga aacagtttgg
ggcgtcggct ataaggttga ggcc
>lci:LCK_00255_271477_272166_1
atgaagattt tagttgttga cgacgatatt gaaatagctg aattgctcga aatttatctt
aaaaatgaag gctatgagcc agtcatggct gctgatggta aagaagccat ttcaaaactg
aataccaatc cagatattgg actgatgatt ttagatgtta tgatgcccaa tatgaatggg
ctagaggtgg ttaagattgt ccgcaaagac agtcgtgtgc caattttgat gttgtcagct
aagtcgggcg atatggacaa aattcaggga cttattacag gtgcggatga ttatgtgaca
aaacctttta atccattaga agtcatggcc cgtgttcggt cgttattacg acgggcagac
aatgccgtac aagataaaac gcctgatgtt ttagatattg gttcgttagt gattaacaaa
gacagtcatg aagtgaaaac agccaatggt gacattgtca atttgacggc cctagaattc
ggtattcttt acttattagc ctctcatcca aatcgtgtgt tttcagccga tgatattttt
gaacgtgttt ggcaacaaga atcggttgta tcagctaaaa cagttatggt acatgtatca
catctacgtg ataaaattga agaagccacg aatggtgacc aagtcattca aaccgtttgg
ggtgtcggct ataagattga agta
>ljo:LJ0563_1818381_1819067_-1
atgaagatct tagttgttga tgatgataaa gaaatcgttg aattattaag tatatattta
aaaaatgaag gttatgaacc gattgctgca tatagcggta aagaagcctt aacaaagctt
tctactaatc cagaaattgc attaatgatc cttgatatta tgatgccgca aatgtcgggt
attgaagtta tcaaggaagt tagaaaagat tcggagattc caattttagt tgtttctgct
aaaactagtg atatggacaa aattcaaggt ttgattactg gagcagatga ctatgtagtt
aagccattta atccattaga ggtaatggca cgtgtacggt cacttcttcg tcgtagccag
aaagaagtaa aagatgataa gccagatgta ttagaagtag gacctttagt gattaataaa
gattcacatg aagttaaaac tttaactggt aaggttatcc aattaactgc cttagagttt
ggaattttat atatgcttgc tagtcatcct aatagagttt ttagtgctga tgaaatcttc
gaaagagtgt ggcaacaaga atcagttgtt tctgcaaaaa ctgttatggt acatgtttct
cacttacgtg ataagattca aaaggcaact gatggtgaag aagttattca aacagtctgg
ggagtaggct ataaagtaga ggct
>lsl:LSL_0205_248688_249377_1
atgaaaattt taattgttga tgatgataaa gatattgttg aattattaag tatatatgtt
gaaaatgaag gatatgaagt agaaaaagca tataatggta aagaagcttt gtctaagttg
aacatgaatc ctgacattgc attgatgatc ttagatgtga tgatgccaca aatggatgga
atggaagtaa ttcgtgaagt aagaaaagaa tcacaaattc cagtattaat tttatctgct
aaaacggatg acttggataa aattcaaggt ttagtacaag gtgcggatga ttatgttaca
aagccattta atcctttgga agttatggca cgtgtaaaat cattattgcg tagagctgaa
cataatgtta aaaataatga actagatcaa atcgaaattg ggccactcat tataaagaaa
gattctcatg aggtaaaaac tttagaaggt aaggaaatca aattaactgc actagaattt
ggaattttac acttacttgc tagtcatcct aatcgagttt tctcagctga tgaaatcttt
gaaagagttt ggcaacaaga atctgttgta tcagctaaga ctgtaatggt tcatgttagt
catttgcgtg ataagattga agatgcaact aatggagaac aagttatcca aactgtttgg
ggtgttggat ataagataga gtca
>lga:LGAS_1735_1721596_1722282_-1
atgaagatct tagttgttga tgatgataaa gaaatcgttg aattattaag catatattta
aaaaatgaag gctatgagcc aattgctgct tatagtggta aagaagcctt gactaaactt
tctacgaatc cagaaattgc attgatgatt cttgatatta tgatgccaca aatgtcgggg
attgaagtta tcaaagaagt tagaaaagat tcagaaattc caatcttagt tgtttcagct
aaaactagcg atatggataa gattcaagga ttaatcactg gagcagatga ttatgtcgtt
aagccgttta atccattaga agtaatggca cgagtaagat cattgcttcg ccgcagtcaa
aaagaagtta aagatgacaa gcctgatgta ttagaagtag gacctttagt aattaataag
gactcacatg aagttaagac tttaactggg aaagttattc aattaaccgc tttagagttt
ggaattttat atatgcttgc tagtcatcct aatcgtgttt ttagtgcaga tgaaattttt
gaaagagtat ggcaacaaga atcggttgtt tcagccaaaa cggttatggt tcacgtttct
cacttgcgtg ataaaattca aaaggcaact gatggagaag aagttatcca aacagtttgg
ggagtaggct ataaagtaga ggct
>ppe:PEPE_1717_1694119_1694808_-1
atgaaaattt tagttgttga cgatgataaa gaaattgttg aattattaga catttatatt
aaaaatgaag gttacgaacc agtatctgct tacaatggaa aagaagcttt gtctaaatta
cgtaccgatc cggatattag cttaatgatt ttagacatta tgatgccgga aatggacggg
atgcaagtgg ttcgggaagt gcgtaaggat tcatccttac caatcttaat gttgtctgct
aaaacagatg atatggacaa gattaagggg ctcttgactg gagcggatga ttacgtagct
aaacctttca atccactaga agtcatggct cgtgtaaaat cacttctacg tcgtagtgaa
aaagatatga cagctgatga accagaaatt ttggacattg gttcattaat catcaacagt
gattcacatg aagttcggac tttagctgga aaagatgtgc aattaacagc acttgaattc
ggtattttat atcttttagc tagccatcct aaccgagtgt tctcagcaga tgagattttt
gaacgtgttt ggcaacagga gagtgtgatt tcagctaaaa cagtaatggt acacgttagt
catttacgcg acaagattga agaagctacg ggtggtgaaa aggttattga aaccgtctgg
ggcgttggat ataaagtagt cgcg
