# Supplementary material for: Evolutionary history of the OmpR/IIIA family of signal transduction two component systems in Lactobacillaceae and Leuconostocaceae
Source: BMC Evol Biol. 2011 Feb 1;11:34. doi: 10.1186/1471-2148-11-34 (PMC3040137; doi:10.1186/1471-2148-11-34)
Supplement: Additional file 2 — Alignments. A zip file containing the alignments used in this study in either FASTA or Phylip format. Details of the sequences used in this study and the tags used to identify them in the alignment files can be found in the files IIIA-seqs.doc and OmpR-seqs.doc (MS Word). A detailed list of the alignments can be found in the file readme.doc (MS Word). [file 1471-2148-11-34-S2.ZIP › alignments/OmpR-CRO-muscle.fasta]

>ldb:LDB2046_1713399_1714085_-1
---atgaagattctcgttgtcgatgatgaccacgaaatcgtggaactcttaagcatttatttgaagaacgaagggtatgagccgattgccgcctacaatggcaaggaagctttgaccaagctctcaaccacgccggatatcgccttgatgattctggacgtgatgatgccgaacatgtcaggcatcgatgtggtcaaggaagttcgcaaggattctgacattccgatcatcatcgtcagcgccaagaccggcgacatggataagatccagggcttgatcaccggggccgacgactacgtgtccaagcctttcaaccccctggaagtcatggcccgggtccggtcccttttgcgccgcagccagaagcaggtcaagggagaggagcctgacgttttggaagtcgggcctctgatcatcaacaaggactcccatgaggtcaagacggttgaaggcaaggaaatccaactgacagccctggaattcggcattctttaccttttggccagccaccccaaccgggtcttctcagctgatgagatcttcgagcgggtttggcagcaagagtccattgtcagcgccaagacggtcatggttcacgtttcccacttgcgggacaagatccataaggccaccgacggcgaagaagtcatcaagactgtatggggtgtaggttacaaagttgaagcttga------
>lre:LREU_0117_143682_144371_1
---atgaaaattctagttgttgatgatgataaagaaattgttcaattacttgaaatttacatccgaaatgaaggatatgagccaatttctgcttacgacggaaaagaagcattgacaaagctaaatactaatcctgatatcggtctgattattcttgacttaatgatgccagaaatcgatggaatggatgtaattaagcgggtgcggaaagattctgatattccaattttagtgctttcagctaagacggcagatatggataagatacaaggtctaatcactggggcggatgattatgttactaagccatttaatccgcttgaagtaatggcacgagttaaatcattacttcgtcggagccaaggagaagtgacaaatgatcaaccagatattcttaatgttggtccattattaatcaataaagattctcacgaggttaagacgattaaaggggatgtaattcaattaacagcccttgaatttggtatcttatacttacttgccagtcaccctaatcgtgttttctcagcagatgacatttttgagcgggtatggcaacaagaaagtgtcgtatcagctaaaacagtcatggttcacgtgagtcatttgcgggataaaattgaagaagcaactaacggtgaaaaggttattcaaactgtgtggggtgttggttataaggtggaagaccactaa---
>lac:LBA1820_1834387_1835073_-1
---gtgaaaattttagttgttgatgatgataaagaaattgtagaacttttaagtatttatcttaaaaacgaaggatatgagccagttactgcctatagcggtaaagaagcaattactaagctaacaactactccagatattgctttgatgattttagacgtaatgatgcctaatatgtcagggattgaagtaattaaggaagttagaaaagattccgatattccaattattattgtttctgctaaaacaggtgatatggataagattcaaggtttaattaccggtgcagatgattatgtttcaaaaccatttaatccacttgaagtaatggctcgagtacgttcacttcttcgtagaagtcaaaagcaagttaaggatgaaaagcctgatattttggaagtagggcctttggtaattaatcgtgattcgcatgaagttaagactattgatggtaaagcaattcagttaactgcacttgaatttggtattctatatcttttggctagtcaccctaatcgagtattttcagctgatgaaatatttgaacgtgtatggcaacaagaatctattgtttctgctaagactgtaatggttcacgtatcccatcttcgtgacaagatccaaaaggcaacggatggtgaagatgttattcaaactgtttggggtgtaggatacaaggtcgaggcatag------
>lpl:LP_3191_2844122_2844811_-1
---atgaaaattttagtagtcgatgacgacaaagaaattgcacaactattagaaatttatattaaaaacgaaggctatgaaccaattagcgcctataatggccgtgaagctttgactaaattaaatacgaatcctgatattgcgttaatgattttggatatcatgatgcctgaaatggatgggattgaggtcatcaaagaagtacggaaagattcccaacttccaatcctagtcttgtcggccaagactggtgatatggacaagattcagggcttgattacgggagctgacgattacgtcaccaagccattcaatccgcttgaaattatggcacgggtcaagtcactattacgacgttctgaaaataacgtgacgactaccgagcctgatattttggacattggaccgttaacgatcaataaagattcgcacgaagttaaaacgttgacgggtaaggatattcaattaaccgcgttagaatttggtattttgtatttgctcgcaagtcatcctaaccgagtcttttcagctgatgatatttttgaacgtgtttggcagcaagaaagtattgtctcagctaagaccgtgatggtgcacgtgagtcatttgcgggataagatcgaagaagccacggatggagaaaaagtcattcagaccgtttggggcgttggctataagattgaatcgcgttaa---
>lme:LEUM_0351_305442_306134_1
---atgaaaattttagtagttgatgatgacatcgaaattgcagaattacttgaaatttacctaaaaaatgaaggctatgagccaattatggctgacgatggtaaagaagcactttctaagttgaatacaaatccagacattgctttaatgattttggatgttatgatgccaaacatgaacggtttagatgttgtaaaaactgttcgtaaggatagtcgcattcctattttaatgttgtcagcaaaatctggtgatatggacaaaattcagggactaattacaggtgcggatgactacgttaccaagccatttaatccgcttgaggtcatggctcgtgttcgttcattattgcgacgcgcggagaatgctgttcaagatcagacaccagatgtcttggacattggctcgctaataattaataaagacagtcacgaagtcaagacttctacgggtgatttggtcaacttaacggctttagagtttggtattttgtatttattagcatcgcatcctaatcgtgttttctcggcagatgatattttcgagcgtgtctggcaacaagaatctgttgtttctgcaaaaaccgttatggtgcacgtttcacatttgcgagataaaattgaagaagccacaaatggcgatcaagttattcaaacagtttggggcgttggttacaaaattgaagtgaatcaatga
>efa:EF3289_3170711_3171400_1
---atgaaaattttagttgcagatgatgataaagaaattgtagaactattgagtatttatattcataatgaaggatacgaagtcgtgaaagcttatgatggaaaagaagcgttatccaaattgcacacaacaccagatatcgatttattaatcttggacattatgatgccaatcatggatggaatggaagtagtgaaagaacttcgaaaagaatcgcaaattccaattattatgttaacagcaaaaacaaccgatatggataaaatcaaaggcttagttgctggtgcagacgattatgtcaccaagccttttaatcctttagaagtaatggctcgggtaaagtctattttacgtagaagccaaatgcaattaaccaaagaagaacccgatgaattagaagtcggcccattaatgattaataaggactctcacgaagtcaaaacaatagaaggaaaagaaattcaattaaccgctcttgagtttggtatcctctatctattagctagtcatccaaatcgtgtgtttagtgcggatgaaatttttgagcgtgtgtggcaacaagaaagtattgtttctgctaaaaccgtgatggttcacgtcagtcatttaagagataagattgaagaagcaactggtggagaaaaagtcattcaaacagtgtggggagttggatataagatcgatgctcgttaa---
>lbr:LVIS_2057_2017949_2018638_-1
---atgaaaattttagttgttgatgatgataaagaaattgcccaattgttggaaatttacattaaaaacgaagggtacgaacccattacggcttacaatgggaaagaagccctaaccaagttacacacgacgcctgatattgcactgatgattttagacattatgatgcctgaaatgagtgggattgaagtggtgaaggaagttcgtaaagactcacagattccgattttaattctgtcggcgaagaccggggatatggataagattcaagggttaatcacgggggctgatgactacgtaaccaagccatttaatccacttgaagtgatggcgcgggtgaagtcgttgttacggcgaagccaagatcaagtaacggatgatagtccagacattttggatattgggacgctcacaattaacaaggactcgcatgaggttaagacaattgcagggctgacgatttcgctgacggccttagaatttgggattttgtacttgttggcgagtcaccccaaccgggtcttttccgctgatgagattttcgaacgggtttggcggcaagaaagtattgtgtcggcgaagactgtcatggttcacgtgagtcatttacgggataagattgaagaggccacgaacggcgaaaaggttattcagaccgtttggggcgtgggttacaagatcgaatcacattaa---
>ooe:OEOE_0119_109278_109970_1
atgacgaaaattcttgttgttgacgatgacaaagaaatcgctgagttactagagatttatattcgtaatgaagggaatgaaccggtcttggcttattctggcgaagaagctctttcaagattgaatactaatcctgatatcgctttaatgattcttgatgtaatgatgccgggaatgaatggttttgatgtcgttaaagctgttcggaaagacacgaatattccgattttgattgtttcggctaaaactggtgatatggataaaattcaaggcttaattaccggagctgatgattatgtaaccaaaccttttaatcctttggaagtaatggcccgggttcgttcgctgcttcggcgttcttcaaatgaagttaaagatgaaataccggaagttatcgatgccggtgccctgacaattaataaagattcccacgaagtcaagacatccgatggtgaaatcgttcagttgaccgccttggaatttggaattttgtatttattggctagccatccgaatcgggttttttcggccgatgaaatttttgaaagagtttggcaaacggaatcggttgtttcggccaagacagttatggttcatgtttctcatctacgcgacaaaataaaagaagccaccaacggcgatgaagttattcaaaccgtctggggtgttggctataaagtggaaatcaactag---
>lhe:LHV_1855_1823025_1823711_-1
---atgaaaatcttagttgttgatgatgacaaggaaatcgtagaattattaagcatctatctgaaaaatgaaggttatgaaccaattgcggcatatagcggtaaagaagcaattactaaattaaccacaacaccagatattgctctgatgattttggacataatgatgccaaatatgtcaggaattgaagtaattaaagaagttagaaaagattcagatattccaattattattgtttcagccaaaactggtgatatggacaagatccaggggttaatcactggtgctgacgactacgtatctaagccatttaatccacttgaagtaatggctagagttcgctcacttcttcgtcgtagtcaaaaacaagttaaagatgatgaacctgatgttttagaggtgggcccactagttattaatcgtgattcacacgaagttaaaactattgatggcaaggcaattcaattaactgctcttgaattcggcattttatatcttcttgctagtcaccctaaccgagtattttcagcagatgaaatctttgaacgtgtatggcaacaagaatctatcatttcagctaaaactgtaatggttcacgtttcccacttgcgtgataagattcaaaaagctaccggcggtgaagacgttattcaaactgtttggggcgtaggatataaagtcgaggcatag------
>lsa:LSA0277_272611_273297_1
---atgaaaattctaattgttgatgatgataaagaaattgttgaactactcagtatttatgtgaaaaatgaaggttatgaacccattcaagcttttaccggcaaggaagctttgactaaaattgccacaaacccgggcattgacctaatgattttagatatcatgatgcctaatatgagcgggattgaagttatcaaagcggtccgtaaggattcacaagtgccgattttggtggtttctgccaaaacaacggatatggacaaaatccaaggcctcatcacaggtgcggatgactatgtatctaaaccattcaatccgcttgaagtgatggcacgggtgaaatcattattgcggcgcagccaacaacaggtgacaaatgaagtgcctgatattctagaagttgggccacttgtgattaagcgcgattcacatgaggtgacaacgattgcgggcaaacaaatccaattaacggcgcttgaattcgggattttatatctcttagcgagccatcctaaccgggtcttttcagcggatgatatttttgaacgggtttggaaacaagaaagtatcgtgtcagctaaaaccgtaatggtccatgtcagtcatttacgggataaaatcgaagaagcaaccgacggtgaaaaagtgattgaaaccgtctggggtgttggatataaggtcgaggtctaa------
>lfe:LAF_0107_131528_132217_1
---gtgaagatattaatcgttgatgacgataaagaaattgttcagctattagaaatttacgcccgcaacgaagggtacgaaccattgacggcttacaatggtaaggacgccatcaccaagctcaacacgatgccagacattagtttggtaatcctggatttgatgatgccggaaatgaacgggatggacgtgattcgccaggtgcgcaaggattcctcaattccgatcctggtcctgtccgccaagacggccgacatggacaagattcaggggctggtgaccggggccgacgactacgttaccaagcccttcaacccgctggaagtgatggcgcgggtcaagtccttattgcggcgtagcgaaaaccaggtcactaacgacaagcccgacgtcttaaacgtggggccgctagtgattaacaaggattcccacgaggttaagaccttaaagggcgacccgatccagttgaccgcgctggaatttgggattctctacctcttggctagccaccccaaccgggtctttagcgccgacgacatcttcgaacgggtttggcaacaagaatcggtcgtctccgccaagacggtcatggttcacgtttcccacctgcgcgataagatcgaagccgccacggggggcgaaaaggtgatcgaaaccgtgtggggtgtcggatacaaggtcgaaaaccattag---
>lca:LSEI_0219_213993_214679_1
---atgaaaattttaattgttgacgacgataaagaaatcgtcgaattactaagtatttacgttaaaaacgaaggttacgaaccgattcaggcgtattccggtaaggaagccattactaagcttgtgaccaatcctgatattgctttgatgatcctcgatattatgatgcctaatatgtctgggatggatgttgtcaaagaagtccgcaaagattcacagattccaatcattatcgtctcggctaaaacagcagatatggacaagattcaaggccttattactggagcagacgattatgtcaccaagccattcaatccgctagaggtcatggcgcgcgtcaagagtttgttgcgccgaagtcaaaatgaggtgaccaatacagaaccggatgtgcttgaaggcggtccgctaacgatcaaaaaagatagtcatgaagtcaccacccttaccggcaagcaaattcagctaaccgcgctggaattcggcattctgtacttgctggctagccatccgaatcgtgttttctcggctgatgagatttttgaacgcgtttggcaacaggaatcaatcgtctcagcgaaaaccgttatggtgcatgtctcgcatctgcgtgacaagattgaagaagcgaccgatggcgagaaggtgatcgaaacagtttggggcgtcggctataaggttgaggcctaa------
>lci:LCK_00255_271477_272166_1
---atgaagattttagttgttgacgacgatattgaaatagctgaattgctcgaaatttatcttaaaaatgaaggctatgagccagtcatggctgctgatggtaaagaagccatttcaaaactgaataccaatccagatattggactgatgattttagatgttatgatgcccaatatgaatgggctagaggtggttaagattgtccgcaaagacagtcgtgtgccaattttgatgttgtcagctaagtcgggcgatatggacaaaattcagggacttattacaggtgcggatgattatgtgacaaaaccttttaatccattagaagtcatggcccgtgttcggtcgttattacgacgggcagacaatgccgtacaagataaaacgcctgatgttttagatattggttcgttagtgattaacaaagacagtcatgaagtgaaaacagccaatggtgacattgtcaatttgacggccctagaattcggtattctttacttattagcctctcatccaaatcgtgtgttttcagccgatgatatttttgaacgtgtttggcaacaagaatcggttgtatcagctaaaacagttatggtacatgtatcacatctacgtgataaaattgaagaagccacgaatggtgaccaagtcattcaaaccgtttggggtgtcggctataagattgaagtaaattaa---
>ljo:LJ0563_1818381_1819067_-1
---atgaagatcttagttgttgatgatgataaagaaatcgttgaattattaagtatatatttaaaaaatgaaggttatgaaccgattgctgcatatagcggtaaagaagccttaacaaagctttctactaatccagaaattgcattaatgatccttgatattatgatgccgcaaatgtcgggtattgaagttatcaaggaagttagaaaagattcggagattccaattttagttgtttctgctaaaactagtgatatggacaaaattcaaggtttgattactggagcagatgactatgtagttaagccatttaatccattagaggtaatggcacgtgtacggtcacttcttcgtcgtagccagaaagaagtaaaagatgataagccagatgtattagaagtaggacctttagtgattaataaagattcacatgaagttaaaactttaactggtaaggttatccaattaactgccttagagtttggaattttatatatgcttgctagtcatcctaatagagtttttagtgctgatgaaatcttcgaaagagtgtggcaacaagaatcagttgtttctgcaaaaactgttatggtacatgtttctcacttacgtgataagattcaaaaggcaactgatggtgaagaagttattcaaacagtctggggagtaggctataaagtagaggcttag------
>lsl:LSL_0205_248688_249377_1
---atgaaaattttaattgttgatgatgataaagatattgttgaattattaagtatatatgttgaaaatgaaggatatgaagtagaaaaagcatataatggtaaagaagctttgtctaagttgaacatgaatcctgacattgcattgatgatcttagatgtgatgatgccacaaatggatggaatggaagtaattcgtgaagtaagaaaagaatcacaaattccagtattaattttatctgctaaaacggatgacttggataaaattcaaggtttagtacaaggtgcggatgattatgttacaaagccatttaatcctttggaagttatggcacgtgtaaaatcattattgcgtagagctgaacataatgttaaaaataatgaactagatcaaatcgaaattgggccactcattataaagaaagattctcatgaggtaaaaactttagaaggtaaggaaatcaaattaactgcactagaatttggaattttacacttacttgctagtcatcctaatcgagttttctcagctgatgaaatctttgaaagagtttggcaacaagaatctgttgtatcagctaagactgtaatggttcatgttagtcatttgcgtgataagattgaagatgcaactaatggagaacaagttatccaaactgtttggggtgttggatataagatagagtcacactaa---
>lga:LGAS_1735_1721596_1722282_-1
---atgaagatcttagttgttgatgatgataaagaaatcgttgaattattaagcatatatttaaaaaatgaaggctatgagccaattgctgcttatagtggtaaagaagccttgactaaactttctacgaatccagaaattgcattgatgattcttgatattatgatgccacaaatgtcggggattgaagttatcaaagaagttagaaaagattcagaaattccaatcttagttgtttcagctaaaactagcgatatggataagattcaaggattaatcactggagcagatgattatgtcgttaagccgtttaatccattagaagtaatggcacgagtaagatcattgcttcgccgcagtcaaaaagaagttaaagatgacaagcctgatgtattagaagtaggacctttagtaattaataaggactcacatgaagttaagactttaactgggaaagttattcaattaaccgctttagagtttggaattttatatatgcttgctagtcatcctaatcgtgtttttagtgcagatgaaatttttgaaagagtatggcaacaagaatcggttgtttcagccaaaacggttatggttcacgtttctcacttgcgtgataaaattcaaaaggcaactgatggagaagaagttatccaaacagtttggggagtaggctataaagtagaggcttaa------
>ppe:PEPE_1717_1694119_1694808_-1
---atgaaaattttagttgttgacgatgataaagaaattgttgaattattagacatttatattaaaaatgaaggttacgaaccagtatctgcttacaatggaaaagaagctttgtctaaattacgtaccgatccggatattagcttaatgattttagacattatgatgccggaaatggacgggatgcaagtggttcgggaagtgcgtaaggattcatccttaccaatcttaatgttgtctgctaaaacagatgatatggacaagattaaggggctcttgactggagcggatgattacgtagctaaacctttcaatccactagaagtcatggctcgtgtaaaatcacttctacgtcgtagtgaaaaagatatgacagctgatgaaccagaaattttggacattggttcattaatcatcaacagtgattcacatgaagttcggactttagctggaaaagatgtgcaattaacagcacttgaattcggtattttatatcttttagctagccatcctaaccgagtgttctcagcagatgagatttttgaacgtgtttggcaacaggagagtgtgatttcagctaaaacagtaatggtacacgttagtcatttacgcgacaagattgaagaagctacgggtggtgaaaaggttattgaaaccgtctggggcgttggatataaagtagtcgcgcactag---
