# Supplementary material for: Evolutionary history of the OmpR/IIIA family of signal transduction two component systems in Lactobacillaceae and Leuconostocaceae
Source: BMC Evol Biol. 2011 Feb 1;11:34. doi: 10.1186/1471-2148-11-34 (PMC3040137; doi:10.1186/1471-2148-11-34)
Supplement: Additional file 2 — Alignments. A zip file containing the alignments used in this study in either FASTA or Phylip format. Details of the sequences used in this study and the tags used to identify them in the alignment files can be found in the files IIIA-seqs.doc and OmpR-seqs.doc (MS Word). A detailed list of the alignments can be found in the file readme.doc (MS Word). [file 1471-2148-11-34-S2.ZIP › alignments/OmpR-ETA-muscle-gb.fasta]

>lga
atgagtaaaa ttctgattat tgaagatgaa aaaaatcttg cccgttttgt agaactagaa
ttaagacatg aaaaatatga aactcaagtt gaaggaaacg gtcgaaaagg attagattta
gcattaaacg aagacttcga tgcaatctta cttgatttaa tgttgccgga tcttaacgga
ttagaaattg ctcgtcgcgt tcgccaagaa aaaactactc caattattat gatgactgca
agagattcag taattgatcg agtttctggc ttagatcacg gggctgatga ctatattgtt
aagccttttg caatcgaaga attgttggct cgtttacgtg cagtcttaag aagagtacaa
attgaaaaga gagctatggg ggttcaaaaa gttgttcatt ttaatgatct aaccattgaa
acagctaacc gcatcgttca tcgcggagat acagtcgatt tgactaagcg tgagtacaac
ttgttaatga cattaattga aaataaaaat aatgttgtta ctagagagca acttttaaat
aagatttggg gacctgaatc taaaattgaa actaatgttg tcgaagtata tgtacgttat
ttacgtaata aaatcgatgt aggccgtcct tcatacatca agactgtccg tggtaccggt
tatatggtaa gaacggat
>lme
atgagtaaag tattgattgt tgaagatgaa gaaaacttgg caaagtttgt tggtcttgag
cttaaacatg aaggatatga agctgaaacg gtgaatgatg gtcgttctgg gctagattta
gcattagaaa atgattacga tgttattttg ctcgatttga tgttgcctga actaaacggt
ttagaagttg cacgtcgatt gcgtgaagtt aaaaaaacac caatcatcat gatgactgct
cgtgattcag tgattgatcg tgtttctgga ttggattatg gcgctgatga ttatttggta
aagccatttg caattgaaga attattggct cgtattcgtt cgcttttgcg ccgtattgca
attgagactg aaacagataa gcatcgttca attattaact tcaaagacct ccgtattgaa
aaggaaaatc gtattgcacg tcgcgatgat attattaatt tgacaaagcg tgaatacgac
ttgctattaa cattagtaga aaatattaat gtggttcaat ctcgtgagca attattgaaa
gaagtttggg gttttgattc tgaagtagaa acgaatgttg ttgatgtgta tattcgttac
ttgcgtaata agattgatga tagtaaggca tcatatatcc aaacagtacg tggtactggc
tacgtgatgc gcagctaa
>ljo
atgagtaaaa ttctgattat tgaagatgaa aaaaatcttg cccgttttgt agaactagaa
ttaagacatg aaaaatatga aactcaagtt gaaggaaacg gtcggaaagg attggattta
gctttaaatg aagattttga cgcaatttta ttagatttaa tgttgccaga tcttaatgga
ttagaaattg ctcgtcgtgt tcgccaagaa aaaacaactc caattattat gatgactgca
agagattcag taattgaccg tgtctcaggt ttagaccacg gtgctgatga ttatattgtt
aaaccttttg caatcgaaga attattagct cgtttacgtg ctgttttaag aagagtacaa
attgaaaaga gagctatggg agttcaaaag gtagttcact tcaatgattt aactattgaa
acagctaatc gaattgttca ccgcggagat acagttgatc taactaaacg tgaatacaac
ttgttaatga cattaattga aaataagaat aatgttgtta caagagagca gcttttaaac
aaaatttggg gacctgaatc taagattgaa acgaatgttg ttgaagtcta tgtgcgttat
ttacgtaata agattgatgt aggccgtcca tcatacatca agactgttcg tggtaccggt
tatatggtaa gaactgat
>lac
atggcaaaaa ttctaattat tgaagatgaa aagaatttgg ctcgatttgt tgagctagaa
ttacaacacg aaaattatga gactgtagta gaaaataatg gtcgtaaagg gttagatgac
gctcttgccc aagattttga tgcaatatta cttgacttga tgttgccaga tttgaatggt
ctggaaattg ctcgtcgagt tcgtcaagta aagactacac caattattat gatgactgcg
cgtgattctg taattgatcg tgtatctggc ttagaccatg gtgcagatga ttacattgtt
aagccttttg ctattgaaga acttcttgca cgtttacgtg ccgtcttacg ccgagtaaag
attgaaaaag atgctgttgc aaaacaaaag atagttaagt ttaaagattt aactattgaa
actgctaaca gaattgttca ccgcggagat gcaattgact tgactaaacg tgaatataac
ttgttaatga ccttaattga aaacaagaac aacgtagtca gtcgtgatca attgctgaac
aaaatttggg gtccagaatc aaatattgaa actaatgttg ttgaagttta tgttcgttac
ttacgtaata agatcgatgc tggtcaacca tcttacatta agacggttcg tggtaccggt
tatatggtaa gagatgaa
>lsl
atgagcagaa ttttaataat tgaggacgaa aaaaatttat ctcgttttgt tgaacttgag
ttacaacacg aagaatatga gactgaagta tgtaaaaatg gacgacaagg tttagaattg
gcactggacg aagattggga tgcaatttta ctagatttaa tgttacctga attaaatggt
ttagatattt gccgtcgtgt tcgtcaagtg aagaatacac caattatcat gatgaccgca
agagattcag ttatcgacag agtttcaggt ctagatcatg gagcagatga ctatattgta
aaaccatttg ctattgaaga attactagca agattaagag ccgttttgcg tcgtgtggag
ctagaaaatg aacaaggaaa taaacaaaca acactaacat atcgcgactt aactattgaa
aaggaaaata gagttgtaag acgtggagat atcatagagt taactaagag agagtatgaa
ctactattaa cgttgatgga aaatataaat gttgttttag ctagagatac acttttgaag
aaagtatggg gatatgaaac acaaatagaa acaaatgttg tggatgttta tatccgttat
ttacgtaata agattgatcg tggagaagac agctatatcc aaacagttcg tggtactgga
tatgtaatgc gttcctaa
>lre
atgagtcgaa ttttaattat tgaggatgag gaaaatttag caaattttgt agaacttgaa
ttaaagcatg aaggctacga tacagatgtt gaacttgatg gtcgtgccgg actagaagca
gctttaaatc aagactttga cgtgattttg ctagacttga tgctcccaga gttaaatggg
attgaagttg cacgacgggt tcgtgaaata aaagatacac caattattat catgaccgct
cgtgattctg ttattgaccg tgtctctggt ttagatcatg gggcagatga ttatattgtt
aagccatttg ctattgaaga actccttgca cgggtgcggg cgttattacg gcgaatcagt
attgaagatg gtaataaaga acaccaaaca acggtcaatt acaaggatct taccattgaa
aaagagaatc gggtcgttcg tcgtggtgat gtaattaacc ttacaaagcg ggaatacgaa
ttactcttga ttttgatgga aaatatcaat gttgttatgt cacgaaaaga ccttttgagt
aaggtgtggg gttatgactc caaagttgaa accaatgttg ttgatgttta tattcggtac
ttacggaata agatcgaccg aggtgaaaag agctacatcc aaacggttcg tggtactgga
tatgtgattc gctcctag
>lsa
atgagtcgca tattaattat tgaagatgag aaaaatttag cccggtttgt tgagcttgaa
ttaaagcacg aaggctatgg gaccgaagta catttcaatg ggcgtactgg tttagaagct
gctttaaacg aagactggga ttcaatttta ttggatctaa tgttacctga attaaatggg
ttagaagttt gccgacgggt tcgacaagtt aaaaatacac cgattatcat gatgacagcg
cgcgattccg ttattgatcg ggtatcaggg cttgatcatg gtgctgacga ttatatcgtt
aaaccatttg cgattgaaga acttttagcc cggctacgcg ccttgttacg ccggatcgat
attgaaggcg aacatgctgc caaacaaacg acggtgactt atcgcgattt aacagtcgag
aaggaaaacc gaattgttcg tcgtggtgat attattgaat taacgaaacg tgaatacgaa
ttactattaa ccttaatgga aaacgttaac gtggtcttag cgcgggatgt cttgttaagc
aaggtctggg gttatgattc cgacgttgaa acgaacgtgg tcgatgttta tattcgttat
ttgcggaata aaatcgatcg aggcgaacaa agctatattc aaaccgttcg gggaactgga
tatgtgatgc gctcgtga
>lhe
atggcaaaaa ttctaattat tgaagatgaa aaaaatttag ctcgttttgt ggagttggaa
ttacaacacg agaattatga aactgtagta gaaaataatg gtcgtaaagg acttgaagat
gctcttaatc aagactttga tgcaatcctg cttgatttaa tgttgcctga cttgaatgga
ttagaaattg ctcgtcgtgt tcgtcaggta aagactactc ctatcattat gatgaccgca
cgcgattctg ttattgatcg tgtttctggt ttggaccatg gtgcagatga ttatattgtt
aaaccatttg caattgaaga acttcttgct cgtttgcgtg ctgttttacg ccgggtaaag
atcgaaaaag atgctgttgc taagcaaaag attgtaaaat ttaagaattt aacaatcgaa
actgccaacc gtattgttca ccgtggagat gcaattgatt taactaagcg tgaatacaac
ttattgatga ctttaatcga aaataaaaat aatgttgtta gtcgtgatca attgcttaac
aagatctggg gcccagaatc taatattgaa actaacgttg tagaagttta tgttcgttac
ttgcgtaata aaatcgatgt tggacaacca tcttacatta agacggttcg tggtatcggt
tatatggtaa gagatgaa
>lca
atgagtaaaa tattaattat tgaagatgaa aaaaatttag cgcggtttgt cgaactggaa
ttaaaacacg agggctatga gaccgaagtg cattttaacg gtcgaaccgg gttggaagcg
gctttggcag aggactggga tgccatcttg cttgacttga tgttgccaga attaaacggc
ctggaagttt gccggcgcgt tcgtcaggtg aagaatacac cgatcattat gatgaccgcg
cgggattctg tcattgatcg cgtcagtggc ttggatcatg gcgctgatga ctacattgtg
aagccatttg ccattgaaga attactcgcg cgcttgcgtg ctttgttgcg ccgaatcagt
attgaaggcg aaaacaccgc taaacagaca accatcaaat atcgtgattt agtgattgaa
aaagaaaatc gcgttgttcg gcgcggcgac attattgaat taaccaaacg tgagtacgaa
ttattgctga cgcttatgga aaatgtcaat gttgttttag ctcgtgacgt tttgctttca
aaggtttggg gttacaactc tgacgtggaa acgaatgttg ttgatgtcta tgtccgttat
attcgtaata aaatcgatcg gggtgaaccg agttatattc aaacggttcg gggaaccggc
tatgttatgc gttcgtaa
>lfe
atgagtcgga ttttaattat tgaagatgaa gaaaacctgg cacgcttcgt tgaactagaa
ctgaagcatg atggttacga aacggatgtt gaactggacg gccgccaggg gttagatgcg
gctttaaacc aggattttga cgtcatctta ttggatctga tgttaccgga attaaacgga
ctggaagtgg cacgccgggt gcgggaagtc aaggacaccc caattatcat catgaccgcc
cgggattcgg tcattgaccg ggtctctggc ctggaccacg gggccgatga ttacatcgtt
aagccctttg ccattgaaga attgttggct cgggtgcggg cactgttacg gcggatttca
attgaaggcg acgccagcgt tcaccaaacg acggtgacct acaaagacct gacgattgaa
aaggaaaacc gggtggttcg gcgcggcgac gtgatcaacc tgaccaagcg tgaatacgaa
ctgctcttga tcctgatgga aaacattaac gtggtcatgt ctcgtaagga actcttatcc
aaggtgtggg ggtacgattc caaggtggaa accaacgtgg tcgatgtcta cattcgttac
ctgcgcaaca agattgaccg gggtgaaaag agctacatcc aaaccgttcg tgggaccggt
tacgttatcc gctcctag
>ppe
atgagtcgta ttttgataat cgaagatgaa aaaagtcttg cacgttttgt tcaacttgaa
ttacagcatg aaggatatga agttgaagtt caatctaacg gacgcacagg tttagaagca
gcattatcag aagattttga tgctatctta cttgatttaa tgttgccaga aattaatgga
attgaagtat gtcggcgtat tagaagagaa aaaataactc ctattattat gatgacagct
cgcgattcaa tcattgatcg tgtttcaggt cttgatcacg gagcagatga ttatattgta
aaaccttttg ctattgagga gttacttgct cgtttacgcg cagttcttcg ccgagtggat
ttagaaacac aagatacttt ccaccaaaca acggttgaat ttcaagatat tgttattgaa
aaggaaaatc gagttgtacg tcgtaataac gtaatcaatt taactaaacg tgaatatgag
ttgctattgt tattaatgga aaatattaac gtggttcagt ctcgagaaac tttattgaat
aaggtatggg gtgtagacga tggtgtagaa actaacgttg tcgatgtgta cattagatac
ctccgaaata aaattgatgt tggacgtcct agctacattc aaaccgtacg tggtactgga
tatgtaatga ggacctag
>lbr
atgagccgaa ttttaattat tgaagatgaa aaaaacctag cccggttcgt tgaactggag
ttaaagcatg aagggtacga aaccaacgtg cagtttaatg gtcgaaccgg cctggaagca
gccttgtcac aggattttga tgtgattttg ctagacctaa tgttgcctga attgaatggg
atcgaagttg ctcgccgcgt gcgtgaggtt aagagtacgc caatcattat gatgacggcg
cgtgattctg tgattgatcg ggtttctgga ttagatcatg gcgcagacga ctatatcgtt
aagccatttg caattgaaga actgttagcg cgtgttcggg cgctattgcg gcgaattcac
ctagagggtg agcagagtac caaacagacg acggttaagt tcaaggatct tacaattgaa
aaggaaaacc gcatcgtacg tcggggcgac gtcattaacc tgactaaacg cgaatatgaa
ttgttattag ccttgatgga gaatatcaat gttgttttgg cgcgagatgt cctgttaacc
aaagtgtggg gttatgaatc agaagtagaa accaacgtgg ttgatgtcta cgtgcggtat
cttcgcaata aaattgatgt tggccagaag agctacattc aaacggtccg tggaacaggg
tacgtgatgc ggtcgtga
>lci
atgagtaaag tattaattgt tgaagatgaa gaaaacttgg caaagtttat cggtcttgaa
ctcaaacacg agggttatga agttgaaact gttttggacg ggcgttctgg gcttgattca
gcattggaaa ataattacga tgtcatcttg cttgatttga tgttgcctga actaaatggg
cttgaagtag cacgtcgctt gcgtgaatca aagaaaacgc caattattat gatgacagcg
cgtgattcag tcattgatcg tgtatcaggt ttggattatg gggcggatga ctatttggta
aaaccctttg ctattgaaga attgctagca cgtattcgct cattattgcg tcgtattgca
attgagacag agtcggataa gcatcgtgct atcattaatt ttaaggactt acgtattgaa
aaagaaaatc gcattgcacg tcgtgatgat attatcaatt tgactaagcg tgaatatgat
ttgttgctta ctttagttga gaatattaat gtggtgcaat cacgtgagca attgttgaaa
gaagtttggg gatttgattc cgaagttgaa accaacgttg ttgatgttta tattcgatat
ttgcgtaata agattgatga tagtaaggcc tcatatattc agacggtacg tggtactgga
tatgttatgc gtagctga
>lpl
atgagtcgaa tattaattat tgaggatgaa aaaaacctcg cacgcttcgt tgaattagaa
ttaaaacacg aaggctatga tattcaagtc gaatataacg gccgtaaagg gttagacgca
gcgttagctg aagattttga tgccatccta ttagacctga tgttaccaga actgaacggt
ttggaagtct gccggcgggt tcgtgaagtc aagaacacgc cgattattat gatgacggcc
cgtgactccg tgattgatcg agtttccggc ctggatcatg gggcagatga ttacattgtt
aagccatttg ctatcgaaga attacttgcc cgcttacgag cactattgcg gcgaatcgat
ttggaaagtg aacaaagcac taaacaaacg accgtcactt ataaagactt gacgattgaa
aaggaaaact tagtcgttaa acgcggcgac gtcatcaact tgacgaagcg tgaatatgaa
ctgttattaa ctttaatgga aaatattaac gttgtcctcg ctcgtgatgt cttactaaac
aaagtatggg gttacgaatc agaagttgaa acgaatgtcg tcgacgttta tatccgttac
ttacggaaca agattgaccg aggagaaaag agttacatcc aaactgttcg tgggactgga
tacgtgattc gttcttaa
>ldb
atgccgaaaa ttttaattgt tgaagacgaa aagaacctgg ctcgtttcgt cgaactcgaa
ctccagcacg aaggttatga gaccgtagtg gaaaacaacg gccgcaaggc attggaccgc
gctttgagcg aagacttcga cgcgatcttg ctggatttga tgctgccaga cttgaacggt
ttggaaattg cccgccgggt acggcagagc aagaccacgc caattatcat gatgacggcc
cgtgactccg tgattgaccg ggtatcaggc ctggaccacg gggctgacga ctacatcgtc
aagccatttg ctattgaaga actcctggcc cgcttgcgcg ctgtcttgcg ccgggtcaag
atcgaaaagg acgccctgcc gcggcaaaag gttgtcaagt tcaaggactt gaccatcgaa
accgccaacc ggatcgtcca ccggggcgac accgttgact tgaccaagcg ggaatacaac
ctgctcatga ccttgatcga aaacaagaac aatgttgttg gccgagacca gctcttgaac
aagatctggg gaccggaatc aaacatcgaa actaacgttg tcgaagttta cgtccgttac
ctccgcaaca agatcgacat cggccagcca tcttacatca agacggtgcg cggaaccggc
tatatggtca gagacgag
