# Supplementary material for: Evolutionary history of the OmpR/IIIA family of signal transduction two component systems in Lactobacillaceae and Leuconostocaceae
Source: BMC Evol Biol. 2011 Feb 1;11:34. doi: 10.1186/1471-2148-11-34 (PMC3040137; doi:10.1186/1471-2148-11-34)
Supplement: Additional file 2 — Alignments. A zip file containing the alignments used in this study in either FASTA or Phylip format. Details of the sequences used in this study and the tags used to identify them in the alignment files can be found in the files IIIA-seqs.doc and OmpR-seqs.doc (MS Word). A detailed list of the alignments can be found in the file readme.doc (MS Word). [file 1471-2148-11-34-S2.ZIP › alignments/OmpR-ETA-muscle.fasta]

>lga
gtggagaaaataatgagtaaaattctgattattgaagatgaaaaaaatcttgcccgttttgtagaactagaattaagacatgaaaaatatgaaactcaagttgaaggaaacggtcgaaaaggattagatttagcattaaacgaagacttcgatgcaatcttacttgatttaatgttgccggatcttaacggattagaaattgctcgtcgcgttcgccaagaaaaaactactccaattattatgatgactgcaagagattcagtaattgatcgagtttctggcttagatcacggggctgatgactatattgttaagccttttgcaatcgaagaattgttggctcgtttacgtgcagtcttaagaagagtacaaattgaaaagagagctatgggcgatacgatgggggttcaaaaagttgttcattttaatgatctaaccattgaaacagctaaccgcatcgttcatcgcggagatagt---acagtcgatttgactaagcgtgagtacaacttgttaatgacattaattgaaaataaaaataatgttgttactagagagcaacttttaaataagatttggggacctgaatctaaaattgaaactaatgttgtcgaagtatatgtacgttatttacgtaataaaatcgatgtaccg---ggccgtccttcatacatcaagactgtccgtggtaccggttatatggtaagaacggatgaaaatgatgaagcacgtgaagaagcaaaataa
>lme
------------atgagtaaagtattgattgttgaagatgaagaaaacttggcaaagtttgttggtcttgagcttaaacatgaaggatatgaagctgaaacggtgaatgatggtcgttctgggctagatttagcattagaaaatgattacgatgttattttgctcgatttgatgttgcctgaactaaacggtttagaagttgcacgtcgattgcgtgaagttaaaaaaacaccaatcatcatgatgactgctcgtgattcagtgattgatcgtgtttctggattggattatggcgctgatgattatttggtaaagccatttgcaattgaagaattattggctcgtattcgttcgcttttgcgccgtattgcaattgagactgaaacaaac---------gataagcatcgttcaattattaacttcaaagacctccgtattgaaaaggaaaatcgtattgcacgtcgcgatgatcaa---attattaatttgacaaagcgtgaatacgacttgctattaacattagtagaaaatattaatgtggttcaatctcgtgagcaattattgaaagaagtttggggttttgattctgaagtagaaacgaatgttgttgatgtgtatattcgttacttgcgtaataagattgatgatcctgaaagtaaggcatcatatatccaaacagtacgtggtactggctacgtgatgcgcagctaa---------------------------------
>ljo
------------atgagtaaaattctgattattgaagatgaaaaaaatcttgcccgttttgtagaactagaattaagacatgaaaaatatgaaactcaagttgaaggaaacggtcggaaaggattggatttagctttaaatgaagattttgacgcaattttattagatttaatgttgccagatcttaatggattagaaattgctcgtcgtgttcgccaagaaaaaacaactccaattattatgatgactgcaagagattcagtaattgaccgtgtctcaggtttagaccacggtgctgatgattatattgttaaaccttttgcaatcgaagaattattagctcgtttacgtgctgttttaagaagagtacaaattgaaaagagagctatgggcgatacgatgggagttcaaaaggtagttcacttcaatgatttaactattgaaacagctaatcgaattgttcaccgcggagatagt---acagttgatctaactaaacgtgaatacaacttgttaatgacattaattgaaaataagaataatgttgttacaagagagcagcttttaaacaaaatttggggacctgaatctaagattgaaacgaatgttgttgaagtctatgtgcgttatttacgtaataagattgatgtaccg---ggccgtccatcatacatcaagactgttcgtggtaccggttatatggtaagaactgatgaaaatgatgaagcacgtgaagaaacaaaataa
>lac
------------atggcaaaaattctaattattgaagatgaaaagaatttggctcgatttgttgagctagaattacaacacgaaaattatgagactgtagtagaaaataatggtcgtaaagggttagatgacgctcttgcccaagattttgatgcaatattacttgacttgatgttgccagatttgaatggtctggaaattgctcgtcgagttcgtcaagtaaagactacaccaattattatgatgactgcgcgtgattctgtaattgatcgtgtatctggcttagaccatggtgcagatgattacattgttaagccttttgctattgaagaacttcttgcacgtttacgtgccgtcttacgccgagtaaagattgaaaaagatgcttctaaagttacagttgcaaaacaaaagatagttaagtttaaagatttaactattgaaactgctaacagaattgttcaccgcggagatggtaaagcaattgacttgactaaacgtgaatataacttgttaatgaccttaattgaaaacaagaacaacgtagtcagtcgtgatcaattgctgaacaaaatttggggtccagaatcaaatattgaaactaatgttgttgaagtttatgttcgttacttacgtaataagatcgatgctcca---ggtcaaccatcttacattaagacggttcgtggtaccggttatatggtaagagatgaagatgatgatcaagaataa---------------
>lsl
------------atgagcagaattttaataattgaggacgaaaaaaatttatctcgttttgttgaacttgagttacaacacgaagaatatgagactgaagtatgtaaaaatggacgacaaggtttagaattggcactggacgaagattgggatgcaattttactagatttaatgttacctgaattaaatggtttagatatttgccgtcgtgttcgtcaagtgaagaatacaccaattatcatgatgaccgcaagagattcagttatcgacagagtttcaggtctagatcatggagcagatgactatattgtaaaaccatttgctattgaagaattactagcaagattaagagccgttttgcgtcgtgtggagctagaaaatgaacaaaac---------ggaaataaacaaacaacactaacatatcgcgacttaactattgaaaaggaaaatagagttgtaagacgtggagatgaa---atcatagagttaactaagagagagtatgaactactattaacgttgatggaaaatataaatgttgttttagctagagatacacttttgaagaaagtatggggatatgaaacacaaatagaaacaaatgttgtggatgtttatatccgttatttacgtaataagattgatcgtcct---ggagaagacagctatatccaaacagttcgtggtactggatatgtaatgcgttcctaa---------------------------------
>lre
------------atgagtcgaattttaattattgaggatgaggaaaatttagcaaattttgtagaacttgaattaaagcatgaaggctacgatacagatgttgaacttgatggtcgtgccggactagaagcagctttaaatcaagactttgacgtgattttgctagacttgatgctcccagagttaaatgggattgaagttgcacgacgggttcgtgaaataaaagatacaccaattattatcatgaccgctcgtgattctgttattgaccgtgtctctggtttagatcatggggcagatgattatattgttaagccatttgctattgaagaactccttgcacgggtgcgggcgttattacggcgaatcagtattgaagatggtaataat---------aaagaacaccaaacaacggtcaattacaaggatcttaccattgaaaaagagaatcgggtcgttcgtcgtggtgatgaa---gtaattaaccttacaaagcgggaatacgaattactcttgattttgatggaaaatatcaatgttgttatgtcacgaaaagaccttttgagtaaggtgtggggttatgactccaaagttgaaaccaatgttgttgatgtttatattcggtacttacggaataagatcgaccgacct---ggtgaaaagagctacatccaaacggttcgtggtactggatatgtgattcgctcctag---------------------------------
>lsa
------------atgagtcgcatattaattattgaagatgagaaaaatttagcccggtttgttgagcttgaattaaagcacgaaggctatgggaccgaagtacatttcaatgggcgtactggtttagaagctgctttaaacgaagactgggattcaattttattggatctaatgttacctgaattaaatgggttagaagtttgccgacgggttcgacaagttaaaaatacaccgattatcatgatgacagcgcgcgattccgttattgatcgggtatcagggcttgatcatggtgctgacgattatatcgttaaaccatttgcgattgaagaacttttagcccggctacgcgccttgttacgccggatcgatattgaaggcgaacataac---------gctgccaaacaaacgacggtgacttatcgcgatttaacagtcgagaaggaaaaccgaattgttcgtcgtggtgatgat---attattgaattaacgaaacgtgaatacgaattactattaaccttaatggaaaacgttaacgtggtcttagcgcgggatgtcttgttaagcaaggtctggggttatgattccgacgttgaaacgaacgtggtcgatgtttatattcgttatttgcggaataaaatcgatcgaacg---ggcgaacaaagctatattcaaaccgttcggggaactggatatgtgatgcgctcgtga---------------------------------
>lhe
------------atggcaaaaattctaattattgaagatgaaaaaaatttagctcgttttgtggagttggaattacaacacgagaattatgaaactgtagtagaaaataatggtcgtaaaggacttgaagatgctcttaatcaagactttgatgcaatcctgcttgatttaatgttgcctgacttgaatggattagaaattgctcgtcgtgttcgtcaggtaaagactactcctatcattatgatgaccgcacgcgattctgttattgatcgtgtttctggtttggaccatggtgcagatgattatattgttaaaccatttgcaattgaagaacttcttgctcgtttgcgtgctgttttacgccgggtaaagatcgaaaaagatgcttctagggttaccgttgctaagcaaaagattgtaaaatttaagaatttaacaatcgaaactgccaaccgtattgttcaccgtggagatggcaaggcaattgatttaactaagcgtgaatacaacttattgatgactttaatcgaaaataaaaataatgttgttagtcgtgatcaattgcttaacaagatctggggcccagaatctaatattgaaactaacgttgtagaagtttatgttcgttacttgcgtaataaaatcgatgttcca---ggacaaccatcttacattaagacggttcgtggtatcggttatatggtaagagatgaagacgatgaccaagaataa---------------
>lca
------------atgagtaaaatattaattattgaagatgaaaaaaatttagcgcggtttgtcgaactggaattaaaacacgagggctatgagaccgaagtgcattttaacggtcgaaccgggttggaagcggctttggcagaggactgggatgccatcttgcttgacttgatgttgccagaattaaacggcctggaagtttgccggcgcgttcgtcaggtgaagaatacaccgatcattatgatgaccgcgcgggattctgtcattgatcgcgtcagtggcttggatcatggcgctgatgactacattgtgaagccatttgccattgaagaattactcgcgcgcttgcgtgctttgttgcgccgaatcagtattgaaggcgaaaacaac---------accgctaaacagacaaccatcaaatatcgtgatttagtgattgaaaaagaaaatcgcgttgttcggcgcggcgacgac---attattgaattaaccaaacgtgagtacgaattattgctgacgcttatggaaaatgtcaatgttgttttagctcgtgacgttttgctttcaaaggtttggggttacaactctgacgtggaaacgaatgttgttgatgtctatgtccgttatattcgtaataaaatcgatcggccg---ggtgaaccgagttatattcaaacggttcggggaaccggctatgttatgcgttcgtaa---------------------------------
>lfe
------------atgagtcggattttaattattgaagatgaagaaaacctggcacgcttcgttgaactagaactgaagcatgatggttacgaaacggatgttgaactggacggccgccaggggttagatgcggctttaaaccaggattttgacgtcatcttattggatctgatgttaccggaattaaacggactggaagtggcacgccgggtgcgggaagtcaaggacaccccaattatcatcatgaccgcccgggattcggtcattgaccgggtctctggcctggaccacggggccgatgattacatcgttaagccctttgccattgaagaattgttggctcgggtgcgggcactgttacggcggatttcaattgaaggcgacgccaac---------agcgttcaccaaacgacggtgacctacaaagacctgacgattgaaaaggaaaaccgggtggttcggcgcggcgacgag---gtgatcaacctgaccaagcgtgaatacgaactgctcttgatcctgatggaaaacattaacgtggtcatgtctcgtaaggaactcttatccaaggtgtgggggtacgattccaaggtggaaaccaacgtggtcgatgtctacattcgttacctgcgcaacaagattgaccggccg---ggtgaaaagagctacatccaaaccgttcgtgggaccggttacgttatccgctcctag---------------------------------
>ppe
------------atgagtcgtattttgataatcgaagatgaaaaaagtcttgcacgttttgttcaacttgaattacagcatgaaggatatgaagttgaagttcaatctaacggacgcacaggtttagaagcagcattatcagaagattttgatgctatcttacttgatttaatgttgccagaaattaatggaattgaagtatgtcggcgtattagaagagaaaaaataactcctattattatgatgacagctcgcgattcaatcattgatcgtgtttcaggtcttgatcacggagcagatgattatattgtaaaaccttttgctattgaggagttacttgctcgtttacgcgcagttcttcgccgagtggatttagaaacacaagattcc---------actttccaccaaacaacggttgaatttcaagatattgttattgaaaaggaaaatcgagttgtacgtcgtaataacgaa---gtaatcaatttaactaaacgtgaatatgagttgctattgttattaatggaaaatattaacgtggttcagtctcgagaaactttattgaataaggtatggggtgtagacgatggtgtagaaactaacgttgtcgatgtgtacattagatacctccgaaataaaattgatgttaag---ggacgtcctagctacattcaaaccgtacgtggtactggatatgtaatgaggacctag---------------------------------
>lbr
------------atgagccgaattttaattattgaagatgaaaaaaacctagcccggttcgttgaactggagttaaagcatgaagggtacgaaaccaacgtgcagtttaatggtcgaaccggcctggaagcagccttgtcacaggattttgatgtgattttgctagacctaatgttgcctgaattgaatgggatcgaagttgctcgccgcgtgcgtgaggttaagagtacgccaatcattatgatgacggcgcgtgattctgtgattgatcgggtttctggattagatcatggcgcagacgactatatcgttaagccatttgcaattgaagaactgttagcgcgtgttcgggcgctattgcggcgaattcacctagagggtgagcagaag---------agtaccaaacagacgacggttaagttcaaggatcttacaattgaaaaggaaaaccgcatcgtacgtcggggcgacgaa---gtcattaacctgactaaacgcgaatatgaattgttattagccttgatggagaatatcaatgttgttttggcgcgagatgtcctgttaaccaaagtgtggggttatgaatcagaagtagaaaccaacgtggttgatgtctacgtgcggtatcttcgcaataaaattgatgttcct---ggccagaagagctacattcaaacggtccgtggaacagggtacgtgatgcggtcgtga---------------------------------
>lci
------------atgagtaaagtattaattgttgaagatgaagaaaacttggcaaagtttatcggtcttgaactcaaacacgagggttatgaagttgaaactgttttggacgggcgttctgggcttgattcagcattggaaaataattacgatgtcatcttgcttgatttgatgttgcctgaactaaatgggcttgaagtagcacgtcgcttgcgtgaatcaaagaaaacgccaattattatgatgacagcgcgtgattcagtcattgatcgtgtatcaggtttggattatggggcggatgactatttggtaaaaccctttgctattgaagaattgctagcacgtattcgctcattattgcgtcgtattgcaattgagacagagtcgagt---------gataagcatcgtgctatcattaattttaaggacttacgtattgaaaaagaaaatcgcattgcacgtcgtgatgatcaa---attatcaatttgactaagcgtgaatatgatttgttgcttactttagttgagaatattaatgtggtgcaatcacgtgagcaattgttgaaagaagtttggggatttgattccgaagttgaaaccaacgttgttgatgtttatattcgatatttgcgtaataagattgatgatccagaaagtaaggcctcatatattcagacggtacgtggtactggatatgttatgcgtagctga---------------------------------
>lpl
------------atgagtcgaatattaattattgaggatgaaaaaaacctcgcacgcttcgttgaattagaattaaaacacgaaggctatgatattcaagtcgaatataacggccgtaaagggttagacgcagcgttagctgaagattttgatgccatcctattagacctgatgttaccagaactgaacggtttggaagtctgccggcgggttcgtgaagtcaagaacacgccgattattatgatgacggcccgtgactccgtgattgatcgagtttccggcctggatcatggggcagatgattacattgttaagccatttgctatcgaagaattacttgcccgcttacgagcactattgcggcgaatcgatttggaaagtgaacaacaa---------agcactaaacaaacgaccgtcacttataaagacttgacgattgaaaaggaaaacttagtcgttaaacgcggcgacgaa---gtcatcaacttgacgaagcgtgaatatgaactgttattaactttaatggaaaatattaacgttgtcctcgctcgtgatgtcttactaaacaaagtatggggttacgaatcagaagttgaaacgaatgtcgtcgacgtttatatccgttacttacggaacaagattgaccgacca---ggagaaaagagttacatccaaactgttcgtgggactggatacgtgattcgttcttaa---------------------------------
>ldb
------------atgccgaaaattttaattgttgaagacgaaaagaacctggctcgtttcgtcgaactcgaactccagcacgaaggttatgagaccgtagtggaaaacaacggccgcaaggcattggaccgcgctttgagcgaagacttcgacgcgatcttgctggatttgatgctgccagacttgaacggtttggaaattgcccgccgggtacggcagagcaagaccacgccaattatcatgatgacggcccgtgactccgtgattgaccgggtatcaggcctggaccacggggctgacgactacatcgtcaagccatttgctattgaagaactcctggcccgcttgcgcgctgtcttgcgccgggtcaagatcgaaaaggacgcctcaaagaacaagctgccgcggcaaaaggttgtcaagttcaaggacttgaccatcgaaaccgccaaccggatcgtccaccggggcgacggcaagaccgttgacttgaccaagcgggaatacaacctgctcatgaccttgatcgaaaacaagaacaatgttgttggccgagaccagctcttgaacaagatctggggaccggaatcaaacatcgaaactaacgttgtcgaagtttacgtccgttacctccgcaacaagatcgacatccct---ggccagccatcttacatcaagacggtgcgcggaaccggctatatggtcagagacgaggaagacaatgcctaa------------------
