# Supplementary material for: Evolutionary history of the OmpR/IIIA family of signal transduction two component systems in Lactobacillaceae and Leuconostocaceae
Source: BMC Evol Biol. 2011 Feb 1;11:34. doi: 10.1186/1471-2148-11-34 (PMC3040137; doi:10.1186/1471-2148-11-34)
Supplement: Additional file 2 — Alignments. A zip file containing the alignments used in this study in either FASTA or Phylip format. Details of the sequences used in this study and the tags used to identify them in the alignment files can be found in the files IIIA-seqs.doc and OmpR-seqs.doc (MS Word). A detailed list of the alignments can be found in the file readme.doc (MS Word). [file 1471-2148-11-34-S2.ZIP › alignments/OmpR-KIN_ETA-muscle-gb.fasta]

>ljohn26
KTKILLIEDE ESLASFIQPE LELEGYEVVW AKDGKEGLEF FEKEKTLILL DWMLPVYDGI
TVLRRIRSDI PIIMLTARNQ ASDISNALDQ GLDDYMTKPF EIEELFARIR VILRRFSVLK
IDLVSHKFWC KGEEIYLTPK EYALLCELMN DPEKVKSRDE LLDIVWGYDF VGQTNTVDVY
IRALRNKLGN LIKTVRGYGY CLR
>lacido26
DVKILLVEDE EAVASFVKTE LEFEGYQVIW AQDGKEALEL FQKEKTLILL DWMLPVYDGI
TVLRRIRSEV PIIMLTAKNS TSDISSALDQ GLDDYITKPF EIEELFARIR VILRRFGPFK
IDLVKHEFFS NDEKIYLTPK EFALMTELMR DPEKVKSRDE LLDVVWGYDF VGQTNTVDVY
IRTIRNKIGK LIQTVRGLGY CLR
>lcasei26
KSTLLLVEDE AALADSLTTE FELENMSVIW AKDGAEALTL FKNNENVIIL DWMLPKLDGF
SVLRKIRSQV PIIMLTARDY IGDKVAGLTG GADDYITKPF EMEELVARVE VALRHVDDLL
VDTDNKRVQR GEVIMPLTQR EYELLVELVA HQDEACSRDD LLAAVWGTDF DGQPNILDVY
IRNLRHKIDK LIHTVRGVGY MLS
>llact26
TYHVLIVEDE PSISDYVKKE LVFEDYQVST AFDGLAALEV FEQAKDVVLL DWMIPKLDGL
TVLRRMKPNT PIIFLTARDY IGDKVAGLDA GADDYITKPF EIEELLARLR LIFRKLDYLK
VDLTAHTTEV AGKTVNLTQR EFALLSYFLE HRGIVVSRAD ILDDVWGMDF DGQENTVDAY
VRYLRATIDS LIETVRGVGY RLN
>oeoe26
KPIILIIEDE TAIVAYLQTE LKFEDYIVLT ASDGEMGLSV FEQNSNVVLL DWMLPKRDGL
EVLRRIRSQV SIILMTAKSD IGDKVAALDS GADDYITKPF EIEELLARLR VTIRHVSNLV
LDLDAHRVTR DGQVIDLTQR EFQLLTYLIE NADKTLTRDD LLDNVWGVDF NGQYNTADVY
IRYLRQKIDK LIHTVRSVGY VLR
>lbrev26
KNTILLVEDE EGLASYVAKE LTFEDFDVLT ATDGAAAWEI YQQKKLLVLL DWMLPKMDGM
EVLRRIRDEL PVIMMTARDY LGDKVTGLDN GADDYITKPF EIEELLARIR VIQRRLGDLT
LVTKTRQVDR AGDTIQLTQR EYDLLLFLMQ HPGQVFTRDE LLDNVWGVDF LGQQNVVDVY
IGYLRNKIDH LFHTVRGVGY SLK
>lplan26
KNTILIVEDE GSLSGYLTKE LQFEDFNVLV AANGLAAMET YQAHQLLILL DWMLPKLDGM
EVLRRIRDQV PVIIMTARDY VGDKVAGLDN GADDYITKPF EIEELLARIR VIQRRLDDVQ
LDTKAHRVTN GQEEVTLTHR EYDLLQFFLA HPDEVFTRDD LLDQVWGADF LGQQNVVDVY
VGYLRNKITP LIQTVRGVGY KLR
>saur679
MTQILIVEDE QNLARFLELE LTHENYNVDT EYDGQDGLDK ALSHYDLIIL DLMLPSINGL
EICRKIRQST PIIIITAKSD TYDKVAGLDY GADDYIVKPF DIEELLARIR AILRRVNGIT
IDKNAFKVTV NGAEIELTKT EYDLLYLLAE NKNHVMQREQ ILNHVWGYNS EVETNVVDVY
IRYLRNKLKK MIETVRGVGY VIR
>saga679
GKKILIIEDE KNLARFVSLE LLHEGYDVVV ETNGREGLDT ALEKDDLILL DLMLPEMDGF
EITRRLQKTT YIMMMTARDS VMDIVAGLDR GADDYIVKPF AIEELLARVR AIFRRFRDLS
LNTHNRSAMR GDEEISLTKR EFDLLNVLMT NMNRVMTREE LLEHVWKYDV AAETNVVDVY
IRYLRGKIDS YIQTVRGMGY VIR
>gkau679
NGRILLIEDE AGLARFLELD LKHEGFDVHV CADGREGLEL ALSEQDLILL DVMLPRLNGM
EVCRRIRKST PIIMITARDS VFDRVMGLDN GADDYIVKPF AIEELLARIR ALFRRFKDLV
VDVQARTVKK GDEFIELTKR EYDLLVAFMQ NINVVLTRDA LLDKVWGFDA EVETNVVDVY
VRYLRQKLDR YIQTVRGTGY VMR
>llac679
SKKILIIEDE KNLARFVSLE LEHEGYATEI KDNGRSGIEE ATSKDDLILL DLMLPELDGF
EVARRLRKDT PIIMMTARDS TMDRVAGLDI GADDYITKPF AIEELLARVR AFFRRFRDLV
IDKTNRTVHR GKKVIDLTRR EYDLLLTLMQ NVGDVVTREH LVSQVWGYEE GTETNVVDVY
IRYLRNKIDS YIQTVRGLGY VMR
>lgas679
MSKILIIEDE KNLARFVELE LRHEKYETQV EGNGRKGLDL ALNEDDAILL DLMLPDLNGL
EIARRVRKTT PIIMMTARDS VIDRVSGLDH GADDYIVKPF AIEELLARLR AVLRRFNDLT
IETANRIVHR GDSTVDLTKR EYNLLMTLIE NKNNVVTREQ LLNKIWGPES KIETNVVEVY
VRYLRNKIDS YIKTVRGTGY MVR
>ljoh679
MSKILIIEDE KNLARFVELE LRHEKYETQV EGNGRKGLDL ALNEDDAILL DLMLPDLNGL
EIARRVRKTT PIIMMTARDS VIDRVSGLDH GADDYIVKPF AIEELLARLR AVLRRFNDLT
IETANRIVHR GDSTVDLTKR EYNLLMTLIE NKNNVVTREQ LLNKIWGPES KIETNVVEVY
VRYLRNKIDS YIKTVRGTGY MVR
>lbul679
MPKILIVEDE KNLARFVELE LQHEGYETVV ENNGRKALDR ALSEDDAILL DLMLPDLNGL
EIARRVRKTT PIIMMTARDS VIDRVSGLDH GADDYIVKPF AIEELLARLR AVLRRFKDLT
IETANRIVHR GGKTVDLTKR EYNLLMTLIE NKNNVVGRDQ LLNKIWGPES NIETNVVEVY
VRYLRNKIDS YIKTVRGTGY MVR
>lhel679
MAKILIIEDE KNLARFVELE LQHENYETVV ENNGRKGLED ALNQDDAILL DLMLPDLNGL
EIARRVRKTT PIIMMTARDS VIDRVSGLDH GADDYIVKPF AIEELLARLR AVLRRFKNLT
IETANRIVHR GGKAIDLTKR EYNLLMTLIE NKNNVVSRDQ LLNKIWGPES NIETNVVEVY
VRYLRNKIDS YIKTVRGIGY MVR
>laci679
MAKILIIEDE KNLARFVELE LQHENYETVV ENNGRKGLDD ALAQDDAILL DLMLPDLNGL
EIARRVRKTT PIIMMTARDS VIDRVSGLDH GADDYIVKPF AIEELLARLR AVLRRFKDLT
IETANRIVHR GGKAIDLTKR EYNLLMTLIE NKNNVVSRDQ LLNKIWGPES NIETNVVEVY
VRYLRNKIDS YIKTVRGTGY MVR
>leum679
MSKVLIVEDE ENLAKFVGLE LKHEGYEAET VNDGRSGLDL ALENDDVILL DLMLPELNGL
EVARRLRKKT PIIMMTARDS VIDRVSGLDY GADDYLVKPF AIEELLARIR SLLRRFKDLR
IEKENRIARR DDQIINLTKR EYDLLLTLVE NINVVQSREQ LLKEVWGFDS EVETNVVDVY
IRYLRNKIDS YIQTVRGTGY VMR
>lcit679
MSKVLIVEDE ENLAKFIGLE LKHEGYEVET VLDGRSGLDS ALENNDVILL DLMLPELNGL
EVARRLRKKT PIIMMTARDS VIDRVSGLDY GADDYLVKPF AIEELLARIR SLLRRFKDLR
IEKENRIARR DDQIINLTKR EYDLLLTLVE NINVVQSREQ LLKEVWGFDS EVETNVVDVY
IRYLRNKIDS YIQTVRGTGY VMR
>pepe679
MSRILIIEDE KSLARFVQLE LQHEGYEVEV QSNGRTGLEA ALSEDDAILL DLMLPEINGI
EVCRRIRKIT PIIMMTARDS IIDRVSGLDH GADDYIVKPF AIEELLARLR AVLRRFQDIV
IEKENRVVRR NNEVINLTKR EYELLLLLME NINVVQSRET LLNKVWGVDD GVETNVVDVY
IRYLRNKIDS YIQTVRGTGY VMR
>lreu679
MSRILIIEDE ENLANFVELE LKHEGYDTDV ELDGRAGLEA ALNQDDVILL DLMLPELNGI
EVARRVRKDT PIIIMTARDS VIDRVSGLDH GADDYIVKPF AIEELLARVR ALLRRYKDLT
IEKENRVVRR GDEVINLTKR EYELLLILME NINVVMSRKD LLSKVWGYDS KVETNVVDVY
IRYLRNKIDS YIQTVRGTGY VIR
>lfer679
MSRILIIEDE ENLARFVELE LKHDGYETDV ELDGRQGLDA ALNQDDVILL DLMLPELNGL
EVARRVRKDT PIIIMTARDS VIDRVSGLDH GADDYIVKPF AIEELLARVR ALLRRYKDLT
IEKENRVVRR GDEVINLTKR EYELLLILME NINVVMSRKE LLSKVWGYDS KVETNVVDVY
IRYLRNKIDS YIQTVRGTGY VIR
>lsal679
MSRILIIEDE KNLSRFVELE LQHEEYETEV CKNGRQGLEL ALDEDDAILL DLMLPELNGL
DICRRVRKNT PIIMMTARDS VIDRVSGLDH GADDYIVKPF AIEELLARLR AVLRRYRDLT
IEKENRVVRR GDEIIELTKR EYELLLTLME NINVVLARDT LLKKVWGYET QIETNVVDVY
IRYLRNKIDS YIQTVRGTGY VMR
>lsei679
MSKILIIEDE KNLARFVELE LKHEGYETEV HFNGRTGLEA ALAEDDAILL DLMLPELNGL
EVCRRVRKNT PIIMMTARDS VIDRVSGLDH GADDYIVKPF AIEELLARLR ALLRRYRDLV
IEKENRVVRR GDDIIELTKR EYELLLTLME NVNVVLARDV LLSKVWGYNS DVETNVVDVY
VRYIRNKIDS YIQTVRGTGY VMR
>lsak679
MSRILIIEDE KNLARFVELE LKHEGYGTEV HFNGRTGLEA ALNEDDSILL DLMLPELNGL
EVCRRVRKNT PIIMMTARDS VIDRVSGLDH GADDYIVKPF AIEELLARLR ALLRRYRDLT
VEKENRIVRR GDDIIELTKR EYELLLTLME NVNVVLARDV LLSKVWGYDS DVETNVVDVY
IRYLRNKIDS YIQTVRGTGY VMR
>lvis679
MSRILIIEDE KNLARFVELE LKHEGYETNV QFNGRTGLEA ALSQDDVILL DLMLPELNGI
EVARRVRKST PIIMMTARDS VIDRVSGLDH GADDYIVKPF AIEELLARVR ALLRRFKDLT
IEKENRIVRR GDEVINLTKR EYELLLALME NINVVLARDV LLTKVWGYES EVETNVVDVY
VRYLRNKIDS YIQTVRGTGY VMR
>lpla679
MSRILIIEDE KNLARFVELE LKHEGYDIQV EYNGRKGLDA ALAEDDAILL DLMLPELNGL
EVCRRVRKNT PIIMMTARDS VIDRVSGLDH GADDYIVKPF AIEELLARLR ALLRRYKDLT
IEKENLVVKR GDEVINLTKR EYELLLTLME NINVVLARDV LLNKVWGYES EVETNVVDVY
IRYLRNKIDS YIQTVRGTGY VIR
>tteng26
KEKILIVEDE RQIARFLQLE FEHEGYEVKI VYDGTSGVKE ALEGDDLVLL DIMLPGMDGY
EVLKKIRSDI PVIMLTAKYE VKDKVRGLDI GADDYVTKPF SIEELFARVR AALRKFAGIV
MDLTTHEVRR QGVKIDLTKK EFDLLEFLMR NANIALSREK ILRSVWGYDY YGDTNVVDVY
IRYLRSKIDK LIHTIRGVGY SLR
>bsubti26
KGHILIVEDE EKIARVLQLE LEYEGYSVTI KHNGTEGLDA AAEGGSLVLL DVMLPGLSGL
EVLRRLRSQT PVILLTARDS IPDKVTGLDI GANDYVTKPF EIEELLARIR AALRQYDDLR
VNEKTREVRR GDKEVELTPR EFDLLVYMLK HPQQVLTREQ ILSSVWGFDY IGDTNVVDVY
IRYIRKKLDQ LIHTIRGVGY AIK
>oihey26
AERILIVEDE QKISRVLQLE LEYEGYESEV ASNGKDALNK IEQENDLVLL DIMIPQLSGL
EVLRRVRNQT PIILLTARDE VHDKVSGLDL GANDYITKPF QIEELLARVR VHLRKVADLQ
VDLHAYEVTR NGEKIELTPR EFNLLVCLLK NKNIVLTREQ LIESVWGYDY FGDTNVVDVY
IRYLRQKVDP IIQTVRGVGY TIK
