# Supplementary material for: Evolutionary history of the OmpR/IIIA family of signal transduction two component systems in Lactobacillaceae and Leuconostocaceae
Source: BMC Evol Biol. 2011 Feb 1;11:34. doi: 10.1186/1471-2148-11-34 (PMC3040137; doi:10.1186/1471-2148-11-34)
Supplement: Additional file 2 — Alignments. A zip file containing the alignments used in this study in either FASTA or Phylip format. Details of the sequences used in this study and the tags used to identify them in the alignment files can be found in the files IIIA-seqs.doc and OmpR-seqs.doc (MS Word). A detailed list of the alignments can be found in the file readme.doc (MS Word). [file 1471-2148-11-34-S2.ZIP › alignments/OmpR-KIN_ETA-muscle.fasta]

>ljohn26
--MEKTKILLIEDEESLASFIQPELELEGYEVVWAKDGKEGLEFFEKEK--PTLILLDWM
LPVYDGITVLRRIRK-VSDIPIIMLTARNQASDISNALDQGLDDYMTKPFEIEELFARIR
VILRRLEREKRRV-----VSSTLEFSVLKIDLVSHKFWCK-GEEIYLTPKEYALLCELMN
DPEKVKSRDELLDIVWGYDFVGQTNTVDVYIRALRNKLGK---YRNLIKTVRGYGYCLRK
VDDNE------
>lacido26
MDEKDVKILLVEDEEAVASFVKTELEFEGYQVIWAQDGKEALELFQKEK--PTLILLDWM
LPVYDGITVLRRIRK-KSEVPIIMLTAKNSTSDISSALDQGLDDYITKPFEIEELFARIR
VILRRLEKSNKQKEN---STISFNFGPFKIDLVKHEFFSN-DEKIYLTPKEFALMTELMR
DPEKVKSRDELLDVVWGYDFVGQTNTVDVYIRTIRNKIGDP--NKKLIQTVRGLGYCLRK
AE---------
>lcasei26
---MKSTLLLVEDEAALADSLTTEFELENMSVIWAKDGAEALTLFKNNEGKINVIILDWM
LPKLDGFSVLRKIRQ-SSQVPIIMLTARDYIGDKVAGLTGGADDYITKPFEMEELVARVE
VALRHNRQAVS-------PATIFQVDDLLVDTDNKRVQRG-EVIMPLTQREYELLVELVA
HQDEACSRDDLLAAVWGTDFDGQPNILDVYIRNLRHKIDDHSGSKKLIHTVRGVGYMLSA
NVASI------
>llact26
---MTYHVLIVEDEPSISDYVKKELVFEDYQVSTAFDGLAALEVFEQAKPAVDVVLLDWM
IPKLDGLTVLRRMKKIQPNTPIIFLTARDYIGDKVAGLDAGADDYITKPFEIEELLARLR
LIFRKWSTS---------RSKVYELDYLKVDLTAHTTEVA-GKTVNLTQREFALLSYFLE
HRGIVVSRADILDDVWGMDFDGQENTVDAYVRYLRATIDLP-NHKSLIETVRGVGYRLNG
EG---------
>oeoe26
--MVKPIILIIEDETAIVAYLQTELKFEDYIVLTASDGEMGLSVFEQNSNRINVVLLDWM
LPKRDGLEVLRRIRKLNSQVSIILMTAKSDIGDKVAALDSGADDYITKPFEIEELLARLR
VTIRHQNKP---------RPKLYQVSNLVLDLDAHRVTRD-GQVIDLTQREFQLLTYLIE
NADKTLTRDDLLDNVWGVDFNGQYNTADVYIRYLRQKIDDH-FYPKLIHTVRSVGYVLRA
K----------
>lbrev26
---MKNTILLVEDEEGLASYVAKELTFEDFDVLTATDGAAAWEIYQQKKDRLLLVLLDWM
LPKMDGMEVLRRIRK-HDELPVIMMTARDYLGDKVTGLDNGADDYITKPFEIEELLARIR
VIQRRTAHQSG-------LDQTYHLGDLTLVTKTRQVDRA-GDTIQLTQREYDLLLFLMQ
HPGQVFTRDELLDNVWGVDFLGQQNVVDVYIGYLRNKIDVA-AAPHLFHTVRGVGYSLKE
DEAHEH-----
>lplan26
---MKNTILIVEDEGSLSGYLTKELQFEDFNVLVAANGLAAMETYQAHQNELLLILLDWM
LPKLDGMEVLRRIRK-HDQVPVIIMTARDYVGDKVAGLDNGADDYITKPFEIEELLARIR
VIQRRIENQVE-------PNQVYQLDDVQLDTKAHRVTNG-QEEVTLTHREYDLLQFFLA
HPDEVFTRDDLLDQVWGADFLGQQNVVDVYVGYLRNKITTT-GASPLIQTVRGVGYKLRE
PMSDAQK----
>saur679
----MTQILIVEDEQNLARFLELELTHENYNVDTEYDGQDGLDKALSHY--YDLIILDLM
LPSINGLEICRKIRQ-QQSTPIIIITAKSDTYDKVAGLDYGADDYIVKPFDIEELLARIR
AILRRQP-----------QKDIIDVNGITIDKNAFKVTVN-GAEIELTKTEYDLLYLLAE
NKNHVMQREQILNHVWGYNSEVETNVVDVYIRYLRNKLKPY-DRDKMIETVRGVGYVIR-
-----------
>saga679
---MGKKILIIEDEKNLARFVSLELLHEGYDVVVETNGREGLDTALEKD--FDLILLDLM
LPEMDGFEITRRLQA-EKTTYIMMMTARDSVMDIVAGLDRGADDYIVKPFAIEELLARVR
AIFRRQEIETKTKE----KGDSGSFRDLSLNTHNRSAMRG-DEEISLTKREFDLLNVLMT
NMNRVMTREELLEHVWKYDVAAETNVVDVYIRYLRGKIDIP-GRESYIQTVRGMGYVIRE
K----------
>gkau679
---MNGRILLIEDEAGLARFLELDLKHEGFDVHVCADGREGLELALSEQ--WDLILLDVM
LPRLNGMEVCRRIRA-AKSTPIIMITARDSVFDRVMGLDNGADDYIVKPFAIEELLARIR
ALFRRVHPEA--------NAQVLTFKDLVVDVQARTVKKG-DEFIELTKREYDLLVAFMQ
NINVVLTRDALLDKVWGFDAEVETNVVDVYVRYLRQKLDEH-DKERYIQTVRGTGYVMRP
-----------
>llac679
--MASKKILIIEDEKNLARFVSLELEHEGYATEIKDNGRSGIEEATSKD--YDLILLDLM
LPELDGFEVARRLRK-EKDTPIIMMTARDSTMDRVAGLDIGADDYITKPFAIEELLARVR
AFFRREEHGHAVE-----RAENTSFRDLVIDKTNRTVHRG-KKVIDLTRREYDLLLTLMQ
NVGDVVTREHLVSQVWGYEEGTETNVVDVYIRYLRNKIDVE-GQDSYIQTVRGLGYVMRE
RK---------
>lgas679
MEKIMSKILIIEDEKNLARFVELELRHEKYETQVEGNGRKGLDLALNED--FDAILLDLM
LPDLNGLEIARRVRQ-EKTTPIIMMTARDSVIDRVSGLDHGADDYIVKPFAIEELLARLR
AVLRRVQIEKRAMGDTMGVQKVVHFNDLTIETANRIVHRG-DSTVDLTKREYNLLMTLIE
NKNNVVTREQLLNKIWGPESKIETNVVEVYVRYLRNKIDVP-GRPSYIKTVRGTGYMVRT
DENDEAREEAK
>ljoh679
----MSKILIIEDEKNLARFVELELRHEKYETQVEGNGRKGLDLALNED--FDAILLDLM
LPDLNGLEIARRVRQ-EKTTPIIMMTARDSVIDRVSGLDHGADDYIVKPFAIEELLARLR
AVLRRVQIEKRAMGDTMGVQKVVHFNDLTIETANRIVHRG-DSTVDLTKREYNLLMTLIE
NKNNVVTREQLLNKIWGPESKIETNVVEVYVRYLRNKIDVP-GRPSYIKTVRGTGYMVRT
DENDEAREETK
>lbul679
----MPKILIVEDEKNLARFVELELQHEGYETVVENNGRKALDRALSED--FDAILLDLM
LPDLNGLEIARRVRQ-SKTTPIIMMTARDSVIDRVSGLDHGADDYIVKPFAIEELLARLR
AVLRRVKIEKDASKNKLPRQKVVKFKDLTIETANRIVHRGDGKTVDLTKREYNLLMTLIE
NKNNVVGRDQLLNKIWGPESNIETNVVEVYVRYLRNKIDIP-GQPSYIKTVRGTGYMVRD
EEDNA------
>lhel679
----MAKILIIEDEKNLARFVELELQHENYETVVENNGRKGLEDALNQD--FDAILLDLM
LPDLNGLEIARRVRQ-VKTTPIIMMTARDSVIDRVSGLDHGADDYIVKPFAIEELLARLR
AVLRRVKIEKDASRVTVAKQKIVKFKNLTIETANRIVHRGDGKAIDLTKREYNLLMTLIE
NKNNVVSRDQLLNKIWGPESNIETNVVEVYVRYLRNKIDVP-GQPSYIKTVRGIGYMVRD
EDDDQE-----
>laci679
----MAKILIIEDEKNLARFVELELQHENYETVVENNGRKGLDDALAQD--FDAILLDLM
LPDLNGLEIARRVRQ-VKTTPIIMMTARDSVIDRVSGLDHGADDYIVKPFAIEELLARLR
AVLRRVKIEKDASKVTVAKQKIVKFKDLTIETANRIVHRGDGKAIDLTKREYNLLMTLIE
NKNNVVSRDQLLNKIWGPESNIETNVVEVYVRYLRNKIDAP-GQPSYIKTVRGTGYMVRD
EDDDQE-----
>leum679
----MSKVLIVEDEENLAKFVGLELKHEGYEAETVNDGRSGLDLALEND--YDVILLDLM
LPELNGLEVARRLRE-VKKTPIIMMTARDSVIDRVSGLDYGADDYLVKPFAIEELLARIR
SLLRRIAIETETNDK---HRSIINFKDLRIEKENRIARRD-DQIINLTKREYDLLLTLVE
NINVVQSREQLLKEVWGFDSEVETNVVDVYIRYLRNKIDDPESKASYIQTVRGTGYVMRS
-----------
>lcit679
----MSKVLIVEDEENLAKFIGLELKHEGYEVETVLDGRSGLDSALENN--YDVILLDLM
LPELNGLEVARRLRE-SKKTPIIMMTARDSVIDRVSGLDYGADDYLVKPFAIEELLARIR
SLLRRIAIETESSDK---HRAIINFKDLRIEKENRIARRD-DQIINLTKREYDLLLTLVE
NINVVQSREQLLKEVWGFDSEVETNVVDVYIRYLRNKIDDPESKASYIQTVRGTGYVMRS
-----------
>pepe679
----MSRILIIEDEKSLARFVQLELQHEGYEVEVQSNGRTGLEAALSED--FDAILLDLM
LPEINGIEVCRRIRR-EKITPIIMMTARDSIIDRVSGLDHGADDYIVKPFAIEELLARLR
AVLRRVDLETQDSTF---HQTTVEFQDIVIEKENRVVRRN-NEVINLTKREYELLLLLME
NINVVQSRETLLNKVWGVDDGVETNVVDVYIRYLRNKIDVK-GRPSYIQTVRGTGYVMRT
-----------
>lreu679
----MSRILIIEDEENLANFVELELKHEGYDTDVELDGRAGLEAALNQD--FDVILLDLM
LPELNGIEVARRVRE-IKDTPIIIMTARDSVIDRVSGLDHGADDYIVKPFAIEELLARVR
ALLRRISIEDGNNKE---HQTTVNYKDLTIEKENRVVRRG-DEVINLTKREYELLLILME
NINVVMSRKDLLSKVWGYDSKVETNVVDVYIRYLRNKIDRP-GEKSYIQTVRGTGYVIRS
-----------
>lfer679
----MSRILIIEDEENLARFVELELKHDGYETDVELDGRQGLDAALNQD--FDVILLDLM
LPELNGLEVARRVRE-VKDTPIIIMTARDSVIDRVSGLDHGADDYIVKPFAIEELLARVR
ALLRRISIEGDANSV---HQTTVTYKDLTIEKENRVVRRG-DEVINLTKREYELLLILME
NINVVMSRKELLSKVWGYDSKVETNVVDVYIRYLRNKIDRP-GEKSYIQTVRGTGYVIRS
-----------
>lsal679
----MSRILIIEDEKNLSRFVELELQHEEYETEVCKNGRQGLELALDED--WDAILLDLM
LPELNGLDICRRVRQ-VKNTPIIMMTARDSVIDRVSGLDHGADDYIVKPFAIEELLARLR
AVLRRVELENEQNGN---KQTTLTYRDLTIEKENRVVRRG-DEIIELTKREYELLLTLME
NINVVLARDTLLKKVWGYETQIETNVVDVYIRYLRNKIDRP-GEDSYIQTVRGTGYVMRS
-----------
>lsei679
----MSKILIIEDEKNLARFVELELKHEGYETEVHFNGRTGLEAALAED--WDAILLDLM
LPELNGLEVCRRVRQ-VKNTPIIMMTARDSVIDRVSGLDHGADDYIVKPFAIEELLARLR
ALLRRISIEGENNTA---KQTTIKYRDLVIEKENRVVRRG-DDIIELTKREYELLLTLME
NVNVVLARDVLLSKVWGYNSDVETNVVDVYVRYIRNKIDRP-GEPSYIQTVRGTGYVMRS
-----------
>lsak679
----MSRILIIEDEKNLARFVELELKHEGYGTEVHFNGRTGLEAALNED--WDSILLDLM
LPELNGLEVCRRVRQ-VKNTPIIMMTARDSVIDRVSGLDHGADDYIVKPFAIEELLARLR
ALLRRIDIEGEHNAA---KQTTVTYRDLTVEKENRIVRRG-DDIIELTKREYELLLTLME
NVNVVLARDVLLSKVWGYDSDVETNVVDVYIRYLRNKIDRT-GEQSYIQTVRGTGYVMRS
-----------
>lvis679
----MSRILIIEDEKNLARFVELELKHEGYETNVQFNGRTGLEAALSQD--FDVILLDLM
LPELNGIEVARRVRE-VKSTPIIMMTARDSVIDRVSGLDHGADDYIVKPFAIEELLARVR
ALLRRIHLEGEQKST---KQTTVKFKDLTIEKENRIVRRG-DEVINLTKREYELLLALME
NINVVLARDVLLTKVWGYESEVETNVVDVYVRYLRNKIDVP-GQKSYIQTVRGTGYVMRS
-----------
>lpla679
----MSRILIIEDEKNLARFVELELKHEGYDIQVEYNGRKGLDAALAED--FDAILLDLM
LPELNGLEVCRRVRE-VKNTPIIMMTARDSVIDRVSGLDHGADDYIVKPFAIEELLARLR
ALLRRIDLESEQQST---KQTTVTYKDLTIEKENLVVKRG-DEVINLTKREYELLLTLME
NINVVLARDVLLNKVWGYESEVETNVVDVYIRYLRNKIDRP-GEKSYIQTVRGTGYVIRS
-----------
>tteng26
---MKEKILIVEDERQIARFLQLEFEHEGYEVKIVYDGTSGVKEALEGD--YDLVLLDIM
LPGMDGYEVLKKIRE-NSDIPVIMLTAKYEVKDKVRGLDIGADDYVTKPFSIEELFARVR
AALRKRNPSI--------KKDVLKFAGIVMDLTTHEVRRQ-GVKIDLTKKEFDLLEFLMR
NANIALSREKILRSVWGYDYYGDTNVVDVYIRYLRSKIDDP-FDRKLIHTIRGVGYSLRD
GEDED------
>bsubti26
--MEKGHILIVEDEEKIARVLQLELEYEGYSVTIKHNGTEGLDAAAEGG--YSLVLLDVM
LPGLSGLEVLRRLRKTDSQTPVILLTARDSIPDKVTGLDIGANDYVTKPFEIEELLARIR
AALRQNGTKTED------IGTFLTYDDLRVNEKTREVRRG-DKEVELTPREFDLLVYMLK
HPQQVLTREQILSSVWGFDYIGDTNVVDVYIRYIRKKLDYP-YEKQLIHTIRGVGYAIKG
-----------
>oihey26
---MAERILIVEDEQKISRVLQLELEYEGYESEVASNGKDALNKIEQEN--WDLVLLDIM
IPQLSGLEVLRRVRRAENQTPIILLTARDEVHDKVSGLDLGANDYITKPFQIEELLARVR
VHLRKVVQAAN-------DNQTLSVADLQVDLHAYEVTRN-GEKIELTPREFNLLVCLLK
NKNIVLTREQLIESVWGYDYFGDTNVVDVYIRYLRQKVDKN-FEIPIIQTVRGVGYTIKE
DKQ--------
