# Supplementary material for: Evolutionary history of the OmpR/IIIA family of signal transduction two component systems in Lactobacillaceae and Leuconostocaceae
Source: BMC Evol Biol. 2011 Feb 1;11:34. doi: 10.1186/1471-2148-11-34 (PMC3040137; doi:10.1186/1471-2148-11-34)
Supplement: Additional file 2 — Alignments. A zip file containing the alignments used in this study in either FASTA or Phylip format. Details of the sequences used in this study and the tags used to identify them in the alignment files can be found in the files IIIA-seqs.doc and OmpR-seqs.doc (MS Word). A detailed list of the alignments can be found in the file readme.doc (MS Word). [file 1471-2148-11-34-S2.ZIP › alignments/ompR-muscle-gb.fasta]

>lreu934o
MSQQDDLVQQ LQAICKKEYE LVTTPTGLVS GIWWDMTEVS LDTIATMTLI RPITVFTPRF
TEHIQRKLYV DDVIAFPLLL SVFIQHRLWT YHGSWEINQE TYTVIALTPK EFQLLSYLVD
HKGQVLNRDQ LVNGVWGIVD IHISHLRDKL LLTRGFGY
>lfer934o
MTKDQTFATD LAHFCHHQLD RVTTATALVT GILWDLAATN LDTIATMTLI RPLLVFSPNL
DDRQRRKLFV DDVLEKDLAH DVLIEQRCWL YQGDWEIDPK KVRVVSLTRK EFQLLAFLAD
HQGQVLSREQ LLNGVWGIVD IHVSHLRDKL LTTRGFGY
>leum740
VEDNQEIVSL LKKGLISWAV SCKDFNQVEH LVLMDINLPY YNGFFWTQKI RPIIFLSSRD
EESDMILAMA DDYITKPFNI DLLVKINALL RRQGYTLNII DNQLVVLSKN ETKLLYLLFT
HPNQLVTRED IMATLWDTLA VTLTRLRNKV LQTKGKGI
>lsei420
VEDDAVIAKT ISDYLNRWVS TVTKFDQVDD LVIMDISLPY FNGFHWLSEL RPVIFLTSSG
DDMNLVMAMA DDFLAKPIEL PVLAKIQGML RRGAFTLVPT DNQLVALTPT ETKLLSLLFS
ADGEVVSREA MIEKLWEALA VNMNRLRKKV IETKGKGY
>bsub740
IEDDESLFHE IKDRLTGWVY GIQDFSQVLD CVIIDVQLPK FDGFHWCRLI RPILFLSSRD
HPADMVMSMA DDFIQKPFHF DVLAKIQAMF RRCGAAVDAE QNLVVELTKN EMFILKQLIE
QKNKIVSREE LIRSLWNTLT VNVNRLRKKL IETVGQGY
>lsei740
VEDDQTISGL IADNLKKWPV VVTDFNAVFH LVLLDINLPV FDGYYWVQKI RPVIFISSRN
TNMDMVMAMA DDFLNKPFAM EVLAKINALL RRNGLMLNLK NGMAINLSKN EYKLLQILIR
QHGQIVSRSR LLKDLWQTLT VNINRLRKKI IQTVGQGY
>lsak740
VEDDPTIANL IAENLEKWAI IPDDFDTIFH LVLLDINLPV YDGFYWCRKI RPIIFISSRS
TNMDMVMSMG DDFVNKPFSM EVLAKINALL RRNGLLINLQ SGGAVDLSKN EYKLLQFLMR
QHGQIVSREK LLRALWDTLT VNINRLRKKI IQTIGQGY
>ssan740
VEDDPVIRQM IKKMLEQWVV AVEDFMDVLH LVLMDIGLPL FNGYHWCQEI RPIMFLSSRD
QSMDIVMAIA DDYVTKPFDN NVFAKVQGLL RRQGVILNLK STDLVTLTKN EFQILRVLFE
HSDGIVARDD LMKELWNTLS VNVARLRKKL IETKGIGY
>sthe740
VEDDEVIRQQ VKKMLEQWVV LVEDFMEVLH LVLMDIGLPL FNGYHWCQEI RPIMFLSSRD
QAMDIVMAIG DDFVTKPFDQ NVLAKIQGLL RRMGVILNLK AMDLVSLTKN EFQILQVLFD
HAGNIVSRED LMKELWNTLS VNVARLRKKL IETKGVGY
>lmon740
VEDDEVIRDT IRKHLSKWIG VVEDFNNILQ LVILDVNLPF FDGFYWCNQI RPIIFLSSRN
SRMDQIMGMA DYYIEKPVDL DVLARINALL RRNNVFLHID TNTLIELTKN EFLILYELMK
QKGSIVSRDE IMRALWETLT VNVVRIRKKL IKTKGQGY
>csac740
IEDDISIAET IKNHLSKWAL YVTDFKNIIH LVLIDIILPF YNGFYWCNEI RPIMFISSAS
DNMNIIMAIG DDFIEKPFDL NVLAKVHALI RRKGVILNLN NTTLIELTKN EYKILQLLME
NAGRVVSREE IMQHLWQTLT VNITRLRKKL IKTKGIGY
>lreu740
VEDNPDIIHS TTQELNKWVI TVNNWQNIAD LVLFDITLPT FDGFYWIQEV RPIIVISAAE
IDTNVMHAVA DDYIMKPFAM TVLAKIQALL RRDHNSFNPL TNILAQLTPT EGSMLQVLLS
HRNKTVSKEQ LLQWLWQTLN VNISRLRTKL IHTRGLGY
>lcit740
IEDDEGITQQ MRQALEKWVS SVADFEAIDN IIVMDITLPY FDGFFWTQKI RPIIFVSAAS
LDPNAIRAIA DDYLTKPFST AVFSKIQAIL RRGNYSLSIV TNILIKLTAT ESIILRLLML
NPNQTISKEK IIKRIWQILN VNISRLRDKL LTTYGKGY
>lsei209
VEDHQDIQAL LRDVLSPYVI QAYDGISALD LIILDSMLPN VTGESVLTTI RPVLVLTAIQ
DKQKTVALLA NDYLTKPFDI DELARVQVQL RQGEITLNLK RHAVLTLPKK EYAMLALMMR
DPHQVFDKQQ LYEHVWGTLN VHISNLRTKI IVSWGIGV
>smut209
IEDNNDIQKI LRDFFSEEVI QAYSGTEGLD LVLLDIMLPG KSGEQVLQEI RPIIMLTALS
DKQMISQYLA NDYIVKPFNL EEVARVTVQL RSKNITVNPD TFEIVRLGKK EFQILHALLQ
YPKKIFTKED LYESVWKTLN AQLSNLRRKL IETWGLGV
>ssan209
IEDNSDIHEI LKDLFQKEVY SAYSGTEGID LVLLDIMLPG KNGDEVLKEI RPVVMLTALG
EKALVSQYLA NDYIVKPFNL DEVARITVQL RSKNIRLLKA TFEAVRLSKK EYHILQLLLR
HPKKIYTKEE LFEQVWETLN THLSNLRKKL IETWGLGV
>dhaf430
AEDELELANA LTAILKHNVD AVDNGADALD GILLDIMMPK MNGLEVLAKL RPILMLTAKG
EIEDRIEGLA DDYLTKPFAM GELARIRAIT RRGNLQLDRA NYELIRLGNK EYQMMEMMMS
SPNRLISTEQ FMERIWGVVW VYISYLRKKL IKARGLGY
>smut430
AEDEEQLSRV YTAALKHQVD QVYNGQDAID VFILDIMMPI KTGLEALREI RHAIMLTAMS
EIEDKVTGLA DDYLTKPISL KELARLASLE RRGSVKLDLA QQEMIRLAGK ESKLMAFFML
NPNKSLSTKE IFQHVWAYVF IYISYLRQKL LGEENGDF
>saga430
AEDEEQMSRV LSTAISHQVD VAYDGQTAID VMVMDVMMPV KTGIEAVKEI RHIIMLTAMA
EIDDRVTGLA DDYLTKPFSL KELARLRSMS RRGRVTLSVG EQELIRLAGK EAKMLAFFML
NHDKELSTQQ LFEHVWGYVF IYVSYLRQKL IIGEGSSY
>lreu430
AEDEQQLSHV LSSAMTASVD IANNGQEAVD VIILDIMMPV KSGLEALKEI RYIMMLTAMG
EEDDKVTGLA DDYLSKPFSL KELARLRSRQ RRGDLTLNGN DQSLISLTNR ENRLLQYFIL
NANKELSANE LINHVWDDLW INICYLRQKL ISGKTGPF
>ldel430
AEDEAQLNRV LTVAMQKSVD SVFNGQEAVD VIIMDIMMPV KNGLDAVKEI RYIMMLTAKS
EIDDKVTGLA DDYLTKPFSL KELARLRSKE RRDNLKLDLN SQELISLSKQ ETGLMRYFLL
NPGKAISTEE LFNHVWKVVW VYISFLRSKL ISGKGGEF
>laci430
AEDEPQLLRV LTVAMQKAVD PVDNGLKAVD VIILDIMMPV MDGITALKQI RYILMLTAKA
EIDDRVTGLA DDYLTKPFSL KELARLRSKE RRGDVSLNVS EQELIRLSGQ ETQLMNYFLL
NEGKELSTDE LLNHVWKVVW IYVSYLRQKL IEGKGGNY
>ljoh430
AEDEEQLSRV LVAAMQSVVD PVFNGRDAVD VIILDIMMPV MDGITALKEI RYVLMLTAKA
EVDDRVTGLA DDYLTKPFSL KELARLRSKE RRGDLALNVA EQELIRLGSK ETQLLNYLML
NEGKEFSTSD LLAHVWKVVW IYISYLRQKL IVGKGGSF
>lgas430
AEDEEQLSRV LVAAMQSVVD AVFNGRDAVD VIILDIMMPI MDGITALKQI RYVLMLTAKA
EIDDRVTGLA DDYLTKPFSL KELARLRSKE RRGDLALNVS EQELIRLGSK ETQLLNYLML
NEGKEFSTSD LLAHVWKVVW IYISYLRQKL IVGKGGSF
>cdif711
VEDNKILLES VVEELSKHTE KCEDGEEALD LVILDLMLPN INGFDILKKM RPVLILTAKE
TLDDKVEAFA NDYLTKPFYM EELARVYAIL RTKSLYLDTL EKRVIKLQNK QFNLLEYFVL
NKGSILLKEQ IYDRIWGIVE VYVSNLRKKL IKTRKVGY
>oeoe711
IEDDKILNDD ITAMLSEIVK QVFNGADGED LIVSDLMLPE MNGLDIIKEM RPVLILTAKD
SVDDKVKGFA DDYLTKPFHR EELARVEALL RRGNLKIHLS NRTVVQLVGK EYDILVYLAK
NKNIIITKDQ IFDRVWGVVN IYLNNLRRKL IKTRNVGF
>leum711
IEDDVNLADN VVGFLQDFIN AVTDGLDGED LIISDLMLPG ETGLELIKNL RPVLILTAKT
SLDDKIEGFA DDYLTKPFHR EELVRVKALL RRGDVMINLE NRGVVKLVGK EFDILTYLAQ
NKNIIVTRDQ IFDRVWGVVN IYLNNLRRKL IKTRNIGF
>lcit711
IEDDANLADN IVGFLQDFVN VVTNGLDGED LIICDLMLPG ENGLEVIKHL RPVLILTAKS
SLDDKIEGFA DDYLTKPFYR EELVRVKALL RRGDVLINLE NRGVVKLVGK EFDILTYLAQ
NKNIIVTRDQ IFDRVWGVVN IYLNNLRRKL IKTRNIGF
>lvis711
VEDEKALSAD IVELIEPITT TAFDGEQGED AIILDLMLPG ESGLDLLLHI RPVLILTAKD
TIADKLRGFA DDYVTKPFHR EELARMKALL KRGQLEINTS KHLALTLKGR EFDLLAYLVG
NPGTIITKEQ IFNRLWGVVE VYMSNLRKEL LRTRNAGY
>lsei711
IEDDPDLNES ITDFIRAFPE AALNGADGLD AIILDIMLPE LNGFDVLKKL RPVLILTAKD
ALTDKLHGFG DDYLTKPFHR EELMRLKALL KRGPFVVHVT SHEVVALNGK EFDLLVYLLQ
NQKTIITKDQ IFDRLWGVVE VYMSNLRKKL IKTRNVGY
>llac711
VEDDLSLSKS VYDFLKSFVK QVYDGVEGLD LILLDLMLPE KNGFEVLKEL RPVLIMTAKE
SLDDKMHGFA DDYLTKPFYL DELARIQALL KRGNIRLNLS NKSTVDLIGK EFDLVVYLMQ
NQNVILPKEQ IFDRIWGVVE VYMSKIRKKL LSTRNVGY
>smut711
VEDDLSLSNS IFDFLDDFVM QVFDGEEGLD LILLDLMLPE KNGFQVLKEL RPVLIMTAKE
GLDDKGHGFA DDYLTKPFYL EELMRIQALL KRGELTVDTA TNTTVELLGK EFDLLVYFLQ
NQNVILPKSQ IFDRIWGVVE VYVSKIRKKL LQTRSVGY
>saga711
IEDDLSLSNS VFDFLDDFVM QIFDGEEGLD LILLDLMLPE KNGFQVLKEL RPVLIMTAKE
SIDDKGQGFA DDYLTKPFYL EELMRIQALL KRGDIRVDMS TNSTVELLGK EFDLLVYFLQ
NQNVILPKSQ IFDRIWGVVE VYVSKVRKKL LQTRSVGY
>lsei950
VEDEPALGET LRAYLAKDAV LATSLAQAND VIILDLSMPD GDGLTWLAQW RRVIVLTAND
EELTMLKGLA DDYVVKPVSL RVLARIAKQL PMGAVSLNLA TGQVVVLTAA EYRLLAYFFA
NPNQILARDQ LLAALWDTLT VTIKRLREKL IRTRGMGY
>cthe950
VEDDKDIVNN LTEYLRDEVD SAGGQNEAID LLLVDISLKD GNGFAVCSAA RPVIFLSASD
DEYNIVTGLA DDYIVKPFRP RELSRIRKAL RRDNIRVDTV RGIVIFLSAL EYRLFLVFLN
NKGAVLSRSR LLEEIWNTLT VYIKRLREKI IKTRGLGY
>cbot950
VEDDKIIASG IEYSLEQETI LCYDVATAKD LCIFDLSLPD GNGYELCKIV RPIIFLTACD
DEVNVVMGLA DDYIIKPFRI RELSRIKSVL RRNDIRINTL DAKVIVLTAL EYRLLLILAN
NQGQVLSRNQ LLQGIWDTLT VYIKRIREKL IKTRGMGY
>oihe950
VEDDKTIATG LEYSLKQEVV VCHKVQEAQS LCLFDLSLPD GSGYELCEMV KPVIFLTVVD
DEVNVVMGLA DDYITKPFRI RELSRIKTVL RRGSINIHTL EGKVILLTAL EYRLLMIFVN
HRGQVLSRKQ LLQLIWDTLT VYIKRLRKKI IETRGMGY
>lsei460
VDDDIDILRM LNRYFAARLI TAESGAGAVD LILLDVNLPD TDGFSLAERI RPIIFLTARV
TDEDKVRGLG DDYVTKPFSL AELARIKAHF RRDQILIDYR AKQVLSLEKK QYQLVELLSL
NPGQVFSREQ LYEKIWGVIT EHIRRIRLLF IETWGVGY
>cdif460b
IDDEMDLVML LEDELKAKVL IAYDGQAGID LIILDIMMPK MNGFEVCQAI RPIIFLSAKQ
SETDKIKGLG DDYVTKPFGL RELARIEANL RRGKLCLYMK ERAIIDLTKI EYDIVELLAL
HAGQVFSREQ IYEKVWGTVV ERVKKIRAKF ISTWGIGY
>cdif460a
VDDEEGIITL LKDYFEMNVY TAQSGKDALD IILLDINMPE IDGIEVCNRI RPILFLTARI
ENTDKINGFA DDYIVKPFDL DELARVSAHL RRNDLTIDYE KRLIISLSKK EFDIVELLSM
NPGQVFDKEK IYDRVWGVIM EHIRKIRIKL IETWGVGY
>ctet209a
VEDDTDINNL LCTMLNKQVT SAYSGSEAKQ LILLDLMIPA ISGENLISEI RPIIVISAKP
GQDIKIKVLA DDFICKPFDT NEVARVESQL RRKDLSLNKE TLEVISLTAR EFTILELLMS
NQKKVFTKAN LFEHAWNTVN VHISNIRSKL IHTWGIGY
>ctet209b
VEDDKEINNL ISKALIKEVV QAFEGIEGYS IIILDIMLPY LNGIEIMKKI RPIILISAKD
EEYDRIIGLA DDYIVKPFFV GELARIKSQL RRGDIILDLN NYCIIDLTAK EFGLLKLFFT
NPNRVFTKMQ IFENVWHTIM VNIRRLRNKI ILTWGIGY
>bkla460
VDDEPELLEL VVTYLRKEAL TADNGADALD LVILDVMMEG MDGFHVCERI RPVIMLTARG
NEADKVRGLA DDYMVKPFSP KELARVEAAL RRGELELDQD GRAVISLTRR EYELLLFLAE
NAGRAFSREH LFERVWTTVD THIKTLRLKL IETWGVGY
>saga772
VEDNIVQQKI ITTKLTQEFI TASNGQEALQ LIITDIMMPM MDGYQLIQEL RPIIVMTAKS
QMEDMTKGFA DDYMVKPVQL QELLRIKALL RRGNTCLNED ELSLIIFPQK EFRVLFHLLS
YPNRIFTRLE LLDSIWGVVD ACINKIRRKV IETRGVGY
>aorem772
IEDDKNLRRL MEAFLKREVL SAKDGLEALD LIISDIMMPH MDGYEFTEQL RPILMVTAKE
TIEDKKRGFT DDYMVKPINL DEMLRVAALL RRGEVALDYN TLTVIVLPKK EFYLLFKLLS
HPKQIFTRQQ LMDEIWGTVD VHIKRLREKF IITRGLGY
>cklu772
VEDDIKINHI VCAYLNDNAI GCKTAMEAFG IIISDIMMPE MDGYEFAKTV RPILFMTARD
DISSKKKGFI DDYMVKPIEL DELMRIEALL RRGSLTLNAD ENMAVPLTVR EFEILFKLLS
YPKRTFTRTQ LMDEFWGTVD VSITKLRSKL IVTRSLGY
>oeoe772
VEDDENFNSL VSRYLASNVI SCADAQKAYD LIVTDVMMPG IDGVEFAKTV RPILFVTARD
DIKTKKAGFI DDYLVKPIDL DELLRISAVL RRGNLLLKSE EISAIPLTVR EFNILFKMLS
FAGRAFSRAE LLDDFWDAVD VYITKLREKF IKTHGLGY
>leuc772
VEDDPNFNRI LSIYLSNHVQ SALGAQEAYD MILSDVMMPN IDGFEFTETV RPILFVTAKD
DIQSKQRGFI DDYMVKPIDM SEMMRVTALL RRGNTVLDAD SVSIISVTVR EFNILFKLLS
YPNKTFSRSQ LLDEFWGAVD VYITKLRDKF ITTHGLGY
>bhal209
IEDDVSISEM VKEHLQLEVC CAFDGEEATD LVLLDLMLPR RNGIDCLQWI RPVLIMSAKD
SDVDKALGLA DDYITKPFSM IELARVKAAI RRHELVVELS SFTVIKLTAK EFQILKLFVT
HPKKVFTKEQ LYRSVWNVIN VHIRRLREKI IKTWGIGY
>cdif219a
VDDEKEIADL IEVYLKNEVY KFYTGKEALD MAILDIMLPD IDGFHICQKI RPIIMLTAKI
EDIDKIMGLA DDYITKPFNP LEVARVKTQL RRKGLIINKE THKCVALTPI EFSILWYLCE
HQGKVVPSEE LFEAVWGTVM AHIGRLREKI IKTWGVGY
>lmon219
ADDDKEIVDL VKLYLQNEIY QAYDGAEVWT LVILDIMMPE MNGLEVCRLM RPILMLSAKA
EDNDKIMGLA DDYMVKPFNP LELVRVKAIL RRGPIVVDRG LHVVLHLTTS EFDILFLLAS
EPGRVFSSEY IFEKIWQTVM VHISNLRDKL IKTWGVGY
>cdif219b
VDDEKEIRDL IEIYLLNSVI KAEDGKEALH LMILDIMMPK MDGIEVCRKV RPILMLSAKS
EDMDKIQGIA DDYLTKPFNP LELVRVKSLI RRGVVIIDKE KHSVIILTSR EFDILYLLAN
NKGRVYSTEE IFEKVWKTVM VHMSRIRDKI IHTWGVGY
>lsal219
VDDDKDIVEL LSIYVENEVE KAYNGKEALA LMILDVMMPQ MDGMEVIREV RPVLILSAKT
DDLDKIQGLA DDYVTKPFNP LEVARVKSLL RRGPLIIKKD SHEVIKLTAL EFGILHLLAS
HPNRVFSADE IFERVWQTVM VHVSHLRDKI IQTWGVGY
>oeoe219
VDDDKEIAEL LEIYIRNEPV LAYSGEEALA LMILDVMMPG MNGFDVVKAV RPILIVSAKT
GDMDKIQGLA DDYVTKPFNP LEVARVRSLL RRGALTINKD SHEVVQLTAL EFGILYLLAS
HPNRVFSADE IFERVWQTVM VHVSHLRDKI IQTWGVGY
>leuc219
VDDDIEIAEL LEIYLKNEPI MADDGKEALA LMILDVMMPN MNGLDVVKTV RPILMLSAKS
GDMDKIQGLA DDYVTKPFNP LEVARVRSLL RRGSLIINKD SHEVVNLTAL EFGILYLLAS
HPNRVFSADD IFERVWQTVM VHVSHLRDKI IQTWGVGY
>lcit219
VDDDIEIAEL LEIYLKNEPV MAADGKEAIG LMILDVMMPN MNGLEVVKIV RPILMLSAKS
GDMDKIQGLA DDYVTKPFNP LEVARVRSLL RRGSLVINKD SHEVVNLTAL EFGILYLLAS
HPNRVFSADD IFERVWQTVM VHVSHLRDKI IQTWGVGY
>pepe219
VDDDKEIVEL LDIYIKNEPV SAYNGKEALS LMILDIMMPE MDGMQVVREV RPILMLSAKT
DDMDKIKGLA DDYVAKPFNP LEVARVKSLL RRGSLIINSD SHEVVQLTAL EFGILYLLAS
HPNRVFSADE IFERVWQTVM VHVSHLRDKI IETWGVGY
>ljoh219
VDDDKEIVEL LSIYLKNEPI AAYSGKEALA LMILDIMMPQ MSGIEVIKEV RPILVVSAKT
SDMDKIQGLA DDYVVKPFNP LEVARVRSLL RRGPLVINKD SHEVIQLTAL EFGILYMLAS
HPNRVFSADE IFERVWQTVM VHVSHLRDKI IQTWGVGY
>lgas219
VDDDKEIVEL LSIYLKNEPI AAYSGKEALA LMILDIMMPQ MSGIEVIKEV RPILVVSAKT
SDMDKIQGLA DDYVVKPFNP LEVARVRSLL RRGPLVINKD SHEVIQLTAL EFGILYMLAS
HPNRVFSADE IFERVWQTVM VHVSHLRDKI IQTWGVGY
>lbul219
VDDDHEIVEL LSIYLKNEPI AAYNGKEALA LMILDVMMPN MSGIDVVKEV RPIIIVSAKT
GDMDKIQGLA DDYVSKPFNP LEVARVRSLL RRGPLIINKD SHEVIQLTAL EFGILYLLAS
HPNRVFSADE IFERVWQTVM VHVSHLRDKI IKTWGVGY
>lhel219
VDDDKEIVEL LSIYLKNEPI AAYSGKEAIA LMILDIMMPN MSGIEVIKEV RPIIIVSAKT
GDMDKIQGLA DDYVSKPFNP LEVARVRSLL RRGPLVINRD SHEVIQLTAL EFGILYLLAS
HPNRVFSADE IFERVWQTVM VHVSHLRDKI IQTWGVGY
>laci219
VDDDKEIVEL LSIYLKNEPV TAYSGKEAIA LMILDVMMPN MSGIEVIKEV RPIIIVSAKT
GDMDKIQGLA DDYVSKPFNP LEVARVRSLL RRGPLVINRD SHEVIQLTAL EFGILYLLAS
HPNRVFSADE IFERVWQTVM VHVSHLRDKI IQTWGVGY
>lsei219
VDDDKEIVEL LSIYVKNEPI QAYSGKEAIA LMILDIMMPN MSGMDVVKEV RPIIIVSAKT
ADMDKIQGLA DDYVTKPFNP LEVARVKSLL RRGPLTIKKD SHEVIQLTAL EFGILYLLAS
HPNRVFSADE IFERVWQTVM VHVSHLRDKI IETWGVGY
>lsak219
VDDDKEIVEL LSIYVKNEPI QAFTGKEALD LMILDIMMPN MSGIEVIKAV RPILVVSAKT
TDMDKIQGLA DDYVSKPFNP LEVARVKSLL RRGPLVIKRD SHEVIQLTAL EFGILYLLAS
HPNRVFSADD IFERVWKTVM VHVSHLRDKI IETWGVGY
>lpla219
VDDDKEIAQL LEIYIKNEPI SAYNGREALA LMILDIMMPE MDGIEVIKEV RPILVLSAKT
GDMDKIQGLA DDYVTKPFNP LEIARVKSLL RRGPLTINKD SHEVIQLTAL EFGILYLLAS
HPNRVFSADD IFERVWQTVM VHVSHLRDKI IQTWGVGY
>lvis 219
VDDDKEIAQL LEIYIKNEPI TAYNGKEALA LMILDIMMPE MSGIEVVKEV RPILILSAKT
GDMDKIQGLA DDYVTKPFNP LEVARVKSLL RRGTLTINKD SHEVISLTAL EFGILYLLAS
HPNRVFSADE IFERVWRTVM VHVSHLRDKI IQTWGVGY
>lfer219
VDDDKEIVQL LEIYARNEPL TAYNGKDAIS LVILDLMMPE MNGMDVIRQV RPILVLSAKT
ADMDKIQGLA DDYVTKPFNP LEVARVKSLL RRGPLVINKD SHEVIQLTAL EFGILYLLAS
HPNRVFSADD IFERVWQTVM VHVSHLRDKI IETWGVGY
>lreu219
VDDDKEIVQL LEIYIRNEPI SAYDGKEALG LIILDLMMPE IDGMDVIKRV RPILVLSAKT
ADMDKIQGLA DDYVTKPFNP LEVARVKSLL RRGPLLINKD SHEVIQLTAL EFGILYLLAS
HPNRVFSADD IFERVWQTVM VHVSHLRDKI IQTWGVGY
>bcer772
VDDDPHIREL VSVFLERETY EAIDGVDALD MVILDIMMPN MDGFDVCFEL RPVLMLTAKG
ETSQKVKGFT DDYLVKPFDP IELVRVKALL KRGNVLLNRK TFEVVTLPLK EFELLFTLGA
KSGRTCSREQ LIEEIWGTLD VHINRLREKF IKTRGLGY
>saga873
VEDDADIREM MLYTLQMAAQ GFSSSELFWD LILLDIMLPG DDGLTILERL RPVIMTTAKG
SEYDKVKGLA DDYLVKPFGM MEMSRIKAVL RRGNLEIDPT NYWVIHLTLK EFELLVLFFR
NPNRVFTRQE LLDKVWGTVD VHIGTLRTKL IATRGVGY
>cther873
VEDDRSIREL IIYALKSNAV GFDKAEPFYD LVLLDIMLPG EDGIEILKKL KPVIMLTAKS
AEYDKVLGLA DDYITKPFGI MEFSRVKAVL RRGQLTMYID KHVVVALTFK EFELLKYLME
NAGIVLTRDK LLEEVWGTLD VHIRTLRQKL IETRGVGY
>ldel873
VEDDESIREI EMYTLESMVR GFEDGQSFFD LVILDLMLPD EDGSEILHRL RPVIIASAKT
AEYDKVKNLA DDYLTKPFGM MEMSRVKAVL RRDGIKILLK RHEVVDLTLK EYGLLKLLIT
HPGTVFSREE IMDQIWETVD VHVRTLRQKL IETRGVGY
>bsub041
IEDNVSVCTM TEMFFFKEAE FVHDGLEGYD LIILDIMLPS MDGVTICRKI RPIIMLTAKD
TESDQVIGFA DDYVTKPFSP LTLARIKAVI RRECFTINKK TREVENLTPK EFDLLYYLVQ
NPRQVFSREQ LLEQVWGTVD VHIKRLRKKL LYTWGVGY
>lmon041
IEDNVSVCEM IEMFFMKEAT FVHDGKMGYD IAIIDLMLPN MDGMTICRKI RPIIILTAKE
SESDQVLGLA DDYVTKPFSP LTLARIKAVT RRTYFKISKR TREIDALTPK EFDLLYFLMQ
HPRQVFSREQ LLEQVWGTVD VHIKRLRQKI LHTWGVGY
>lbul041
VEDDKSVSQM MELFFKKEQV SAYDGEEAVD IITLDLNLPK KDGIQVAKEI RPIIMLTARD
SESDQVLGLA DDYVTKPFSP IALARIKALH RRNHIRISKS RREVEGLTPK EFDLLYTMAQ
KPKQVFSREQ LLELVWGTVD AHIKKLRQKL IQTWGVGY
>ljoh041
VEDDNSVAEM MKMFFSKEVD IAKDGVEAVD IVTLDLNLPK KDGMEVAKEI RPIIMLTARD
SETDQILGLA DEYVTKPFSP LALARIKALY RRKHLKISKD RREVEGLTPK EFDLLYTMAQ
KPKQVFSRDK LLELVWGTVD AHIKKLRQKL VQTWGVGY
>lgas041
VEDDNSVAEM MKMFFSKEVD IAKDGIEAVD IVTLDLNLPR KDGMEVAKEI RPIIMLTARD
SETDQILGLA DEYVTKPFSP LALARIKALY RRKHLKISKD RREVEGLTPK EFDLLYTMAQ
KPKQVFSRDK LLELVWGTVD AHIKKLRQKL VQTWGVGY
>lhel041
VEDDNSVAEM MGMFFKKEQD IAVDGVEAVD LITLDLNLPK KDGIQVAKEV RPIIMLTARG
SESDQVLGLA DEYVTKPFSP IALARIKALH RRAHLKISKD RREVVDLTPK EFDLLYTMAQ
KPKQVFSRDQ LLDLVWGTVD AHIKKLRQKL IQTWGVGY
>laci041
VEDDNSVAEM MGMFFKKEQD IAVDGVEAVD LITLDLNLPK KDGIQVAKEV RPIIMLTARG
SESDQVLGLA DEYVTKPFSP IALARIKALH RRKHLKISKN RREVTNLTPK EFDLLYTMAQ
KPKQVFSREQ LLELVWGTVD AHIKKLRQKL IQTWGVGY
>pepe041
IEDNKSVSDM MGMFFKKEVT FVYDGLKAID IVLLDLNLPG KDGMEVAAEL RPLIMLTARD
SESDQVLGLA DEYITKPFSP ITLARIKALY RRAHLKISTS TREVSDLTPK EFDLLKTLAQ
KPMQVFSREQ LLQIVWDTVD AHIKKLRQKL VQTWGVGY
>lsei041
IEDNTSVAEM MAMFFQKEVV NAYDGEEGLD IITLDLNLPK MDGMQVAKEI RPLIMLTARD
TESDQVLGLA DDYVTKPFSP ITLARIKALH RRDHFKLSTK TREAEGLTPK EFDLLHTLSK
SPKQVFSREQ LLQLVWDTVD AHIKKLRQKV IQTWGVGY
>lreu041
IEDNHSVCEM MAMFFKKECE FAYDGVEAED IILLDLNLPK KDGMQVAADI RPLIMLTARD
TESDQVLGLA DDYVTKPFST ITLARIKALY RRKNFKMNTK TREVGDLTPK EFDLLKTLAS
KPRQVFTRSQ LLQLVWDTVD AHIKKLRQKL IKTWGVGY
>lsal041
IEDNKSVCEM MSMFFEKEVE YAYDGISAVD MITLDLNLPG MDGMQVNAEI RPIIILTARD
SESDQILGLA DEYVSKPFSP ITLARIKALH RRDHFKLNSS TREADGLTPK EFDLLRVLAK
KPRQVFSREQ LLQLVWDTVD AHIKKLRQKI IQTWGVGY
>lsak041
VEDNKSVSEM MGMFFQKEAH FAYDGNEAVD IITLDLNLPG MDGMQVAQKI RPIIMLTARD
SESDQVLGLA DDYVTKPFSP ITLARIKALH RRDHFKMSSK TREALDLTPK EFDLLKTLAK
NPRQVFSREQ LLELVWDTVD AHIKKLRQKI IQTWGVGY
>lfer041
IEDNRSVCEM MSMFFKKEAT FAYDGEEAVE MVLLDLNLPK KDGMQVAADI RPIIILTARD
SESDQVLGLA DDYVTKPFSP LTLARIKALR RRSHFKLNSK TREASNLTPK EFDLLKTLAS
KPKQVFTREQ LLQLVWDTVD AHIKKLRQKI IQTWGVGY
>lpla041
IEDNKSVSEM MAMFFKKEAH FAYDGNEAVD MVTLDLNLPG KDGMQVSADI RPIIMLTARD
SESDQVLGLA DDYVTKPFSP ITLARIKALH RRDHFKLNTK TREAQDLTPK EFDLLKTLAQ
KPRQVFSREQ LLQLVWDTVD AHIKKLRQKI IQTWGVGY
>lvis041
IEDNHSVSQM MSMFFKKEAE FAYDGNEAVD MVTLDLNLPG MDGMQVSAEI RPIIMLTARD
SESDQVLGLA DDYVTKPFSP ITLARIKALH RRENFKLNTK TREAQDLTPK EFDLLKTLAQ
KPRQVFSREQ LLQLVWDTVD AHIKKLRQKI IQTWGVGY
>tten041
VDDDKNICEI VSLYLEKEVE QIYDGQTALK LVILDIMLPG IDGIALCKEV RPIIMLTAKG
DTLDKVLGLA DDYIVKPFDG KELARVKAVL RRPDLYVSLS EYKVIDLTPK ELELLYFLCT
HPNRVFTRDQ LLENVWGTVD VHIKRLREKV LTTWGVGY
>cbot041
VDDDENIAEV IKMYLENSTR VCYNGKEAQD LVLLDIMLPH IDGVDVLKWI RPIIMLTAKG
DTFDKVLALA DDYIVKPFEP KELARVKAVL RREQLTIDVN SYTVIKMPPK EFELLYYLAR
NKNRVFTREQ LLCEVWGTVD VHIKRLREKL IETWGVGY
>pepe934
VDDEPAIVTL ITYNLEQAVV SVDNGLDAVD FVIMDLMLPQ LDGIEATKQI RPIIMLTAKT
SQVDKILGLA DDYITKPFSP QELSRIKVIL RRENIAIDFK RMVVIQLTPN EFKLLRYLYK
NANQVLSRDQ ILEKVWGIVD IHISHLRDKL IKTRGFGY
>oeoe808
VDDEKPISDV IKFNLQKEVV TAFDGREALD LVLLDQMLPE IEGTEVLRQI RPVIIVTAKD
SEIDKVVGLA DDYVTKPFSN RELARVKANL RRADLIIRPD AYTVLDLTHR EFDLLHYLAR
RPGQVLTREA LLTEVWGTVD VTVRRLREKV LMTRGVGY
>saur807
VDDEKPIADI LEFNLKKEVY CAYDGNDAVD IVLLDIMLPG RDGMEVCREV RPIIMLTAKD
SEIDKVLGLA DDYVTKPFST RELARVKANL RRKDIVIYPD AYSIIELTHR EFELFHYLSK
HMGQVMTREH LLQTVWGTVD VTIRRLREKI IVTRGVGY
>oihe808
VDDEQPIADI LQFNLEKEVV VANDGDTAIN LILLDIMLPG KDGNEVLREV RPVIMLTAKD
AEIDKVLGLA DDYVTKPFSN RELARVKANL RRGDLIVHPD AYVVIELTHR EFELLHYLAR
HIGQVMTREH LLETVWGTVD VTVRRLREKI IVTRGVGY
>leum808
VDDEKPISDI IKFNLTKEVV TAADGQEALD LVLLDQMLPE VDGIEVLRQI RPVIMVTAKD
SEIDKVLGLA DDYVTKPFSN RELARVKANL RSGDLVIHPQ AYMVIELTHR EFELLYYLAQ
HIGQVMTREH LLQQVWGTVD VTVRRLREKI LATRGVGY
>lcit808
VDDEKPISDI IKFNLTKEVI TAADGQEALD LVLLDQMLPE IDGVEVLRQI RPVIMVTAKD
SEIDKVLGLA DDYVTKPFSN RELARVKANL RSGDLTIHPQ AYMVIELTHR EFELLYYLAQ
HIGQVMTREH LLQQVWGTVD VTVRRLREKI LATRGVGY
>pepe808
VDDEKPISDI VKFNLDKEVV TAYDGEEALD LILLDLMLPK IDGLEVARQV RPIIMVTAKD
SELDKVVGLA DDYVTKPFSN RELARVKANL RRGPLVINSD SYSVLDLTHR EFELLHYLAQ
HTGQVMTREH LLQTVWGTVD VTVRRLREKI LVTRGVGY
>lbul808
VDDEKPISDI IKFNLIKEVE TAYDGEEAVD LLILDLMLPK KDGLEVAREV RPIIMVTAKG
GEIDKVLGLA DDYVTKPFSN RELARVKANL RRGNLLIKPD AYLVIELTHR EFELLYYMAQ
HMDQVMTREH LLQTVWGTVD VTVHRLREKI LVTRGVGY
>lhel808
VDDEKPISDI IKFNLTKEVD TAYDGEEAVD LMILDLMLPK KDGLEVAREV RPIIMVTAKD
TEIDKVLGLA DDYVTKPFSN RELARVKANL RRGNLVIMPD AYIVIELTHR EFELLYYLAQ
HMGQVMTREH LLQTVWGTVD VTVHRLREKI LVTRGVGY
>laci808
VDDEKPISDI IKFNLTKEVD TAYDGEEAVD LMILDLMLPK KDGLEVAREV RPIIMVTAKD
TEIDKVLGLA DDYVTKPFSN RELARVKANL RRGNLVIMPD AYIVIELTHR EFELLYYLAQ
HMGQVMTREH LLQTVWGTVD VTVHRLREKI LVTRGVGY
>ljoh808
VDDEKPISDI IKFNLTKEVD TAYDGEEAVD LMILDLMLPK KDGLEVAREV RPIIMVTAKD
TEIDKVLGLA DDYVTKPFSN RELARVKANL RRGNLVIMPE AYMVIELTHR EFELLHYLAQ
HMGQVMTREH LLQTVWGTVD VTVRRLREKI LVTRGVGY
>lgas808
VDDEKPISDI IKFNLTKEVD TAYDGEEAVD LMILDLMLPK KDGLEVAREV RPIIMVTAKD
TEIDKVLGLA DDYVTKPFSN RELARVKANL RRSNLVIMPE AYMVIELTHR EFELLHYLAQ
HMGQVMTREH LLQTVWGTVD VTVRRLREKI LVTRGVGY
>lmon808
VDDEKPIADI VKFNLNKEVY CAYDGDEALD LILLDIMLPG RDGIEVCREV RPIIMVTAKD
SEIDKVIGLA DDYVTKPFSN RELARVKANL RRGSLIIHPD AYVAIELTHR EFELLHYLAK
HMGQVMTREH LLQTVWGTVD VTVRRLREKI LVTRGVGY
>bsub808
VDDEKPIADI LEFNLRKEVH CAHDGNEAVD LILLDIMLPN KDGVEVCREV RPIIMLTAKD
SEIDKVIGLA DDYVTKPFST RELARVKANL RRGSLVIFPD AYVVIELTHR EFELLHYLAK
HIGQVMTREH LLQTVWGTVD VTVRRLREKI IVTRGVGY
>lreu808
VDDEKPISDI IKFNLEKEVV VAYDGEAALD LIILDLMLPK IDGLEVAKRV RPIIMVTAKD
SELDKVLGLA DDYVTKPFSN RELARVKANL RRGDLTIHPE AYTVINLTHR EFELLHYLAQ
HIGQVINREH LLQTVWGTVD VTVRRLREKI LITRGVGY
>lfer808
VDDEKPISDI IKFNLEKEVV VAYDGEEALD LIVLDLMLPK IDGLEVAKQV RPIIMVTAKD
SELDKVLGLA DDYVTKPFSN RELARVKANL RRGDLTIHPD AYTVINLTHR EFELLHYLAQ
HIGQVINREH LLQTVWGTVD VTVRRLREKI LITRGVGY
>lsei808
VDDEKPISDI VKFNLDKEVV TAYDGEEALD LILLDLMLPK IDGLEVARQI RPIIMLTAKD
SEIDKVLGLA DDYVTKPFSN RELARVKANL RRGDLTIHPD AYTVIELTHR EFELLHYLAR
HLGQVMTREH LLQTVWGTVD VTVRRLREKI LVTRGVGY
>lvis808
VDDEKPISDI MKFNLEKEVA VAYDGEAAVD LVILDLMLPK IDGLEVAREI RPIIMVTAKD
SELDKVLGLA DDYVTKPFSN RELARVKANL RRGDLTIHPE AYSVIELTHR EFELLHYLAQ
HIGQVMTREH LLQTVWGTVD VTVRRLREKI LVTRGVGY
>lpla808
VDDEKPISDI MKFNLTKEVH VAADGEEALD LILLDLMLPK MDGLEVARQV RPIIMVTAKD
SELDKVLGLA DDYVTKPFSN RELARVKANL RRGDLVIHPE AYMVIELTHR EFELLHYLAQ
HIGQVMTREH LLQTVWGTVD VTVRRLREKV LVTRGVGY
>lsal808
VDDEKPISDI VKFNLTKEVY TAYDGEEALD LILLDLMLPK IDGLEVAREV RPIIMVTAKD
SEIDKVLGLA DDYVTKPFSN RELARVKANL RRGDLTIHPE AYTVIELTHR EFELLHYLAQ
HLGQVMTREH LLQTVWGTVD VTVRRLREKI LVTRGVGY
>lsak808
VDDEKPISDI VKFNLTKEVY TAYDGEEALD LILLDLMLPK VDGLEVARQV RPIIMVTAKD
SEIDKVIGLA DDYVTKPFSN RELARVKANL RRGDLTIHPE AYIVIELTHR EFELLHYLAK
HIGQVMTREH LLQTVWGTVD VTVRRLREKI LVTRGVGY
>lmon934
VDDEASIVTL LQFNIEKAVV TAEDGRTGYD LIVLDLMLPE MDGIEVTKKL RPILMLTAKD
EELDKIIGLA DDYMTKPFSP REVARIKAIL RRGDLKILPD SYEVLDLTPK EFELLLFLAN
HRGKVFSRDQ LLDTVWNIVD VHVSHLRDKI IKTRGFGY
>sepi934
VDDEQSIVTL LKYNLETAVE VAYDGEEALE LIVLDVMLPK KDGIEVCKTI RPILMLTAKD
DEFDRVLGLA DDYMTKPFSP REVARVKAIL RRGSIRIRPE FFEVLELTPK EFELLLYLIE
RQGRVITREH MLNSVWNIVD VHISHLRDKL IKTRGLGY
>bcer934
VDDEEFILTL IEFNLQQAVI TAMDGEMALD LIILDLMLPK MDGMEVCKEL RPILMLTAKD
DEFDKVLGLA DDYMTKPFSP REVARVKAIL RRAELKILPE FYEALELTPK EFELLVYLAK
NKSRVLTRDQ LLSAVWNIVD VHISHLRDKI IKTRGLGY
>lsal934
VDDEQAITTL LKYNLEKAVK TVNNGNDALD FIILDLMLPG IDGIEITKRI RYILILTAKD
DEYDKIIGLA DDYLTKPFSP REIARLKAVK RRGNYMVNLD SYELIKLTPK EFELLVYFLR
KKGRVLGREE LLNNVWGMVD MHVSHLREKI LKTRGFGY
>lsei934
VDDEPAILTL LQYNLEAEVE TATDGQEALD FIILDLMLPS LSGLDVTRKI RPIMILTAKD
NETDKIVGLA DDYVTKPFSP REIARIKAIE RRGQIAIDPE NYKALQLTPK EFELLVYFAQ
RVGKTLSRDA LLNGVWGMVD IQVSHLRDKI LKTRGFGY
>lsak934
VDDEPAILTL LRYNLEQEVM TATDGAQALD FIILDLMLPK LDGIAVTKKI RPIMILTAKD
NETDKIVGLA DDYVTKPFSP REIARIRAIE RRGDLSVDET EVIALHLTPK EFELLVYFMH
RLNKVQSREK LLNAVWGMVD IQVSHLREKI LKTRGFGY
>leum934
VDDETAIATL LQYNLQQNVT VASDGLSAYN AILLDLMLPE MDGMTVLKQL RPIILVTAKG
DEFDRVLGLA DDYITKPFSP REVARLKAVL RRQDLLINDS KKTVLSLTPR EYDLLLYFAQ
RLGRVIDRET ILTAVWGMVD MHISNLRDKI LKTRGFGY
>lcit934
VDDEIAISTL LKYNLEENVT VASDGQTAYD AILLDLMLPV IDGMTLLKNL RPVILVTAKG
DEFDRVFGLA DDYITKPFSP REVARVKAVL RRQNVVIDDN KKVVLTLTPR EYELLLYFAH
RIGRVIDRET ILTAVWGMVD MHISNLREKI LKTRGFGY
>lpla934
VDDEPAIVTL LSYNLKQAVV TATDGADALT CILLDLMLPK LDGMEVTKKL RPIIIVTAKN
DEFDKVFGLA DDYITKPFSP REVARIKAVI RRGDLQIDQN KYRVISLTPK EFELLVYFVE
REGRVLSRDA ILNHVWGIVD IHISHLREKI IRTRGFGY
>lvis934
VDDEPAIVTL LQYNLEQAVV TAIDGEQALD VILLDLMLPK MDGVEVTKRL RPIIMITAKT
SEFDTVFGLA DDYITKPFSP REVARMKAVM RRGDLTIDQD KFQVIELTPK EFELLLFFAK
RPGKVWSREQ LLEGVWGMVD IHVSHLREKI LKTRGFGY
>ljohn26
IEDEESLASF IQPELELEVV WAKDGKEGLT LILLDWMLPV YDGITVLRRI RPIIMLTARN
QASDISNALL DDYMTKPFEI EELARIRVIL RRSVLKIDLV SHKFIYLTPK EYALLCELMN
DPEKVKSRDE LLDIVWGTVD VYIRALRNKL IKTRGYGY
>lacido26
VEDEEAVASF VKTELEFEVI WAQDGKEALT LILLDWMLPV YDGITVLRRI RPIIMLTAKN
STSDISSALL DDYITKPFEI EELARIRVIL RRGPFKIDLV KHEFIYLTPK EFALMTELMR
DPEKVKSRDE LLDVVWGTVD VYIRTIRNKI IQTRGLGY
>lcasei26
VEDEAALADS LTTEFELEVI WAKDGAEALN VIILDWMLPK LDGFSVLRKI RPIIMLTARD
YIGDKVAGLA DDYITKPFEM EELARVEVAL RHDDLLVDTD NKRVMPLTQR EYELLVELVA
HQDEACSRDD LLAAVWGILD VYIRNLRHKI IHTRGVGY
>llact26
VEDEPSISDY VKKELVFEVS TAFDGLAALD VVLLDWMIPK LDGLTVLRRM KPIIFLTARD
YIGDKVAGLA DDYITKPFEI EELARLRLIF RKDYLKVDLT AHTTVNLTQR EFALLSYFLE
HRGIVVSRAD ILDDVWGTVD AYVRYLRATI IETRGVGY
>oeoe26
IEDETAIVAY LQTELKFEVL TASDGEMGLN VVLLDWMLPK RDGLEVLRRI RSIILMTAKS
DIGDKVAALA DDYITKPFEI EELARLRVTI RHSNLVLDLD AHRVIDLTQR EFQLLTYLIE
NADKTLTRDD LLDNVWGTAD VYIRYLRQKI IHTRSVGY
>lbrev26
VEDEEGLASY VAKELTFEVL TATDGAAAWL LVLLDWMLPK MDGMEVLRRI RPVIMMTARD
YLGDKVTGLA DDYITKPFEI EELARIRVIQ RRGDLTLVTK TRQVIQLTQR EYDLLLFLMQ
HPGQVFTRDE LLDNVWGVVD VYIGYLRNKI FHTRGVGY
>lplan26
VEDEGSLSGY LTKELQFEVL VAANGLAAML LILLDWMLPK LDGMEVLRRI RPVIIMTARD
YVGDKVAGLA DDYITKPFEI EELARIRVIQ RRDDVQLDTK AHRVVTLTHR EYDLLQFFLA
HPDEVFTRDD LLDQVWGVVD VYVGYLRNKI IQTRGVGY
>saur679
VEDEQNLARF LELELTHEVD TEYDGQDGLD LIILDLMLPS INGLEICRKI RPIIIITAKS
DTYDKVAGLA DDYIVKPFDI EELARIRAIL RRNGITIDKN AFKVIELTKT EYDLLYLLAE
NKNHVMQREQ ILNHVWGVVD VYIRYLRNKL IETRGVGY
>saga679
IEDEKNLARF VSLELLHEVV VETNGREGLD LILLDLMLPE MDGFEITRRL QYIMMMTARD
SVMDIVAGLA DDYIVKPFAI EELARVRAIF RRRDLSLNTH NRSAISLTKR EFDLLNVLMT
NMNRVMTREE LLEHVWKVVD VYIRYLRGKI IQTRGMGY
>gkau679
IEDEAGLARF LELDLKHEVH VCADGREGLD LILLDVMLPR LNGMEVCRRI RPIIMITARD
SVFDRVMGLA DDYIVKPFAI EELARIRALF RRKDLVVDVQ ARTVIELTKR EYDLLVAFMQ
NINVVLTRDA LLDKVWGVVD VYVRYLRQKL IQTRGTGY
>llac679
IEDEKNLARF VSLELEHETE IKDNGRSGID LILLDLMLPE LDGFEVARRL RPIIMMTARD
STMDRVAGLA DDYITKPFAI EELARVRAFF RRRDLVIDKT NRTVIDLTRR EYDLLLTLMQ
NVGDVVTREH LVSQVWGVVD VYIRYLRNKI IQTRGLGY
>lgas679
IEDEKNLARF VELELRHETQ VEGNGRKGLD AILLDLMLPD LNGLEIARRV RPIIMMTARD
SVIDRVSGLA DDYIVKPFAI EELARLRAVL RRNDLTIETA NRIVVDLTKR EYNLLMTLIE
NKNNVVTREQ LLNKIWGVVE VYVRYLRNKI IKTRGTGY
>ljoh679
IEDEKNLARF VELELRHETQ VEGNGRKGLD AILLDLMLPD LNGLEIARRV RPIIMMTARD
SVIDRVSGLA DDYIVKPFAI EELARLRAVL RRNDLTIETA NRIVVDLTKR EYNLLMTLIE
NKNNVVTREQ LLNKIWGVVE VYVRYLRNKI IKTRGTGY
>lbul679
VEDEKNLARF VELELQHETV VENNGRKALD AILLDLMLPD LNGLEIARRV RPIIMMTARD
SVIDRVSGLA DDYIVKPFAI EELARLRAVL RRKDLTIETA NRIVVDLTKR EYNLLMTLIE
NKNNVVGRDQ LLNKIWGVVE VYVRYLRNKI IKTRGTGY
>lhel679
IEDEKNLARF VELELQHETV VENNGRKGLD AILLDLMLPD LNGLEIARRV RPIIMMTARD
SVIDRVSGLA DDYIVKPFAI EELARLRAVL RRKNLTIETA NRIVIDLTKR EYNLLMTLIE
NKNNVVSRDQ LLNKIWGVVE VYVRYLRNKI IKTRGIGY
>laci679
IEDEKNLARF VELELQHETV VENNGRKGLD AILLDLMLPD LNGLEIARRV RPIIMMTARD
SVIDRVSGLA DDYIVKPFAI EELARLRAVL RRKDLTIETA NRIVIDLTKR EYNLLMTLIE
NKNNVVSRDQ LLNKIWGVVE VYVRYLRNKI IKTRGTGY
>leum679
VEDEENLAKF VGLELKHEAE TVNDGRSGLD VILLDLMLPE LNGLEVARRL RPIIMMTARD
SVIDRVSGLA DDYLVKPFAI EELARIRSLL RRKDLRIEKE NRIAINLTKR EYDLLLTLVE
NINVVQSREQ LLKEVWGVVD VYIRYLRNKI IQTRGTGY
>lcit679
VEDEENLAKF IGLELKHEVE TVLDGRSGLD VILLDLMLPE LNGLEVARRL RPIIMMTARD
SVIDRVSGLA DDYLVKPFAI EELARIRSLL RRKDLRIEKE NRIAINLTKR EYDLLLTLVE
NINVVQSREQ LLKEVWGVVD VYIRYLRNKI IQTRGTGY
>pepe679
IEDEKSLARF VQLELQHEVE VQSNGRTGLD AILLDLMLPE INGIEVCRRI RPIIMMTARD
SIIDRVSGLA DDYIVKPFAI EELARLRAVL RRQDIVIEKE NRVVINLTKR EYELLLLLME
NINVVQSRET LLNKVWGVVD VYIRYLRNKI IQTRGTGY
>lreu679
IEDEENLANF VELELKHETD VELDGRAGLD VILLDLMLPE LNGIEVARRV RPIIIMTARD
SVIDRVSGLA DDYIVKPFAI EELARVRALL RRKDLTIEKE NRVVINLTKR EYELLLILME
NINVVMSRKD LLSKVWGVVD VYIRYLRNKI IQTRGTGY
>lfer679
IEDEENLARF VELELKHDTD VELDGRQGLD VILLDLMLPE LNGLEVARRV RPIIIMTARD
SVIDRVSGLA DDYIVKPFAI EELARVRALL RRKDLTIEKE NRVVINLTKR EYELLLILME
NINVVMSRKE LLSKVWGVVD VYIRYLRNKI IQTRGTGY
>lsal679
IEDEKNLSRF VELELQHETE VCKNGRQGLD AILLDLMLPE LNGLDICRRV RPIIMMTARD
SVIDRVSGLA DDYIVKPFAI EELARLRAVL RRRDLTIEKE NRVVIELTKR EYELLLTLME
NINVVLARDT LLKKVWGVVD VYIRYLRNKI IQTRGTGY
>lsei679
IEDEKNLARF VELELKHETE VHFNGRTGLD AILLDLMLPE LNGLEVCRRV RPIIMMTARD
SVIDRVSGLA DDYIVKPFAI EELARLRALL RRRDLVIEKE NRVVIELTKR EYELLLTLME
NVNVVLARDV LLSKVWGVVD VYVRYIRNKI IQTRGTGY
>lsak679
IEDEKNLARF VELELKHETE VHFNGRTGLD SILLDLMLPE LNGLEVCRRV RPIIMMTARD
SVIDRVSGLA DDYIVKPFAI EELARLRALL RRRDLTVEKE NRIVIELTKR EYELLLTLME
NVNVVLARDV LLSKVWGVVD VYIRYLRNKI IQTRGTGY
>lvis679
IEDEKNLARF VELELKHETN VQFNGRTGLD VILLDLMLPE LNGIEVARRV RPIIMMTARD
SVIDRVSGLA DDYIVKPFAI EELARVRALL RRKDLTIEKE NRIVINLTKR EYELLLALME
NINVVLARDV LLTKVWGVVD VYVRYLRNKI IQTRGTGY
>lpla679
IEDEKNLARF VELELKHEIQ VEYNGRKGLD AILLDLMLPE LNGLEVCRRV RPIIMMTARD
SVIDRVSGLA DDYIVKPFAI EELARLRALL RRKDLTIEKE NLVVINLTKR EYELLLTLME
NINVVLARDV LLNKVWGVVD VYIRYLRNKI IQTRGTGY
>tteng26
VEDERQIARF LQLEFEHEVK IVYDGTSGVD LVLLDIMLPG MDGYEVLKKI RPVIMLTAKY
EVKDKVRGLA DDYVTKPFSI EELARVRAAL RKAGIVMDLT THEVIDLTKK EFDLLEFLMR
NANIALSREK ILRSVWGVVD VYIRYLRSKI IHTRGVGY
>bsubti26
VEDEEKIARV LQLELEYEVT IKHNGTEGLS LVLLDVMLPG LSGLEVLRRL RPVILLTARD
SIPDKVTGLA NDYVTKPFEI EELARIRAAL RQDDLRVNEK TREVVELTPR EFDLLVYMLK
HPQQVLTREQ ILSSVWGVVD VYIRYIRKKL IHTRGVGY
>oihey26
VEDEQKISRV LQLELEYESE VASNGKDALD LVLLDIMIPQ LSGLEVLRRV RPIILLTARD
EVHDKVSGLA NDYITKPFQI EELARVRVHL RKADLQVDLH AYEVIELTPR EFNLLVCLLK
NKNIVLTREQ LIESVWGVVD VYIRYLRQKV IQTRGVGY
