# Supplementary material for: Evolutionary history of the OmpR/IIIA family of signal transduction two component systems in Lactobacillaceae and Leuconostocaceae
Source: BMC Evol Biol. 2011 Feb 1;11:34. doi: 10.1186/1471-2148-11-34 (PMC3040137; doi:10.1186/1471-2148-11-34)
Supplement: Additional file 2 — Alignments. A zip file containing the alignments used in this study in either FASTA or Phylip format. Details of the sequences used in this study and the tags used to identify them in the alignment files can be found in the files IIIA-seqs.doc and OmpR-seqs.doc (MS Word). A detailed list of the alignments can be found in the file readme.doc (MS Word). [file 1471-2148-11-34-S2.ZIP › alignments/ompR-muscle.fasta]

>lreu934o
-----------------MTKKFLLMSQQDDLVQQLQAICKKE--HWTYELVTTPTGLVV-
-ALEKNQISGIWWDMTEVSLDTTIATMTLIRSQV---QGPITVFTPRFTEHIQRKLYRAH
VDDVIAFPLLLSVFRSLIQHRLWTYHYPQMHSLADDNMTK------NDPV----I---TT
GSWEINQETYTVT-KNDK-TIALTPKEFQLLSYLVDHKGQVLNRDQLVNGVWGY-DIL--
-DTSRIVDIHISHLRDKLEDDSQHPTH-LLTVRGFGYKFV------------
>lfer934o
------------------------MTKDQTFATDLAHFCHHQ--HWDLDRVTTATALVV-
-NLEQNSYTGILWDLAATNLDTTIATMTLIRHQQ---NGPLLVFSPNLDDRQRRKLFRAK
VDDVLEKDLAHDVLRPLIEQRCWLYQHATVADEDATTNDDDDEPIIEDRI--------KI
GDWEIDPKKVRVT-KAGQ-EVSLTRKEFQLLAFLADHQGQVLSREQLLNGVWGY-DIL--
-GSSRIVDIHVSHLRDKLEDDSQKPVH-LTTVRGFGYKLE------------
>leum740
-----------------MKYKIFIVEDNQEIVSLLKKGLISW--GLSAVSCKDFNQVEE-
-EITMHSPHLVLMDINLPYYN-GFFWTQKIRQNS---MIPIIFLSSRDEESDMILAMNFG
ADDYITKPFNIDLL--IVKINALLRREYSFSVE-------------KKHS--------QF
QGYTLNIIDNQLI-YDSR-EVVLSKNETKLLYLLFTHPNQLVTREDIMATLWDN-EMF--
-VDKNTLAVTLTRLRNKVTEI-GFSKY-LQTVKGKGIKLSD-----------
>lsei420
-----------------MAQKIFIVEDDAVIAKTISDYLNRW--AFAVSTVTKFDQVDA-
-EISAAAPDLVIMDISLPYFN-GFHWLSELRKHS---KVPVIFLTSSGDDMNLVMAMNLG
ADDFLAKPIELPVL--LAKIQGMLRRTYQYQQ--------------IDTN----L---SH
GAFTLVPTDNQLK-TAKQ-VVALTPTETKLLSLLFSADGEVVSREAMIEKLWEG-DDF--
-IDRNALAVNMNRLRKKVTSI-GLAQL-IETVKGKGYRLASEGTKP------
>bsub740
------------------MFKLLLIEDDESLFHEIKDRLTGW--SYDVYGIQDFSQVLQ-
-EFAAVNPDCVIIDVQLPKFD-GFHWCRLIRSRS---NVPILFLSSRDHPADMVMSMQLG
ADDFIQKPFHFDVL--IAKIQAMFRRVHHYN-TE------------PSTI----K---TW
CGAAVDAEQNLVS-NDKG-SVELTKNEMFILKQLIEQKNKIVSREELIRSLWND-ERF--
-VSDNTLTVNVNRLRKKLDAL-QLGAY-IETKVGQGYIAKEEDKFYD-----
>lsei740
------------------MFKIMIVEDDQTISGLIADNLKKW--QFDPVVVTDFNAVFD-
-DFLQEKPHLVLLDINLPVFD-GYYWVQKIREVS---KVPVIFISSRNTNMDMVMAMNMG
ADDFLNKPFAMEVL--IAKINALLRRAYNYADQ-------------GTDV----L---EH
NGLMLNLKNGMAQ-IGEN-EINLSKNEYKLLQILIRQHGQIVSRSRLLKDLWQD-ERF--
-VDDNTLTVNINRLRKKIEEA-GLKDY-IQTKVGQGYIVP------------
>lsak740
------------------MFEIMIVEDDPTIANLIAENLEKW--QLKAIIPDDFDTIFD-
-RFLTDKPHLVLLDINLPVYD-GFYWCRKIREVS---KVPIIFISSRSTNMDMVMSMNMG
GDDFVNKPFSMEVL--IAKINALLRRTYNYVDQ-------------NTDV----I---EH
NGLLINLQSGGAQ-VGDT-VVDLSKNEYKLLQFLMRQHGQIVSREKLLRALWDD-ERF--
-VDDNTLTVNINRLRKKIEQA-GLEDY-IQTKIGQGYIIP------------
>ssan740
------------------MHKILLVEDDPVIRQMIKKMLEQW--GFQVVAVEDFMDVLT-
-IFVREDPHLVLMDIGLPLFN-GYHWCQEIRKIS---TVPIMFLSSRDQSMDIVMAINMG
ADDYVTKPFDNNVF--LAKVQGLLRRSYEFGN--------------DQSL----L---EH
QGVILNLKSTDLV-FEGK-VVTLTKNEFQILRVLFEHSDGIVARDDLMKELWNS-DFF--
-IDDNTLSVNVARLRKKLEEH-GLKNF-IETKKGIGYGLINGHTG-------
>sthe740
------------------MHKILLVEDDEVIRQQVKKMLEQW--GYEVVLVEDFMEVLS-
-IFVKVEPHLVLMDIGLPLFN-GYHWCQEIRKVS---KVPIMFLSSRDQAMDIVMAINMG
GDDFVTKPFDQNVL--LAKIQGLLRRSYEFGK--------------DQNL----L---EY
MGVILNLKAMDLV-YQGE-VVSLTKNEFQILQVLFDHAGNIVSREDLMKELWNS-DFF--
-IDDNTLSVNVARLRKKLEAV-GLKDF-IETKKGVGYGLRHDG---------
>lmon740
------------------MVKVYIVEDDEVIRDTIRKHLSKW--GFEIGVVEDFNNILQ-
-EFLAFEPQLVILDVNLPFFD-GFYWCNQIREVS---NVPIIFLSSRNSRMDQIMGMNMG
ADYYIEKPVDLDVL--MARINALLRRTYSYADLE------------EANV----M---EH
NNVFLHIDTNTLT-HLED-KIELTKNEFLILYELMKQKGSIVSRDEIMRALWED-ESF--
-VDDNTLTVNVVRIRKKLAEI-GLSEF-IKTKKGQGYMIE------------
>csac740
------------------MYKIMIIEDDISIAETIKNHLSKW--NFDALYVTDFKNIIE-
-CFIQFEPHLVLIDIILPFYN-GFYWCNEIRKIS---KVPIMFISSASDNMNIIMAINMG
GDDFIEKPFDLNVL--TAKVHALIRRTYSFVS--------------NINL----I---EH
KGVILNLNNTTLI-HQNK-KIELTKNEYKILQLLMENAGRVVSREEIMQHLWQS-DSF--
-IDDNTLTVNITRLRKKLAEL-GLENF-IKTKKGIGYIIE------------
>lreu740
------------------MAKIFIVEDNPDIIHSTTQELNKW--QHDVITVNNWQNIAN-
-EILATNPDLVLFDITLPTFD-GFYWIQEVRKHS---QVPIIVISAAEIDTNVMHAVAAG
ADDYIMKPFAMTVL--LAKIQALLRRNKQT--AD-------------AEE----I---MW
DHNSFNPLTNILT-NENG-TAQLTPTEGSMLQVLLSHRNKTVSKEQLLQWLWQG-GKY--
-LNENTLNVNISRLRTKLSTI-GLRQC-IHTERGLGYRLVENNE--------
>lcit740
------------------MQKVYIIEDDEGITQQMRQALEKW--RFAVSSVADFEAIDT-
-EVKQCQPNIIVMDITLPYFD-GFFWTQKIRTFS---QVPIIFVSAASLDPNAIRAIAIG
ADDYLTKPFSTAVF--ISKIQAILRRIGQYDD--------------FTDT----I---TC
GNYSLSIVTNILQ-TPTN-FIKLTATESIILRLLMLNPNQTISKEKIIKRIWQN-GDF--
-TDENILNVNISRLRDKLTQV-GLKNR-LTTEYGKGYKFIS-----------
>lsei209
------------------MGKILIVEDHQDIQALLRDVLSPY---YAVIQAYDGISALA-
-QFHQEAPDLIILDSMLPNVT-GESVLTTIRKTS---SVPVLVLTAIQDKQKTVALLQQG
ANDYLTKPFDIDEL--LARVQVQLRQMLPAPSAK------------AQDQ----L---QV
GEITLNLKRHAVT-VNNR-PLTLPKKEYAMLALMMRDPHQVFDKQQLYEHVWGE-PFM--
-NADNTLNVHISNLRTKINDLAKDPKY-IVSIWGIGVRLI------------
>smut209
------------------MARILQIEDNNDIQKILRDFFSEE---HEVIQAYSGTEGLR-
-LFESENIDLVLLDIMLPGKS-GEQVLQEIRKVS---SVPIIMLTALSDKQMISQYLLAG
ANDYIVKPFNLEEV--YARVTVQLRSVTKSHNPATT----------KQTA----L---SI
KNITVNPDTFEIS-YLEK-SVRLGKKEFQILHALLQYPKKIFTKEDLYESVWKE-PYL--
-PGDNTLNAQLSNLRRKLAQVDDSTDY-IETIWGLGVRLKGED---------
>ssan209
------------------MAHILLIEDNSDIHEILKDLFQKE---HTVYSAYSGTEGIS-
-LFEREEIDLVLLDIMLPGKN-GDEVLKEIRSSNA--TVPVVMLTALGEKALVSQYLLNG
ANDYIVKPFNLDEV--FARITVQLRSQQALSGE-------------EEGQ--------SF
KNIRLLKATFEAV-CGEK-SVRLSKKEYHILQLLLRHPKKIYTKEELFEQVWEE-SYL--
-PGDNTLNTHLSNLRKKLAQLDPTEEY-IETVWGLGVRLKED----------
>dhaf430
------------MEKGRGMMRLLLAEDELELANALTAILKHN--NYSVDAVDNGADALD-
-WALAGNYDGILLDIMMPKMN-GLEVLAKLREKGI--STPILMLTAKGEIEDRIEGLDHG
ADDYLTKPFAMGEL--LARIRAITRRKTEF----------------APNL----L---TV
GNLQLDRANYELS-GEKG-SIRLGNKEYQMMEMMMSSPNRLISTEQFMERIWGY-DAE--
-AEINVVWVYISYLRKKLTAL-GSTVT-IKASRGLGYTLEDSHG--------
>smut430
-----------------MSLTILLAEDEEQLSRVYTAALKHQ--GYQVDQVYNGQDAIE-
-KAHENAYDVFILDIMMPIKT-GLEALREIRASGD--HTHAIMLTAMSEIEDKVTGLEAG
ADDYLTKPISLKEL--LARLASLERRLDRF----------------TDKV----L---TF
GSVKLDLAQQEM--VSGN-SIRLAGKESKLMAFFMLNPNKSLSTKEIFQHVWAK-DDD-P
EIDEGYVFIYISYLRQKLKSIKANLAI-LGE-ENGDFTLVRIGG--------
>saga430
-------------------MRVLIAEDEEQMSRVLSTAISHQ--GYVVDVAYDGQTAID-
-LANQNAYDVMVMDVMMPVKT-GIEAVKEIRQSGN--KSHIIMLTAMAEIDDRVTGLDAG
ADDYLTKPFSLKEL--LARLRSMSRRLEDF----------------TPNV----L---SL
GRVTLSVGEQELQ-CEN--TIRLAGKEAKMLAFFMLNHDKELSTQQLFEHVWGA-DKDQE
DVDEGYVFIYVSYLRQKLQAI-GANLE-IIGQEGSSYKLSEINGG-------
>lreu430
-------------------MRILVAEDEQQLSHVLSSAMTAS--GYQVDIANNGQEAVE-
-QAKENAYDVIILDIMMPVKS-GLEALKEIRATGN--RTYIMMLTAMGEEDDKVTGLDAG
ADDYLSKPFSLKEL--LARLRSRQRRDDSY----------------QVDV----L---EF
GDLTLNGNDQSLE-SHN--SISLTNRENRLLQYFILNANKELSANELINHVWDE-NET--
-ADQEDLWINICYLRQKLQAI-QSQVT-ISGEKTGPFMIAC-----------
>ldel430
-------------------MKILLAEDEAQLNRVLTVAMQKS--GYDVDSVFNGQEAVD-
-AVKKHPYDVIIMDIMMPVKN-GLDAVKEIRSTGD--KTYIMMLTAKSEIDDKVTGLDVG
ADDYLTKPFSLKEL--LARLRSKERRSEDYN---------------STQE----L---NY
DNLKLDLNSQELS--SNN-SISLSKQETGLMRYFLLNPGKAISTEELFNHVWKN-EDE--
--SEDVVWVYISFLRSKLASI-GANVQ-ISGEKGGEFCLERA----------
>laci430
-------------------MKILVAEDEPQLLRVLTVAMQKA--GYEVDPVDNGLKAVE-
-HAKKNCYDVIILDIMMPVMD-GITALKQIRESGD--KTYILMLTAKAEIDDRVTGLDSG
ADDYLTKPFSLKEL--LARLRSKERREEDF----------------TPNE----L---KV
GDVSLNVSEQELA-SHN--SIRLSGQETQLMNYFLLNEGKELSTDELLNHVWKN-DED--
-ANSDVVWIYVSYLRQKLQSI-RSSVK-IEGEKGGNYELVE-----------
>ljoh430
-------------------MKILLAEDEEQLSRVLVAAMQSV--NYEVDPVFNGRDAVE-
-LARKNSYDVIILDIMMPVMD-GITALKEIRKSGD--KTYVLMLTAKAEVDDRVTGLDSG
ADDYLTKPFSLKEL--LARLRSKERRDDQY----------------TPNE----V---EV
GDLALNVAEQEL--VSHN-SIRLGSKETQLLNYLMLNEGKEFSTSDLLAHVWKD-DEE--
-ASEDVVWIYISYLRQKLQSI-QSSVQ-IVGEKGGSFSLIR-----------
>lgas430
-------------------MKILLAEDEEQLSRVLVAAMQSV--NYDVDAVFNGRDAVE-
-LAKKNSYDVIILDIMMPIMD-GITALKQIRKSGD--KTYVLMLTAKAEIDDRVTGLDSG
ADDYLTKPFSLKEL--LARLRSKERRDDQY----------------TPNE----V---EV
GDLALNVSEQEL--VSHN-SIRLGSKETQLLNYLMLNEGKEFSTSDLLAHVWKD-EDD--
-ANEEVVWIYISYLRQKLQSI-QSSVQ-IVGEKGGSFSLIR-----------
>cdif711
-------------------MKVLIVEDNKILLESVVEELSKH---FETEKCEDGEEALY-
-LVNQNIYDLVILDLMLPNIN-GFDILKKMRVNNI--DTPVLILTAKETLDDKVEAFTIG
ANDYLTKPFYMEEL--VARVYAILRTNGKIK---------------ERNG----L---EF
KSLYLDTLEKRVY-IEKE-EIKLQNKQFNLLEYFVLNKGSILLKEQIYDRIWGI-DSD--
-ATIEIVEVYVSNLRKKLSKY-GYDKY-IKTKRKVGYIFDDK----------
>oeoe711
--------------MANSSVKILLIEDDKILNDDITAMLSEI---AEVKQVFNGADGEY-
-EAVEAPYDLIVSDLMLPEMN-GLDIIKEMRDAHI--ETPVLILTAKDSVDDKVKGFEVG
ADDYLTKPFHREEL--LARVEALLRRAGIDT---------------EEKE----I---NI
GNLKIHLSNRTVT-VGNQ-NVQLVGKEYDILVYLAKNKNIIITKDQIFDRVWGL-DSD--
-TTTSVVNIYLNNLRRKLESV-GKNDL-IKTLRNVGFILESDEQN-------
>leum711
---------------MSKAIKILLIEDDVNLADNVVGFLQDF---ADINAVTDGLDGEF-
-EAQEAPYDLIISDLMLPGET-GLELIKNLRANDV--ETPVLILTAKTSLDDKIEGFNVG
ADDYLTKPFHREEL--LVRVKALLRRSGVYS---------------EDNT----L---AV
GDVMINLENRGVQ-VHGQ-PVKLVGKEFDILTYLAQNKNIIVTRDQIFDRVWGI-DSD--
-TTINVVNIYLNNLRRKLEAV-GQNNL-IKTLRNIGFILEVEDAERNQ----
>lcit711
---------------MSKAIKILLIEDDANLADNIVGFLQDF---ADVNVVTNGLDGEY-
-EGQESPYDLIICDLMLPGEN-GLEVIKHLRDNDI--ETPVLILTAKSSLDDKIEGFNVG
ADDYLTKPFYREEL--LVRVKALLRRAGVYS---------------EDNM----I---TV
GDVLINLENRGVQ-VHGQ-PVKLVGKEFDILTYLAQNKNIIVTRDQIFDRVWGI-DSD--
-TTINVVNIYLNNLRRKLEAV-GQNDL-IKTLRNIGFILEVDDA--------
>lvis711
---------------MRTTAKVLVVEDEKALSADIVELIEPI---CETTTAFDGEQGEF-
-LASQGVFDAIILDLMLPGES-GLDLLLHIRNQGV--KTPVLILTAKDTIADKLRGFNDG
ADDYVTKPFHREEL--LARMKALLKRTGHLN---------------SSDT----I---AL
GQLEINTSKHLAT-FNGA-PLTLKGREFDLLAYLVGNPGTIITKEQIFNRLWGF-DSE--
-TSLSVVEVYMSNLRKELKHA-GSDLS-LRTIRNAGYIVEAPDEQ-------
>lsei711
---------------MTVKPRILVIEDDPDLNESITDFIRAF---ADPEAALNGADGLY-
-LAEEGIFDAIILDIMLPELN-GFDVLKKLRAKQI--KTPVLILTAKDALTDKLHGFELG
GDDYLTKPFHREEL--IMRLKALLKRTGHFF---------------DDDG----L---TA
GPFVVHVTSHEVL-INDQ-PVALNGKEFDLLVYLLQNQKTIITKDQIFDRLWGF-DSE--
-TAVSVVEVYMSNLRKKLKPL-KVEHW-IKTIRNVGYIFQEPEGSE------
>llac711
------------------MIKILLVEDDLSLSKSVYDFLKSF---AQVKQVYDGVEGLY-
-EAELGIYDLILLDLMLPEKN-GFEVLKELREQNV--DTPVLIMTAKESLDDKMHGFDIG
ADDYLTKPFYLDEL--KARIQALLKRTGKLE---------------DSNG----L---SY
GNIRLNLSNKSTL-VDDQ-PVDLIGKEFDLVVYLMQNQNVILPKEQIFDRIWGY-DSD--
-TTVTVVEVYMSKIRKKLKDT-EFVNN-LSTLRNVGYILR------------
>smut711
------------------MIKLLLVEDDLSLSNSIFDFLDDF---ADVMQVFDGEEGLY-
-EAESGVYDLILLDLMLPEKN-GFQVLKELREKGI--TTPVLIMTAKEGLDDKGHGFELG
ADDYLTKPFYLEEL--KMRIQALLKRSGKF----------------NENN----L---TY
GELTVDTATNTTM-VNGK-EVELLGKEFDLLVYFLQNQNVILPKSQIFDRIWGF-DSD--
-TTISVVEVYVSKIRKKLKDT-TFGKN-LQTLRSVGYILKDAN---------
>saga711
------------------MIKILLIEDDLSLSNSVFDFLDDF---ADVMQIFDGEEGLY-
-EAESGVYDLILLDLMLPEKN-GFQVLKELREKGI--TTPVLIMTAKESIDDKGQGFDLG
ADDYLTKPFYLEEL--KMRIQALLKRSGKF----------------NDNS----L---IY
GDIRVDMSTNSTF-VNQT-EVELLGKEFDLLVYFLQNQNVILPKSQIFDRIWGF-DSD--
-TTISVVEVYVSKVRKKLKGT-LFSEN-LQTLRSVGYILKHVETD-------
>lsei950
-------------------MNYLIVEDEPALGETLRAYLAKD--G-QAVLATSLAQANE-
-RVAQISPDVIILDLSMPDGD-GLTWLAQWRKHL---TARVIVLTANDEELTMLKGLRL-
ADDYVVKPVSLRVL--KARIAKQLPMTVQ-----------------------------QF
GAVSLNLATGQVT-KNET-AVVLTAAEYRLLAYFFANPNQILARDQLLAALWDTREQF--
-VADNTLTVTIKRLREKLEDDPAHTTL-IRTVRGMGYFIDG-----------
>cthe950
------------------MPKILIVEDDKDIVNNLTEYLRDE--GFDVDSAGGQNEAIN-
-KMDKNKYDLLLVDISLKDGN-GFAVCSAARENN---DIPVIFLSASDDEYNIVTGLEIG
ADDYIVKPFRPREL--LSRIRKALRRNGK-----------------AGAV----I---EH
DNIRVDTVRGIVT-KNGS-EIFLSALEYRLFLVFLNNKGAVLSRSRLLEEIWNIAGEY--
-VNDNTLTVYIKRLREKIEDDPQNPTF-IKTVRGLGYKVGD-----------
>cbot950
-------------------MNILLVEDDKIIASGIEYSLEQE--GFTTILCYDVATAKK-
-ALKYNKFDLCIFDLSLPDGN-GYELCKIVREKE---DIPIIFLTACDDEVNVVMGLDMG
ADDYIIKPFRIREL--ISRIKSVLRRYQKGIN--------------SKII----L---EL
NDIRINTLDAKVY-KNDK-EIVLTALEYRLLLILANNQGQVLSRNQLLQGIWDVAGDF--
-VNDNTLTVYIKRIREKLENDPQKPVI-IKTVRGMGYKVGD-----------
>oihe950
MKKCRIKEMLETSKVDECNMNILIVEDDKTIATGLEYSLKQE--GYDVVVCHKVQEAQRK
INNDLDDISLCLFDLSLPDGS-GYELCEMVKRKA---DIPVIFLTVVDDEVNVVMGLDMG
ADDYITKPFRIREL--ISRIKTVLRRYEKSKPNKEQ----------LSSV----I---SI
GSINIHTLEGKVY-KETE-EILLTALEYRLLMIFVNHRGQVLSRKQLLQLIWDIAGDF--
-VNDNTLTVYIKRLRKKIEEDAQHPTV-IETVRGMGYRMVDTHDKKQ-----
>lsei460
-----------MLSDERLRGTVLAVDDDIDILRMLNRYFAARLPTFNLITAESGAGAVQ-
--RLTNNPDLILLDVNLPDTD-GFSLAERIRAIT---SVPIIFLTARVTDEDKVRGLGAG
GDDYVTKPFSLAEL--GARIKAHFRRESQPQK--------------RARM----A---IF
DQILIDYRAKQVS-IGDQ-VLSLEKKQYQLVELLSLNPGQVFSREQLYEKIWGY-DAL--
-GDDRVITEHIRRIRLLFDRYQVT-SP-IETVWGVGYKWTS-----------
>cdif460b
------------------MSKILIIDDEMDLVMLLEDELKAK--GHEVLIAYDGQAGIE-
--LSKQEPDLIILDIMMPKMN-GFEVCQAIRDDV---LCPIIFLSAKQSETDKIKGLTFG
GDDYVTKPFGLREL--MARIEANLRREKRSQYINEEN---------KRST----L---YF
GKLCLYMKERAIK-IDGK-NIDLTKIEYDIVELLALHAGQVFSREQIYEKVWGC-DSE--
-GDSSTVVERVKKIRAKFSAVTPEKEY-ISTVWGIGYKWNKM----------
>cdif460a
-----------------MNNKILVVDDEEGIITLLKDYFEMN--GYEVYTAQSGKDALK-
--KISKNPDIILLDINMPEID-GIEVCNRIRDYI---SCPILFLTARIENTDKINGFRAG
ADDYIVKPFDLDEL--GARVSAHLRREQRKSN--------------QTKI----K---FY
NDLTIDYEKRLIC-IYNN-QISLSKKEFDIVELLSMNPGQVFDKEKIYDRVWGY-NSN--
-GNSDVIMEHIRKIRIKLSKH-TLENY-IETVWGVGYKWIK-----------
>ctet209a
----------MVIFIMNSNINILVVEDDTDINNLLCTMLNKQ--GYKVTSAYSGSEAKM-
-CLEKQDFQLILLDLMIPAIS-GENLISEIRKFK---TMPIIVISAKPGQDIKIKVLKLG
ADDFICKPFDTNEV--LARVESQLRRYTVFSSKNK-----------EKNI----L---TY
KDLSLNKETLEVA-VKGE-YISLTAREFTILELLMSNQKKVFTKANLFEHAWNE-DFF--
-CDHNTVNVHISNIRSKLAKINPDIEY-IHTVWGIGYKINDKT---------
>ctet209b
--------MGVTYMEGLSNANVLIVEDDKEINNLISKALIKE--GFSVVQAFEGIEGYS-
-KYRKIDFSIIILDIMLPYLN-GIEIMKKIREES---VVPIILISAKDEEYDRIIGLELG
ADDYIVKPFFVGEL--VARIKSQLRRYIDFHK--------------NDEV----ISRIQK
GDIILDLNNYCIY-KNGE-KIDLTAKEFGLLKLFFTNPNRVFTKMQIFENVWHE-EYR--
-GDDNTIMVNIRRLRNKIEDDPNNPEY-ILTVWGIGYKLGDIK---------
>bkla460
----------------MGAKTVLVVDDEPELLELVVTYLRKE--SYRALTADNGADALK-
-RIEQDAVDLVILDVMMEGMD-GFHVCERIRQKH---SLPVIMLTARGNEADKVRGLKTG
ADDYMVKPFSPKEL--MARVEAALRRANMDKI--------------RGRR----L---VF
GELELDQDGRAVT-VAGS-LISLTRREYELLLFLAENAGRAFSREHLFERVWTD-TAA--
-SSLRTVDTHIKTLRLKLNGA---GRF-IETVWGVGYKFGGSE---------
>saga772
------------------MIKILVVEDNIVQQKIITTKLTQE--GYQFITASNGQEALN-
-CLDTEEVQLIITDIMMPMMD-GYQLIQELRSAAY--NVPIIVMTAKSQMEDMTKGFGLG
ADDYMVKPVQLQEL--ALRIKALLRRANIV----------------AQHQ----L---II
GNTCLNEDELSLK-YFEQ-EIIFPQKEFRVLFHLLSYPNRIFTRLELLDSIWGM-DTD--
-LDERVVDACINKIRRKVEHL---PDFKIETVRGVGYRAKND----------
>aorem772
------------------MFNILVIEDDKNLRRLMEAFLKRE--NYNVLSAKDGLEALN-
-VLDSFHVDLIISDIMMPHMD-GYEFTEQLRKSNI--NVPILMVTAKETIEDKKRGFSVG
TDDYMVKPINLDEM--LLRVAALLRRSNIV----------------NEHR----M---VI
GEVALDYNTLTVS-KKGE-SIVLPKKEFYLLFKLLSHPKQIFTRQQLMDEIWGM-DAE--
-TDERTVDVHIKRLREKFGDF--SEFE-IITVRGLGYKAEKLL---------
>cklu772
------------------MINILVVEDDIKINHIVCAYLNDN--GYHAIGCKTAMEAFD-
-KMMDNIIGIIISDIMMPEMD-GYEFAKTVRKQNK--NIPILFMTARDDISSKKKGFNIG
IDDYMVKPIELDEL--LMRIEALLRRANIA----------------SERK----L---AV
GSLTLNADENMAY-LNGE-EVPLTVREFEILFKLLSYPKRTFTRTQLMDEFWGI-ESE--
-STPRTVDVSITKLRSKLAEC--KDIE-IVTVRSLGYKVVIKT---------
>oeoe772
------------------MVKILVVEDDENFNSLVSRYLASN--GFEVISCADAQKAYD-
-ALYNNLFDLIVTDVMMPGID-GVEFAKTVRQLNE--NIPILFVTARDDIKTKKAGFRVG
IDDYLVKPIDLDEL--KLRISAVLRRANIS----------------QNQK----I---EI
GNLLLKSEEISAS-INGV-PIPLTVREFNILFKMLSFAGRAFSRAELLDDFWDT-ESN--
-ASLRAVDVYITKLREKFKST--NAFE-IKTIHGLGYKTVIRS---------
>leuc772
------------------MANIIVVEDDPNFNRILSIYLSNH--GHQVQSALGAQEAYD-
-KMYNQLFDMILSDVMMPNID-GFEFTETVRKINP--NIPILFVTAKDDIQSKQRGFSSG
IDDYMVKPIDMSEM--LMRVTALLRRAHVA----------------NDRK----L---TI
GNTVLDADSVSIM-VDSQ-EISVTVREFNILFKLLSYPNKTFSRSQLLDEFWGV-DTT--
-TGLRAVDVYITKLRDKFSGS--DVFE-ITTVHGLGYKAVLK----------
>bhal209
----------------MIEHKILLIEDDVSISEMVKEHLQLE--GYHVCCAFDGEEATR-
-LFEQNTYDLVLLDLMLPRRN-GIDCLQWIRTKS---VVPVLIMSAKDSDVDKALGLGFG
ADDYITKPFSMIEL--TARVKAAIRRTVNYAQASQSA---------ENER----I---KI
HELVVELSSFTVK-KKGE-EIKLTAKEFQILKLFVTHPKKVFTKEQLYRSVWND-DYY--
-SDENVINVHIRRLREKIEDTPSKPQY-IKTIWGIGYRMGEFE---------
>cdif219a
-----------------MNENILIVDDEKEIADLIEVYLKNE--GFTVYKFYTGKEALE-
-CIESKNLDMAILDIMLPDID-GFHICQKIREKY---YYPIIMLTAKIEDIDKIMGLTIG
ADDYITKPFNPLEV--VARVKTQLRRYMRYNNSYEQ----------QSII----VNEYDI
KGLIINKETHKCS-LFGK-EVALTPIEFSILWYLCEHQGKVVPSEELFEAVWGE-KYL--
-DNNNTVMAHIGRLREKIHEPSKNPKF-IKTVWGVGYTIEK-----------
>lmon219
-----------------MTTSILIADDDKEIVDLVKLYLQNE--GYTIYQAYDGAEVWR-
-LVQEKQPTLVILDIMMPEMN-GLEVCRLMRDNGI--LTPILMLSAKAEDNDKIMGLLTG
ADDYMVKPFNPLEL--SVRVKAILRRMQQMSQAEPV----------SQDK----V---II
GPIVVDRGLHVVT-VGGK-ELHLTTSEFDILFLLASEPGRVFSSEYIFEKIWQE-KAL--
-GASKTVMVHISNLRDKLREAMGGENV-IKTIWGVGYKIEI-----------
>cdif219b
-----------------MNNTVLVVDDEKEIRDLIEIYLLNS--GYNVIKAEDGKEALD-
-ILKKENIHLMILDIMMPKMD-GIEVCRKVRESL---NIPILMLSAKSEDMDKIQGIMTG
ADDYLTKPFNPLEL--TVRVKSLIRRAYYFSGANNE----------DKDV----I---KV
GVVIIDKEKHSVT-VAGN-EIILTSREFDILYLLANNKGRVYSTEEIFEKVWKE-KYY--
-QSNNTVMVHMSRIRDKIEKYTDGEKI-IHTVWGVGYKIEK-----------
>lsal219
-------------------MKILIVDDDKDIVELLSIYVENE--GYEVEKAYNGKEALSK
-LNMNPDIALMILDVMMPQMD-GMEVIREVRKES---QIPVLILSAKTDDLDKIQGLVQG
ADDYVTKPFNPLEV--MARVKSLLRRAEHNVKNN------------ELDQ----I---EI
GPLIIKKDSHEVKTLEGK-EIKLTALEFGILHLLASHPNRVFSADEIFERVWQQ-ESV--
-VSAKTVMVHVSHLRDKIEDATNGEQV-IQTVWGVGYKIESH----------
>oeoe219
------------------MTKILVVDDDKEIAELLEIYIRNE--GNEPVLAYSGEEALSR
-LNTNPDIALMILDVMMPGMN-GFDVVKAVRKDT---NIPILIVSAKTGDMDKIQGLITG
ADDYVTKPFNPLEV--MARVRSLLRRSSNEVKDE------------IPEV----I---DA
GALTINKDSHEVKTSDGE-IVQLTALEFGILYLLASHPNRVFSADEIFERVWQT-ESV--
-VSAKTVMVHVSHLRDKIKEATNGDEV-IQTVWGVGYKVEIN----------
>leuc219
-------------------MKILVVDDDIEIAELLEIYLKNE--GYEPIMADDGKEALSK
-LNTNPDIALMILDVMMPNMN-GLDVVKTVRKDS---RIPILMLSAKSGDMDKIQGLITG
ADDYVTKPFNPLEV--MARVRSLLRRAENAVQDQ------------TPDV----L---DI
GSLIINKDSHEVKTSTGD-LVNLTALEFGILYLLASHPNRVFSADDIFERVWQQ-ESV--
-VSAKTVMVHVSHLRDKIEEATNGDQV-IQTVWGVGYKIEVNQ---------
>lcit219
-------------------MKILVVDDDIEIAELLEIYLKNE--GYEPVMAADGKEAISK
-LNTNPDIGLMILDVMMPNMN-GLEVVKIVRKDS---RVPILMLSAKSGDMDKIQGLITG
ADDYVTKPFNPLEV--MARVRSLLRRADNAVQDK------------TPDV----L---DI
GSLVINKDSHEVKTANGD-IVNLTALEFGILYLLASHPNRVFSADDIFERVWQQ-ESV--
-VSAKTVMVHVSHLRDKIEEATNGDQV-IQTVWGVGYKIEVN----------
>pepe219
-------------------MKILVVDDDKEIVELLDIYIKNE--GYEPVSAYNGKEALSK
-LRTDPDISLMILDIMMPEMD-GMQVVREVRKDS---SLPILMLSAKTDDMDKIKGLLTG
ADDYVAKPFNPLEV--MARVKSLLRRSEKDMTAD------------EPEI----L---DI
GSLIINSDSHEVRTLAGK-DVQLTALEFGILYLLASHPNRVFSADEIFERVWQQ-ESV--
-ISAKTVMVHVSHLRDKIEEATGGEKV-IETVWGVGYKVVAH----------
>ljoh219
-------------------MKILVVDDDKEIVELLSIYLKNE--GYEPIAAYSGKEALTK
-LSTNPEIALMILDIMMPQMS-GIEVIKEVRKDS---EIPILVVSAKTSDMDKIQGLITG
ADDYVVKPFNPLEV--MARVRSLLRRSQKEVKDD------------KPDV----L---EV
GPLVINKDSHEVKTLTGK-VIQLTALEFGILYMLASHPNRVFSADEIFERVWQQ-ESV--
-VSAKTVMVHVSHLRDKIQKATDGEEV-IQTVWGVGYKVEA-----------
>lgas219
-------------------MKILVVDDDKEIVELLSIYLKNE--GYEPIAAYSGKEALTK
-LSTNPEIALMILDIMMPQMS-GIEVIKEVRKDS---EIPILVVSAKTSDMDKIQGLITG
ADDYVVKPFNPLEV--MARVRSLLRRSQKEVKDD------------KPDV----L---EV
GPLVINKDSHEVKTLTGK-VIQLTALEFGILYMLASHPNRVFSADEIFERVWQQ-ESV--
-VSAKTVMVHVSHLRDKIQKATDGEEV-IQTVWGVGYKVEA-----------
>lbul219
-------------------MKILVVDDDHEIVELLSIYLKNE--GYEPIAAYNGKEALTK
-LSTTPDIALMILDVMMPNMS-GIDVVKEVRKDS---DIPIIIVSAKTGDMDKIQGLITG
ADDYVSKPFNPLEV--MARVRSLLRRSQKQVKGE------------EPDV----L---EV
GPLIINKDSHEVKTVEGK-EIQLTALEFGILYLLASHPNRVFSADEIFERVWQQ-ESI--
-VSAKTVMVHVSHLRDKIHKATDGEEV-IKTVWGVGYKVEA-----------
>lhel219
-------------------MKILVVDDDKEIVELLSIYLKNE--GYEPIAAYSGKEAITK
-LTTTPDIALMILDIMMPNMS-GIEVIKEVRKDS---DIPIIIVSAKTGDMDKIQGLITG
ADDYVSKPFNPLEV--MARVRSLLRRSQKQVKDD------------EPDV----L---EV
GPLVINRDSHEVKTIDGK-AIQLTALEFGILYLLASHPNRVFSADEIFERVWQQ-ESI--
-ISAKTVMVHVSHLRDKIQKATGGEDV-IQTVWGVGYKVEA-----------
>laci219
-------------------MKILVVDDDKEIVELLSIYLKNE--GYEPVTAYSGKEAITK
-LTTTPDIALMILDVMMPNMS-GIEVIKEVRKDS---DIPIIIVSAKTGDMDKIQGLITG
ADDYVSKPFNPLEV--MARVRSLLRRSQKQVKDE------------KPDI----L---EV
GPLVINRDSHEVKTIDGK-AIQLTALEFGILYLLASHPNRVFSADEIFERVWQQ-ESI--
-VSAKTVMVHVSHLRDKIQKATDGEDV-IQTVWGVGYKVEA-----------
>lsei219
-------------------MKILIVDDDKEIVELLSIYVKNE--GYEPIQAYSGKEAITK
-LVTNPDIALMILDIMMPNMS-GMDVVKEVRKDS---QIPIIIVSAKTADMDKIQGLITG
ADDYVTKPFNPLEV--MARVKSLLRRSQNEVTNT------------EPDV----L---EG
GPLTIKKDSHEVTTLTGK-QIQLTALEFGILYLLASHPNRVFSADEIFERVWQQ-ESI--
-VSAKTVMVHVSHLRDKIEEATDGEKV-IETVWGVGYKVEA-----------
>lsak219
-------------------MKILIVDDDKEIVELLSIYVKNE--GYEPIQAFTGKEALTK
-IATNPGIDLMILDIMMPNMS-GIEVIKAVRKDS---QVPILVVSAKTTDMDKIQGLITG
ADDYVSKPFNPLEV--MARVKSLLRRSQQQVTNE------------VPDI----L---EV
GPLVIKRDSHEVTTIAGK-QIQLTALEFGILYLLASHPNRVFSADDIFERVWKQ-ESI--
-VSAKTVMVHVSHLRDKIEEATDGEKV-IETVWGVGYKVEV-----------
>lpla219
-------------------MKILVVDDDKEIAQLLEIYIKNE--GYEPISAYNGREALTK
-LNTNPDIALMILDIMMPEMD-GIEVIKEVRKDS---QLPILVLSAKTGDMDKIQGLITG
ADDYVTKPFNPLEI--MARVKSLLRRSENNVTTT------------EPDI----L---DI
GPLTINKDSHEVKTLTGK-DIQLTALEFGILYLLASHPNRVFSADDIFERVWQQ-ESI--
-VSAKTVMVHVSHLRDKIEEATDGEKV-IQTVWGVGYKIESR----------
>lvis 219
-------------------MKILVVDDDKEIAQLLEIYIKNE--GYEPITAYNGKEALTK
-LHTTPDIALMILDIMMPEMS-GIEVVKEVRKDS---QIPILILSAKTGDMDKIQGLITG
ADDYVTKPFNPLEV--MARVKSLLRRSQDQVTDD------------SPDI----L---DI
GTLTINKDSHEVKTIAGL-TISLTALEFGILYLLASHPNRVFSADEIFERVWRQ-ESI--
-VSAKTVMVHVSHLRDKIEEATNGEKV-IQTVWGVGYKIESH----------
>lfer219
-------------------MKILIVDDDKEIVQLLEIYARNE--GYEPLTAYNGKDAITK
-LNTMPDISLVILDLMMPEMN-GMDVIRQVRKDS---SIPILVLSAKTADMDKIQGLVTG
ADDYVTKPFNPLEV--MARVKSLLRRSENQVTND------------KPDV----L---NV
GPLVINKDSHEVKTLKGD-PIQLTALEFGILYLLASHPNRVFSADDIFERVWQQ-ESV--
-VSAKTVMVHVSHLRDKIEAATGGEKV-IETVWGVGYKVENH----------
>lreu219
-------------------MKILVVDDDKEIVQLLEIYIRNE--GYEPISAYDGKEALTK
-LNTNPDIGLIILDLMMPEID-GMDVIKRVRKDS---DIPILVLSAKTADMDKIQGLITG
ADDYVTKPFNPLEV--MARVKSLLRRSQGEVTND------------QPDI----L---NV
GPLLINKDSHEVKTIKGD-VIQLTALEFGILYLLASHPNRVFSADDIFERVWQQ-ESV--
-VSAKTVMVHVSHLRDKIEEATNGEKV-IQTVWGVGYKVEDH----------
>bcer772
-----------------MIPKILIVDDDPHIRELVSVFLERE--GFQTYEAIDGVDALQ-
-KMDDVKVDMVILDIMMPNMD-GFDVCFELRKYY---DIPVLMLTAKGETSQKVKGFHLG
TDDYLVKPFDPIEL--VVRVKALLKRYQIT----------------VSQS----I---QV
GNVLLNRKTFEVT-SGEQ-TVTLPLKEFELLFTLGAKSGRTCSREQLIEEIWGY-DFE--
-GNERTLDVHINRLREKFQEE-QSKFS-IKTIRGLGYRLEVSK---------
>saga873
--------------------MIYCVEDDADIREMMLYTLQMA--GFKAQGFSSSELFWE-
-AIQEKVPDLILLDIMLPGDD-GLTILERLRRKHQTEMIPVIMTTAKGSEYDKVKGLDLG
ADDYLVKPFGMMEM--ISRIKAVLRRSRQVD---------------SKAH----I---II
GNLEIDPTNYWVK-RGTE-KIHLTLKEFELLVLFFRNPNRVFTRQELLDKVWGE-QFL--
-GETRTVDVHIGTLRTKLGED---GYL-IATVRGVGYRLEERHD--------
>cther873
--------------------MIYCVEDDRSIRELIIYALKSN--GYEAVGFDKAEPFYK-
-ELENKLPDLVLLDIMLPGED-GIEILKKLKASPKLRNIPVIMLTAKSAEYDKVLGLDSG
ADDYITKPFGIMEF--LSRVKAVLRRSGNVS---------------NSSE----I---SV
GQLTMYIDKHVVI-ADGK-EVALTFKEFELLKYLMENAGIVLTRDKLLEEVWGY-EYE--
-GETRTLDVHIRTLRQKLGEA---GAI-IETVRGVGYKIGGKA---------
>ldel873
------------------MTEIWCVEDDESIREIEMYTLESM--NFKVRGFEDGQSFFK-
-ALDNSRPDLVILDLMLPDED-GSEILHRLRSTSATEDLPVIIASAKTAEYDKVKNLDSG
ADDYLTKPFGMMEM--VSRVKAVLRRTNRK----------------KEDK----I---EK
DGIKILLKRHEVF-ENGH-QVDLTLKEYGLLKLLITHPGTVFSREEIMDQIWET-GFY--
-GETRTVDVHVRTLRQKLGEA---GKH-IETVRGVGYRYHEAD---------
>bsub041
-------------------MKILMIEDNVSVCTMTEMFFFKE--GFEAEFVHDGLEGYQ-
-RFTEENWDLIILDIMLPSMD-GVTICRKIRETS---TVPIIMLTAKDTESDQVIGFEMG
ADDYVTKPFSPLTL--VARIKAVIRRYKATGKAVI-----------DEDM----I---ET
ECFTINKKTREVL-LNGEPVENLTPKEFDLLYYLVQNPRQVFSREQLLEQVWGY-QFY--
-GDERTVDVHIKRLRKKLASE--DKPF-LYTVWGVGYKFDED----------
>lmon041
-------------------MKLLMIEDNVSVCEMIEMFFMKE--EIDATFVHDGKMGYE-
-AFFKDDYDIAIIDLMLPNMD-GMTICRKIREVS---DVPIIILTAKESESDQVLGLEMG
ADDYVTKPFSPLTL--MARIKAVTRRKNSATSTEN-----------NEDI----L---ET
TYFKISKRTREIF-YQDELLDALTPKEFDLLYFLMQHPRQVFSREQLLEQVWGY-QFY--
-GDERTVDVHIKRLRQKIATE--TKPF-LHTVWGVGYKFDETE---------
>lbul041
-------------------MKILMVEDDKSVSQMMELFFKKE--GWEQVSAYDGEEAVEI
FQTHPRDFDIITLDLNLPKKD-GIQVAKEIRRISE--TVPIIMLTARDSESDQVLGLGVG
ADDYVTKPFSPIAL--IARIKALHRRVMLEGQPRNLP----KNIPSNDFD----L---ET
NHIRISKSRREVY-FDENRVEGLTPKEFDLLYTMAQKPKQVFSREQLLELVWGY-EYF--
-GEERTVDAHIKKLRQKLEKS--GPQI-IQTVWGVGYKFDDSQVNA------
>ljoh041
------------------MLKILMVEDDNSVAEMMKMFFSKE--QWDVDIAKDGVEAVEM
FKANPSSYDIVTLDLNLPKKD-GMEVAKEIRAISL--SIPIIMLTARDSETDQILGLGIG
ADEYVTKPFSPLAL--IARIKALYRRSHLEKDMHASNG--------IKYD----V---VT
KHLKISKDRREVR-FDDKVVEGLTPKEFDLLYTMAQKPKQVFSRDKLLELVWGY-EFF--
-GEERTVDAHIKKLRQKLEKA--GPQV-VQTVWGVGYKFDDSEV--------
>lgas041
------------------MLKILMVEDDNSVAEMMKMFFSKE--QWEVDIAKDGIEAVEM
FKAHPDSYDIVTLDLNLPRKD-GMEVAKEIRAISL--SIPIIMLTARDSETDQILGLGIG
ADEYVTKPFSPLAL--IARIKALYRRSRIEKDMHASNG--------VKYD----V---IT
KHLKISKDRREVR-FDDNIVEGLTPKEFDLLYTMAQKPKQVFSRDKLLELVWGY-EFF--
-GEERTVDAHIKKLRQKLEKA--GPQV-VQTVWGVGYKFDDSEV--------
>lhel041
-----------------MSLRILMVEDDNSVAEMMGMFFKKE--GWQQDIAVDGVEAVDM
FKENADKYDLITLDLNLPKKD-GIQVAKEVRAISP--TVPIIMLTARGSESDQVLGLGIG
ADEYVTKPFSPIAL--IARIKALHRRVMMEEDVQTQE----NN--NQEYE----I---QT
AHLKISKDRREVL-FDDQLVVDLTPKEFDLLYTMAQKPKQVFSRDQLLDLVWGY-EYY--
-GEERTVDAHIKKLRQKLEKV--GAKV-IQTVWGVGYKFDDSQVK-------
>laci041
-----------------MSLNILMVEDDNSVAEMMGMFFKKE--GWQQDIAVDGVEAVDM
FRKNADKYDLITLDLNLPKKD-GIQVAKEVRAISP--TVPIIMLTARGSESDQVLGLGIG
ADEYVTKPFSPIAL--IARIKALHRRVMMEEEPDTAK----ED--KQDYE----I---TT
KHLKISKNRREVL-FDKQPVTNLTPKEFDLLYTMAQKPKQVFSREQLLELVWGY-EYY--
-GEERTVDAHIKKLRQKLEKV--GAKV-IQTVWGVGYKFDDLQVE-------
>pepe041
-------------------MRILMIEDNKSVSDMMGMFFKKE--RWNVTFVYDGLKAIET
FKTDPEQWDIVLLDLNLPGKD-GMEVAAELRRTSQ--SIPLIMLTARDSESDQVLGLEMG
ADEYITKPFSPITL--IARIKALYRRVSMSRETMTQG------AQNAKFD----V---RT
AHLKISTSTREVY-LDEKLISDLTPKEFDLLKTLAQKPMQVFSREQLLQIVWDY-EYY--
-GDERTVDAHIKKLRQKLEAV--GPQV-VQTVWGVGYKFDDSKIDED-----
>lsei041
-------------------MKLLMIEDNTSVAEMMAMFFQKE--KWEVVNAYDGEEGLAK
FKEAPDSFDIITLDLNLPKMD-GMQVAKEIRKISQ--TVPLIMLTARDTESDQVLGLELG
ADDYVTKPFSPITL--IARIKALHRRAEVGAEVGAEQ---TTSEPPDGFD----V---ET
DHFKLSTKTREAY-LDGKQIEGLTPKEFDLLHTLSKSPKQVFSREQLLQLVWDY-EYY--
-GDERTVDAHIKKLRQKVEKV--GPQI-IQTVWGVGYKFDDSGLDR------
>lreu041
-------------------MEILMIEDNHSVCEMMAMFFKKE--KWHCEFAYDGVEAEEK
FNADPHKWDIILLDLNLPKKD-GMQVAADIRRVSP--TVPLIMLTARDTESDQVLGLEIG
ADDYVTKPFSTITL--IARIKALYRRTHLNKLEDVQD----TDSD-DTFD----I---QT
KNFKMNTKTREVF-LYGKPVGDLTPKEFDLLKTLASKPRQVFTRSQLLQLVWDY-EYY--
-GDERTVDAHIKKLRQKLENI--GPQV-IKTVWGVGYKFDDEGND-------
>lsal041
-------------------MKLLMIEDNKSVCEMMSMFFEKE--KWDVEYAYDGISAVEK
FKEKSDEWDMITLDLNLPGMD-GMQVNAEIRKISS--TVPIIILTARDSESDQILGLEMG
ADEYVSKPFSPITL--IARIKALHRRAQISALGSSKQ----NKVD-DDFD----V---KT
DHFKLNSSTREAY-LNDNRIDGLTPKEFDLLRVLAKKPRQVFSREQLLQLVWDY-EYY--
-GDERTVDAHIKKLRQKIEKV--GPQV-IQTVWGVGYKFDDTEAE-------
>lsak041
-------------------MKILMVEDNKSVSEMMGMFFQKE--AWDAHFAYDGNEAVEQ
FSVDPDSWDIITLDLNLPGMD-GMQVAQKIREQSK--VVPIIMLTARDSESDQVLGLELG
ADDYVTKPFSPITL--IARIKALHRRAELVDEQVGAEDAQVEEVDNSDYD----V---QT
DHFKMSSKTREAYLMDEP-ILDLTPKEFDLLKTLAKNPRQVFSREQLLELVWDY-QYF--
-GDERTVDAHIKKLRQKIEEV--GPQV-IQTVWGVGYKFDDSAVNKH-----
>lfer041
-------------------MKILMIEDNRSVCEMMSMFFKKE--KWDATFAYDGEEAVEK
FAAEADDWEMVLLDLNLPKKD-GMQVAADIRRISP--TVPIIILTARDSESDQVLGLEMG
ADDYVTKPFSPLTL--IARIKALRRRVQLSGIANKAE----QVT--SEFD----I---QT
SHFKLNSKTREAY-LNGNLISNLTPKEFDLLKTLASKPKQVFTREQLLQLVWDY-EFY--
-GDERTVDAHIKKLRQKIEKV--GPKV-IQTVWGVGYKFDDSEADDK-----
>lpla041
-------------------MKLLMIEDNKSVSEMMAMFFKKE--KWDAHFAYDGNEAVEM
FNEDVDGWDMVTLDLNLPGKD-GMQVSADIRKASP--TVPIIMLTARDSESDQVLGLEMG
ADDYVTKPFSPITL--IARIKALHRRADLAKTTPADQP--------ASTVSSFDV---QT
DHFKLNTKTREAYLADKQ-IQDLTPKEFDLLKTLAQKPRQVFSREQLLQLVWDY-EYY--
-GDERTVDAHIKKLRQKIEKA--GPQI-IQTVWGVGYKFDDSGVDAQ-----
>lvis041
-MANELFANARGVQPLEVAMKLLMIEDNHSVSQMMSMFFKKE--QWDAEFAYDGNEAVEM
FSANPNIWDMVTLDLNLPGMD-GMQVSAEIRKLSP--TVPIIMLTARDSESDQVLGLEMG
ADDYVTKPFSPITL--IARIKALHRRAELGPTAKPTEAEPLNET--EAFD----V---VT
ENFKLNTKTREAY-LNGHQIQDLTPKEFDLLKTLAQKPRQVFSREQLLQLVWDY-EYY--
-GDERTVDAHIKKLRQKIEKV--GPQI-IQTVWGVGYKFDDSGADQQ-----
>tten041
---------------MGESQKIYVVDDDKNICEIVSLYLEKE--GFEVEQIYDGQTALR-
-KIQEKPPKLVILDIMLPGID-GIALCKEVRKFS---KVPIIMLTAKGDTLDKVLGLEIG
ADDYIVKPFDGKEL--VARVKAVLRRYEGES---------------EDKS----V---SY
PDLYVSLSEYKVI-YKGK-NIDLTPKELELLYFLCTHPNRVFTRDQLLENVWGY-DYM--
-GDSRTVDVHIKRLREKVGE---GPNWKLTTVWGVGYKFEVN----------
>cbot041
--------------MEGKIGKVLVVDDDENIAEVIKMYLENS--GYDTRVCYNGKEAQE-
-GFLEYKPDLVLLDIMLPHID-GVDVLKWIRKDS---TIPIIMLTAKGDTFDKVLALELG
ADDYIVKPFEPKEL--LARVKAVLRRYNVDNE--------------NKEA----L---NF
EQLTIDVNSYTVV-YKNK-EIKMPPKEFELLYYLARNKNRVFTREQLLCEVWGY-DYP--
-GDSRTVDVHIKRLREKLE---GGPNWEIETVWGVGYKFEVK----------
>pepe934
-----------------MSKTILVVDDEPAIVTLITYNLEQA--NYQVVSVDNGLDAVE-
-IVQKGLVDFVIMDLMLPQLD-GIEATKQIRKFDE--QIPIIMLTAKTSQVDKILGLELG
ADDYITKPFSPQEL--LSRIKVILRRTDRAINLAEI----------DPTL--------QA
ENIAIDFKRMVVK-KNNE-KIQLTPNEFKLLRYLYKNANQVLSRDQILEKVWGY-EYG--
-GQTRIVDIHISHLRDKLENDPKHPQL-IKTIRGFGYEFVSKKGD-------
>oeoe808
------------------MSKILVVDDEKPISDVIKFNLQKE--GYDVVTAFDGREALE-
-VFASENPDLVLLDQMLPEIE-GTEVLRQIRSNS---STPVIIVTAKDSEIDKVVGLEMG
ADDYVTKPFSNREL--VARVKANLRRQDATLPGVDAS--G----DHSQKE----I---KV
ADLIIRPDAYTVT-KNGI-DLDLTHREFDLLHYLARRPGQVLTREALLTEVWGF-DYF--
-GDVRTVDVTVRRLREKVEDSPSRPEI-LMTKRGVGYFIKPDSVH-------
>saur807
---------------MQMARKVVVVDDEKPIADILEFNLKKE--GYDVYCAYDGNDAVD-
-LIYEEEPDIVLLDIMLPGRD-GMEVCREVRKKY---EMPIIMLTAKDSEIDKVLGLELG
ADDYVTKPFSTREL--IARVKANLRRHYSQPAQDTGN---------VTNE----I---TI
KDIVIYPDAYSIK-KRGE-DIELTHREFELFHYLSKHMGQVMTREHLLQTVWGY-DYF--
-GDVRTVDVTIRRLREKIEDDPSHPEY-IVTRRGVGYFLQQHE---------
>oihe808
-----------------MSQKILVVDDEQPIADILQFNLEKE--GYQVVVANDGDTAIE-
-LAESEKPNLILLDIMLPGKD-GNEVLREVRKTQ---NIPVIMLTAKDAEIDKVLGLELG
ADDYVTKPFSNREL--IARVKANLRREQVPDETVKT----------TKDI--------VI
GDLIVHPDAYVVS-RKGE-EIELTHREFELLHYLARHIGQVMTREHLLETVWGY-DYF--
-GDVRTVDVTVRRLREKIEENPSNPLW-IVTRRGVGYYLRNPEQE-------
>leum808
------------------MSKVLVVDDEKPISDIIKFNLTKE--GYDVVTAADGQEALD-
-MYNDENPDLVLLDQMLPEVD-GIEVLRQIRSKS---DVPVIMVTAKDSEIDKVLGLEMG
ADDYVTKPFSNREL--VARVKANLRSRKSVSQTSEET-------FNSTED----I---HL
GDLVIHPQAYMVS-KDGA-DIELTHREFELLYYLAQHIGQVMTREHLLQQVWGY-DYF--
-GDVRTVDVTVRRLREKIEDNPSHPNW-LATRRGVGYYLRPSEE--------
>lcit808
------------------MSKILVVDDEKPISDIIKFNLTKE--GYDVITAADGQEALA-
-LFNDEKPDLVLLDQMLPEID-GVEVLRQIRSKS---ETPVIMVTAKDSEIDKVLGLEMG
ADDYVTKPFSNREL--VARVKANLRSRKAVSQHSEEA-------TVHNED----I---AL
GDLTIHPQAYMVS-KAGQ-DIELTHREFELLYYLAQHIGQVMTREHLLQQVWGY-DYF--
-GDVRTVDVTVRRLREKIEDNPSHPNW-LATRRGVGYYLRPDAE--------
>pepe808
------------------MPKILVVDDEKPISDIVKFNLDKE--GYDVVTAYDGEEALA-
-QVEEEKPDLILLDLMLPKID-GLEVARQVRAKH---NIPIIMVTAKDSELDKVVGLELG
ADDYVTKPFSNREL--VARVKANLRRQDQLQQDDET----------VKNN----I---KI
GPLVINSDSYSVT-RDGM-QLDLTHREFELLHYLAQHTGQVMTREHLLQTVWGY-DYF--
-GDVRTVDVTVRRLREKIEETPGNPQI-LVTRRGVGYYLRNPEND-------
>lbul808
-----------------MPKKILVVDDEKPISDIIKFNLIKE--GFDVETAYDGEEAVE-
-KVEECNPDLLILDLMLPKKD-GLEVAREVRQTH---DMPIIMVTAKGGEIDKVLGLEMG
ADDYVTKPFSNREL--VARVKANLRRRDIVKKAVEVN--QQKEKEQESND----I---QI
GNLLIKPDAYLVE-KNGE-KIELTHREFELLYYMAQHMDQVMTREHLLQTVWGY-DYF--
-GDVRTVDVTVHRLREKIEDNPVRPKI-LVTRRGVGYFVKQQTEE-------
>lhel808
-----------------MPKKILVVDDEKPISDIIKFNLTKE--GFDVDTAYDGEEAVK-
-KVDEYDPDLMILDLMLPKKD-GLEVAREVRQTH---DMPIIMVTAKDTEIDKVLGLEMG
ADDYVTKPFSNREL--VARVKANLRRRDIVKKAEAAN--Q----DDTDKN----I---KI
GNLVIMPDAYIVE-KDGQ-KIELTHREFELLYYLAQHMGQVMTREHLLQTVWGY-DYF--
-GDVRTVDVTVHRLREKIEDNPIQPQV-LVTRRGVGYYVKQPSEG-------
>laci808
-----------------MPKKILVVDDEKPISDIIKFNLTKE--GFDVDTAYDGEEAVK-
-KVDEYDPDLMILDLMLPKKD-GLEVAREVRQTH---DMPIIMVTAKDTEIDKVLGLEMG
ADDYVTKPFSNREL--VARVKANLRRRDIVKKAEAAN--Q----EEPDKN----I---KI
GNLVIMPDAYIVE-KNGK-KIELTHREFELLYYLAQHMGQVMTREHLLQTVWGY-DYF--
-GDVRTVDVTVHRLREKIEDNPIQPQI-LVTRRGVGYYVKQPSEG-------
>ljoh808
-----------------MPKKILVVDDEKPISDIIKFNLTKE--GFDVDTAYDGEEAVK-
-KVEEYNPDLMILDLMLPKKD-GLEVAREVRQTH---DMPIIMVTAKDTEIDKVLGLEMG
ADDYVTKPFSNREL--VARVKANLRRRDLTQKATEDD---------EDKN----I---TI
GNLVIMPEAYMVE-KNGE-KIELTHREFELLHYLAQHMGQVMTREHLLQTVWGY-DYF--
-GDVRTVDVTVRRLREKIEDNPSSPTI-LVTRRGVGYYVKNPSDE-------
>lgas808
-----------------MPKKILVVDDEKPISDIIKFNLTKE--GFDVDTAYDGEEAVK-
-KVDEYDPDLMILDLMLPKKD-GLEVAREVRQTH---DMPIIMVTAKDTEIDKVLGLEMG
ADDYVTKPFSNREL--VARVKANLRRRDLTQKATEDD---------EDKN----I---TI
SNLVIMPEAYMVE-KNGE-KIELTHREFELLHYLAQHMGQVMTREHLLQTVWGY-DYF--
-GDVRTVDVTVRRLREKIEDNPSSPTI-LVTRRGVGYYVKNPSDE-------
>lmon808
----------------MAEKKILVVDDEKPIADIVKFNLNKE--GFDVYCAYDGDEALE-
-LVEEVQPDLILLDIMLPGRD-GIEVCREVRKKY---DMPIIMVTAKDSEIDKVIGLELG
ADDYVTKPFSNREL--IARVKANLRRHSQVSSSTAEEE--------ENSE----L---EI
GSLIIHPDAYVAS-KRGE-TIELTHREFELLHYLAKHMGQVMTREHLLQTVWGY-DYF--
-GDVRTVDVTVRRLREKIEDNPSHPAW-LVTRRGVGYYLRNPEQE-------
>bsub808
-----------------MDKKILVVDDEKPIADILEFNLRKE--GYEVHCAHDGNEAVE-
-MVEELQPDLILLDIMLPNKD-GVEVCREVRKKY---DMPIIMLTAKDSEIDKVIGLEIG
ADDYVTKPFSTREL--LARVKANLRRQLTTAPAEEEP---------SSNE----I---HI
GSLVIFPDAYVVS-KRDE-TIELTHREFELLHYLAKHIGQVMTREHLLQTVWGY-DYF--
-GDVRTVDVTVRRLREKIEDNPSHPNW-IVTRRGVGYYLRNPEQD-------
>lreu808
-----------------MAKKILVVDDEKPISDIIKFNLEKE--GYEVVVAYDGEAALE-
-QVEAENPDLIILDLMLPKID-GLEVAKRVRAKH---TMPIIMVTAKDSELDKVLGLELG
ADDYVTKPFSNREL--VARVKANLRRQATLKAPAEEE---------NNTD----I---QI
GDLTIHPEAYTVT-KRGE-NINLTHREFELLHYLAQHIGQVINREHLLQTVWGY-DYF--
-GDVRTVDVTVRRLREKIEDNPSHPQW-LITRRGVGYYLANPDQN-------
>lfer808
-----------------MAKKVLVVDDEKPISDIIKFNLEKE--GYEVVVAYDGEEALQ-
-KVESESPDLIVLDLMLPKID-GLEVAKQVRAKR---STPIIMVTAKDSELDKVLGLELG
ADDYVTKPFSNREL--VARVKANLRRQDATVSPANDD---------RTAD----I---KV
GDLTIHPDAYTVT-KRGE-NINLTHREFELLHYLAQHIGQVINREHLLQTVWGY-DYF--
-GDVRTVDVTVRRLREKIEDNPSHPQW-LITRRGVGYYLANPNQD-------
>lsei808
-----------------MAKKILVVDDEKPISDIVKFNLDKE--GYDVVTAYDGEEALK-
-KVEAESPDLILLDLMLPKID-GLEVARQIRKEH---DTPIIMLTAKDSEIDKVLGLELG
ADDYVTKPFSNREL--VARVKANLRRTASSNAASNEE-------DEANKE----L---EV
GDLTIHPDAYTVS-KRGE-NIELTHREFELLHYLARHLGQVMTREHLLQTVWGY-DYF--
-GDVRTVDVTVRRLREKIEDNPSHPEW-LVTRRGVGYYLRNPDAE-------
>lvis808
-----------------MPKKILVVDDEKPISDIMKFNLEKE--GYEVAVAYDGEAAVQ-
-AVEEDVPDLVILDLMLPKID-GLEVAREIRKKH---DMPIIMVTAKDSELDKVLGLELG
ADDYVTKPFSNREL--VARVKANLRRQNTAAHAQPEE--------PENQD----I---EI
GDLTIHPEAYSVS-KRGA-NIELTHREFELLHYLAQHIGQVMTREHLLQTVWGY-DYF--
-GDVRTVDVTVRRLREKIEDSPSHPTW-LVTRRGVGYYLRNPDSDQA-----
>lpla808
------------------MKKILVVDDEKPISDIMKFNLTKE--GYEVHVAADGEEALQ-
-KVDEVHPDLILLDLMLPKMD-GLEVARQVRKNY---DMPIIMVTAKDSELDKVLGLELG
ADDYVTKPFSNREL--VARVKANLRRQGTPSAQPAEV--------EENSD----I---EI
GDLVIHPEAYMVS-KRGE-NIELTHREFELLHYLAQHIGQVMTREHLLQTVWGY-DYF--
-GDVRTVDVTVRRLREKVEDNPSHPKW-LVTRRGVGYYLRNPENE-------
>lsal808
------------------MKKILVVDDEKPISDIVKFNLTKE--GYDVYTAYDGEEALQ-
-QVKEVEPDLILLDLMLPKID-GLEVAREVRKTH---DMPIIMVTAKDSEIDKVLGLELG
ADDYVTKPFSNREL--VARVKANLRRQSAVAAKSSAE-------DDKNSE----I---TV
GDLTIHPEAYTVS-KNGQ-RIELTHREFELLHYLAQHLGQVMTREHLLQTVWGY-DYF--
-GDVRTVDVTVRRLREKIEDNPSRPTW-LVTRRGVGYYLRNPEVE-------
>lsak808
-----------------MAKKILVVDDEKPISDIVKFNLTKE--GYDVYTAYDGEEALQ-
-QVEEVVPDLILLDLMLPKVD-GLEVARQVRKSH---DMPIIMVTAKDSEIDKVIGLELG
ADDYVTKPFSNREL--VARVKANLRRQGSTSQSDKEA-------NEENHE----I---NI
GDLTIHPEAYIVS-KRGT-KIELTHREFELLHYLAKHIGQVMTREHLLQTVWGY-DYF--
-GDVRTVDVTVRRLREKIEDNPSHPEW-LVTRRGVGYYLRNPEQE-------
>lmon934
------------------MVKILVVDDEASIVTLLQFNIEKA--GFEVVTAEDGRTGYE-
-LALSEKPDLIVLDLMLPEMD-GIEVTKKLRQDKV--NVPILMLTAKDEELDKIIGLELG
ADDYMTKPFSPREV--VARIKAILRRTEGKAEIIEEL--T----EDVEAT----I---LI
GDLKILPDSYEVY-LQDD-LLDLTPKEFELLLFLANHRGKVFSRDQLLDTVWNY-DYV--
-GETRIVDVHVSHLRDKIELDTKQPKY-IKTIRGFGYKMENVK---------
>sepi934
-----------------MSQKILVVDDEQSIVTLLKYNLETA--GYIVEVAYDGEEALK-
-KVETEQPELIVLDVMLPKKD-GIEVCKTIRSDKN--LVPILMLTAKDDEFDRVLGLELG
ADDYMTKPFSPREV--VARVKAILRRSQFVNEIEKEDV--------DDED----I---II
GSIRIRPEFFEVY-KEDE-LLELTPKEFELLLYLIERQGRVITREHMLNSVWNY-EFA--
-GDSRIVDVHISHLRDKLEENPKQPKL-IKTVRGLGYKLERPKA--------
>bcer934
-----------------MNNRILVVDDEEFILTLIEFNLQQA--GFEVITAMDGEMALQ-
-KATTERPDLIILDLMLPKMD-GMEVCKELRLQRV--MTPILMLTAKDDEFDKVLGLELG
ADDYMTKPFSPREV--VARVKAILRRTKLQQEEQVAEAP-------DEDS----I---TI
AELKILPEFYEAY-FQGR-KLELTPKEFELLVYLAKNKSRVLTRDQLLSAVWNY-DFA--
-GDTRIVDVHISHLRDKIEQNTKKPTY-IKTIRGLGYKLEEPKGNE------
>lsal934
------------------MAKVLVVDDEQAITTLLKYNLEKA--GYEVKTVNNGNDALD-
-EGLTGKYDFIILDLMLPGID-GIEITKRIRQEKI--TTYILILTAKDDEYDKIIGLELG
ADDYLTKPFSPREI--VARLKAVKRRVEHYSDNSEKD---------SKNK----Y---YF
GNYMVNLDSYELRDKNNN-LIKLTPKEFELLVYFLRKKGRVLGREELLNNVWGF-DYI--
-GQTRMVDMHVSHLREKIEENPKKPIF-LKTVRGFGYRFEDE----------
>lsei934
------------------MKKILIVDDEPAILTLLQYNLEAE--HYQVETATDGQEALD-
-KVRNEPFDFIILDLMLPSLS-GLDVTRKIREDKI--QTPIMILTAKDNETDKIVGLELG
ADDYVTKPFSPREI--IARIKAIERRSQSQPQTSQKPG--------NSDQ----I---TV
GQIAIDPENYKAS-KGGK-RLQLTPKEFELLVYFAQRVGKTLSRDALLNGVWGF-DYP--
-AETRMVDIQVSHLRDKIETDPKHPDY-LKTVRGFGYQMEAPHE--------
>lsak934
------------------MKTILVVDDEPAILTLLRYNLEQE--HFKVMTATDGAQALT-
-MALQQKFDFIILDLMLPKLD-GIAVTKKIREAKL--KTPIMILTAKDNETDKIVGLEVG
ADDYVTKPFSPREI--IARIRAIERRTTQPIEQPVEQ---------ASET----I---VV
GDLSVDETEVIAK-KGDH-KLHLTPKEFELLVYFMHRLNKVQSREKLLNAVWGF-DYP--
-AETRMVDIQVSHLREKIEDNPRHPVY-LKTVRGFGYQLEDPAHDQA-----
>leum934
------------------MTKILVVDDETAIATLLQYNLQQN--GYEVTVASDGLSAYQ-
-KAKEQQFNAILLDLMLPEMD-GMTVLKQLRQDKV--STPIILVTAKGDEFDRVLGLELG
ADDYITKPFSPREV--VARLKAVLRRSQVSTDTNKT----------DEMV----I---SI
QDLLINDSKKTVM-KENI-VLSLTPREYDLLLYFAQRLGRVIDRETILTAVWGY-EYT--
-GESRMVDMHISNLRDKIESNPKAPKI-LKTVRGFGYTMTN-----------
>lcit934
------------------MAKILVVDDEIAISTLLKYNLEEN--GYDVTVASDGQTAYD-
-LAKQESFDAILLDLMLPVID-GMTLLKNLRQDKV--STPVILVTAKGDEFDRVFGLELG
ADDYITKPFSPREV--VARVKAVLRRSQVDHQVVA-----------ESDV----I---KV
QNVVIDDNKKVVT-RDNQ-ILTLTPREYELLLYFAHRIGRVIDRETILTAVWGY-EFT--
-GESRMVDMHISNLREKIETNPKSPQL-LKTVRGFGYTLVV-----------
>lpla934
----------------MTMDKILVVDDEPAIVTLLSYNLKQA--GYEVVTATDGADALS-
-LGLAQSFTCILLDLMLPKLD-GMEVTKKLRQEKV--QTPIIIVTAKNDEFDKVFGLELG
ADDYITKPFSPREV--LARIKAVIRRTTPDEPVTPPA--PMP--PANRAV----M---LV
GDLQIDQNKYRVA-RNGK-NISLTPKEFELLVYFVEREGRVLSRDAILNHVWGY-DYA--
-SETRIVDIHISHLREKIEADPKQPRL-IRTVRGFGYEFVGDGHA-------
>lvis934
------------------MSRVLVVDDEPAIVTLLQYNLEQA--DYQVVTAIDGEQALN-
-LALHEKFDVILLDLMLPKMD-GVEVTKRLRQEKV--KTPIIMITAKTSEFDTVFGLELG
ADDYITKPFSPREV--IARMKAVMRRYHEEEPTDT-----------VPSQQGHRL---QV
GDLTIDQDKFQVK-RGNQ-AIELTPKEFELLLFFAKRPGKVWSREQLLEGVWGF-DYS--
-GQTRMVDIHVSHLREKIEQDPKHPTL-LKTVRGFGYTFEVQP---------
>ljohn26
----------------MEKTKILLIEDEESLASFIQPELELE--GYEVVWAKDGKEGLE-
-FFEKEKPTLILLDWMLPVYD-GITVLRRIRKVS---DIPIIMLTARNQASDISNALDQG
LDDYMTKPFEIEEL--FARIRVILRRLEREKRRV------------VSST----L---EF
SVLKIDLVSHKFW-CKGE-EIYLTPKEYALLCELMNDPEKVKSRDELLDIVWGY-DFV--
-GQTNTVDVYIRALRNKLGKY---RNL-IKTVRGYGYCLRKVDDNE------
>lacido26
--------------MDEKDVKILLVEDEEAVASFVKTELEFE--GYQVIWAQDGKEALE-
-LFQKEKPTLILLDWMLPVYD-GITVLRRIRKKS---EVPIIMLTAKNSTSDISSALDQG
LDDYITKPFEIEEL--FARIRVILRRLEKSNKQKEN----------STIS----F---NF
GPFKIDLVKHEFF-SNDE-KIYLTPKEFALMTELMRDPEKVKSRDELLDVVWGY-DFV--
-GQTNTVDVYIRTIRNKIGDP--NKKL-IQTVRGLGYCLRKAE---------
>lcasei26
-----------------MKSTLLLVEDEAALADSLTTEFELE--NMSVIWAKDGAEALTL
FKNNEGKINVIILDWMLPKLD-GFSVLRKIRQSS---QVPIIMLTARDYIGDKVAGLTGG
ADDYITKPFEMEEL--VARVEVALRHNRQAVS--------------PATI----F---QV
DDLLVDTDNKRVQ-RGEV-IMPLTQREYELLVELVAHQDEACSRDDLLAAVWGT-DFD--
-GQPNILDVYIRNLRHKIDDHSGSKKL-IHTVRGVGYMLSANVASI------
>llact26
-----------------MTYHVLIVEDEPSISDYVKKELVFE--DYQVSTAFDGLAALEV
FEQAKPAVDVVLLDWMIPKLD-GLTVLRRMKKIQP--NTPIIFLTARDYIGDKVAGLDAG
ADDYITKPFEIEEL--LARLRLIFRKWSTS----------------RSKV----Y---EL
DYLKVDLTAHTTE-VAGK-TVNLTQREFALLSYFLEHRGIVVSRADILDDVWGM-DFD--
-GQENTVDAYVRYLRATIDLP-NHKSL-IETVRGVGYRLNGEG---------
>oeoe26
----------------MVKPIILIIEDETAIVAYLQTELKFE--DYIVLTASDGEMGLSV
FEQNSNRINVVLLDWMLPKRD-GLEVLRRIRKLNS--QVSIILMTAKSDIGDKVAALDSG
ADDYITKPFEIEEL--LARLRVTIRHQNKP----------------RPKL----Y---QV
SNLVLDLDAHRVT-RDGQ-VIDLTQREFQLLTYLIENADKTLTRDDLLDNVWGV-DFN--
-GQYNTADVYIRYLRQKIDDH-FYPKL-IHTVRSVGYVLRAK----------
>lbrev26
-----------------MKNTILLVEDEEGLASYVAKELTFE--DFDVLTATDGAAAWEI
YQQKKDRLLLVLLDWMLPKMD-GMEVLRRIRKHD---ELPVIMMTARDYLGDKVTGLDNG
ADDYITKPFEIEEL--LARIRVIQRRTAHQSG--------------LDQT----Y---HL
GDLTLVTKTRQVD-RAGD-TIQLTQREYDLLLFLMQHPGQVFTRDELLDNVWGV-DFL--
-GQQNVVDVYIGYLRNKIDVA-AAPHL-FHTVRGVGYSLKEDEAHEH-----
>lplan26
-----------------MKNTILIVEDEGSLSGYLTKELQFE--DFNVLVAANGLAAMET
YQAHQNELLLILLDWMLPKLD-GMEVLRRIRKHD---QVPVIIMTARDYVGDKVAGLDNG
ADDYITKPFEIEEL--LARIRVIQRRIENQVE--------------PNQV----Y---QL
DDVQLDTKAHRVT--NGQEEVTLTHREYDLLQFFLAHPDEVFTRDDLLDQVWGA-DFL--
-GQQNVVDVYVGYLRNKITTT-GASPL-IQTVRGVGYKLREPMSDAQK----
>saur679
------------------MTQILIVEDEQNLARFLELELTHE--NYNVDTEYDGQDGLD-
-KALSHYYDLIILDLMLPSIN-GLEICRKIRQQQ---STPIIIITAKSDTYDKVAGLDYG
ADDYIVKPFDIEEL--LARIRAILRRQP------------------QKDI----I---DV
NGITIDKNAFKVT-VNGA-EIELTKTEYDLLYLLAENKNHVMQREQILNHVWGY-NSE--
-VETNVVDVYIRYLRNKLKPY-DRDKM-IETVRGVGYVIR------------
>saga679
-----------------MGKKILIIEDEKNLARFVSLELLHE--GYDVVVETNGREGLD-
-TALEKDFDLILLDLMLPEMD-GFEITRRLQAEK---TTYIMMMTARDSVMDIVAGLDRG
ADDYIVKPFAIEEL--LARVRAIFRRQEIETKTKE-----------KGDS----G---SF
RDLSLNTHNRSAM-RGDE-EISLTKREFDLLNVLMTNMNRVMTREELLEHVWKY-DVA--
-AETNVVDVYIRYLRGKIDIP-GRESY-IQTVRGMGYVIREK----------
>gkau679
-----------------MNGRILLIEDEAGLARFLELDLKHE--GFDVHVCADGREGLE-
-LALSEQWDLILLDVMLPRLN-GMEVCRRIRAAK---STPIIMITARDSVFDRVMGLDNG
ADDYIVKPFAIEEL--LARIRALFRRVHPEA---------------NAQV----L---TF
KDLVVDVQARTVK-KGDE-FIELTKREYDLLVAFMQNINVVLTRDALLDKVWGF-DAE--
-VETNVVDVYVRYLRQKLDEH-DKERY-IQTVRGTGYVMRP-----------
>llac679
----------------MASKKILIIEDEKNLARFVSLELEHE--GYATEIKDNGRSGIE-
-EATSKDYDLILLDLMLPELD-GFEVARRLRKEK---DTPIIMMTARDSTMDRVAGLDIG
ADDYITKPFAIEEL--LARVRAFFRREEHGHAVER-----------AENT--------SF
RDLVIDKTNRTVH-RGKK-VIDLTRREYDLLLTLMQNVGDVVTREHLVSQVWGY-EEG--
-TETNVVDVYIRYLRNKIDVE-GQDSY-IQTVRGLGYVMRERK---------
>lgas679
--------------MEKIMSKILIIEDEKNLARFVELELRHE--KYETQVEGNGRKGLD-
-LALNEDFDAILLDLMLPDLN-GLEIARRVRQEK---TTPIIMMTARDSVIDRVSGLDHG
ADDYIVKPFAIEEL--LARLRAVLRRVQIEKRAMGDT-------MGVQKV----V---HF
NDLTIETANRIVH-RGDS-TVDLTKREYNLLMTLIENKNNVVTREQLLNKIWGP-ESK--
-IETNVVEVYVRYLRNKIDVP-GRPSY-IKTVRGTGYMVRTDENDEAREEAK
>ljoh679
------------------MSKILIIEDEKNLARFVELELRHE--KYETQVEGNGRKGLD-
-LALNEDFDAILLDLMLPDLN-GLEIARRVRQEK---TTPIIMMTARDSVIDRVSGLDHG
ADDYIVKPFAIEEL--LARLRAVLRRVQIEKRAMGDT-------MGVQKV----V---HF
NDLTIETANRIVH-RGDS-TVDLTKREYNLLMTLIENKNNVVTREQLLNKIWGP-ESK--
-IETNVVEVYVRYLRNKIDVP-GRPSY-IKTVRGTGYMVRTDENDEAREETK
>lbul679
------------------MPKILIVEDEKNLARFVELELQHE--GYETVVENNGRKALD-
-RALSEDFDAILLDLMLPDLN-GLEIARRVRQSK---TTPIIMMTARDSVIDRVSGLDHG
ADDYIVKPFAIEEL--LARLRAVLRRVKIEKDASKNKLP-------RQKV----V---KF
KDLTIETANRIVHRGDGK-TVDLTKREYNLLMTLIENKNNVVGRDQLLNKIWGP-ESN--
-IETNVVEVYVRYLRNKIDIP-GQPSY-IKTVRGTGYMVRDEEDNA------
>lhel679
------------------MAKILIIEDEKNLARFVELELQHE--NYETVVENNGRKGLE-
-DALNQDFDAILLDLMLPDLN-GLEIARRVRQVK---TTPIIMMTARDSVIDRVSGLDHG
ADDYIVKPFAIEEL--LARLRAVLRRVKIEKDASRVTVA-------KQKI----V---KF
KNLTIETANRIVHRGDGK-AIDLTKREYNLLMTLIENKNNVVSRDQLLNKIWGP-ESN--
-IETNVVEVYVRYLRNKIDVP-GQPSY-IKTVRGIGYMVRDEDDDQE-----
>laci679
------------------MAKILIIEDEKNLARFVELELQHE--NYETVVENNGRKGLD-
-DALAQDFDAILLDLMLPDLN-GLEIARRVRQVK---TTPIIMMTARDSVIDRVSGLDHG
ADDYIVKPFAIEEL--LARLRAVLRRVKIEKDASKVT-------VAKQKI----V---KF
KDLTIETANRIVHRGDGK-AIDLTKREYNLLMTLIENKNNVVSRDQLLNKIWGP-ESN--
-IETNVVEVYVRYLRNKIDAP-GQPSY-IKTVRGTGYMVRDEDDDQE-----
>leum679
------------------MSKVLIVEDEENLAKFVGLELKHE--GYEAETVNDGRSGLD-
-LALENDYDVILLDLMLPELN-GLEVARRLREVK---KTPIIMMTARDSVIDRVSGLDYG
ADDYLVKPFAIEEL--LARIRSLLRRIAIETETNDK----------HRSI----I---NF
KDLRIEKENRIAR-RDDQ-IINLTKREYDLLLTLVENINVVQSREQLLKEVWGF-DSE--
-VETNVVDVYIRYLRNKIDDPESKASY-IQTVRGTGYVMRS-----------
>lcit679
------------------MSKVLIVEDEENLAKFIGLELKHE--GYEVETVLDGRSGLD-
-SALENNYDVILLDLMLPELN-GLEVARRLRESK---KTPIIMMTARDSVIDRVSGLDYG
ADDYLVKPFAIEEL--LARIRSLLRRIAIETESSDK----------HRAI----I---NF
KDLRIEKENRIAR-RDDQ-IINLTKREYDLLLTLVENINVVQSREQLLKEVWGF-DSE--
-VETNVVDVYIRYLRNKIDDPESKASY-IQTVRGTGYVMRS-----------
>pepe679
------------------MSRILIIEDEKSLARFVQLELQHE--GYEVEVQSNGRTGLE-
-AALSEDFDAILLDLMLPEIN-GIEVCRRIRREK---ITPIIMMTARDSIIDRVSGLDHG
ADDYIVKPFAIEEL--LARLRAVLRRVDLETQDSTF----------HQTT----V---EF
QDIVIEKENRVVR-RNNE-VINLTKREYELLLLLMENINVVQSRETLLNKVWGV-DDG--
-VETNVVDVYIRYLRNKIDVK-GRPSY-IQTVRGTGYVMRT-----------
>lreu679
------------------MSRILIIEDEENLANFVELELKHE--GYDTDVELDGRAGLE-
-AALNQDFDVILLDLMLPELN-GIEVARRVREIK---DTPIIIMTARDSVIDRVSGLDHG
ADDYIVKPFAIEEL--LARVRALLRRISIEDGNNKE----------HQTT----V---NY
KDLTIEKENRVVR-RGDE-VINLTKREYELLLILMENINVVMSRKDLLSKVWGY-DSK--
-VETNVVDVYIRYLRNKIDRP-GEKSY-IQTVRGTGYVIRS-----------
>lfer679
------------------MSRILIIEDEENLARFVELELKHD--GYETDVELDGRQGLD-
-AALNQDFDVILLDLMLPELN-GLEVARRVREVK---DTPIIIMTARDSVIDRVSGLDHG
ADDYIVKPFAIEEL--LARVRALLRRISIEGDANSV----------HQTT----V---TY
KDLTIEKENRVVR-RGDE-VINLTKREYELLLILMENINVVMSRKELLSKVWGY-DSK--
-VETNVVDVYIRYLRNKIDRP-GEKSY-IQTVRGTGYVIRS-----------
>lsal679
------------------MSRILIIEDEKNLSRFVELELQHE--EYETEVCKNGRQGLE-
-LALDEDWDAILLDLMLPELN-GLDICRRVRQVK---NTPIIMMTARDSVIDRVSGLDHG
ADDYIVKPFAIEEL--LARLRAVLRRVELENEQNGN----------KQTT----L---TY
RDLTIEKENRVVR-RGDE-IIELTKREYELLLTLMENINVVLARDTLLKKVWGY-ETQ--
-IETNVVDVYIRYLRNKIDRP-GEDSY-IQTVRGTGYVMRS-----------
>lsei679
------------------MSKILIIEDEKNLARFVELELKHE--GYETEVHFNGRTGLE-
-AALAEDWDAILLDLMLPELN-GLEVCRRVRQVK---NTPIIMMTARDSVIDRVSGLDHG
ADDYIVKPFAIEEL--LARLRALLRRISIEGENNTA----------KQTT----I---KY
RDLVIEKENRVVR-RGDD-IIELTKREYELLLTLMENVNVVLARDVLLSKVWGY-NSD--
-VETNVVDVYVRYIRNKIDRP-GEPSY-IQTVRGTGYVMRS-----------
>lsak679
------------------MSRILIIEDEKNLARFVELELKHE--GYGTEVHFNGRTGLE-
-AALNEDWDSILLDLMLPELN-GLEVCRRVRQVK---NTPIIMMTARDSVIDRVSGLDHG
ADDYIVKPFAIEEL--LARLRALLRRIDIEGEHNAA----------KQTT----V---TY
RDLTVEKENRIVR-RGDD-IIELTKREYELLLTLMENVNVVLARDVLLSKVWGY-DSD--
-VETNVVDVYIRYLRNKIDRT-GEQSY-IQTVRGTGYVMRS-----------
>lvis679
------------------MSRILIIEDEKNLARFVELELKHE--GYETNVQFNGRTGLE-
-AALSQDFDVILLDLMLPELN-GIEVARRVREVK---STPIIMMTARDSVIDRVSGLDHG
ADDYIVKPFAIEEL--LARVRALLRRIHLEGEQKST----------KQTT----V---KF
KDLTIEKENRIVR-RGDE-VINLTKREYELLLALMENINVVLARDVLLTKVWGY-ESE--
-VETNVVDVYVRYLRNKIDVP-GQKSY-IQTVRGTGYVMRS-----------
>lpla679
------------------MSRILIIEDEKNLARFVELELKHE--GYDIQVEYNGRKGLD-
-AALAEDFDAILLDLMLPELN-GLEVCRRVREVK---NTPIIMMTARDSVIDRVSGLDHG
ADDYIVKPFAIEEL--LARLRALLRRIDLESEQQST----------KQTT----V---TY
KDLTIEKENLVVK-RGDE-VINLTKREYELLLTLMENINVVLARDVLLNKVWGY-ESE--
-VETNVVDVYIRYLRNKIDRP-GEKSY-IQTVRGTGYVIRS-----------
>tteng26
-----------------MKEKILIVEDERQIARFLQLEFEHE--GYEVKIVYDGTSGVK-
-EALEGDYDLVLLDIMLPGMD-GYEVLKKIRENS---DIPVIMLTAKYEVKDKVRGLDIG
ADDYVTKPFSIEEL--FARVRAALRKRNPSI---------------KKDV----L---KF
AGIVMDLTTHEVR-RQGV-KIDLTKKEFDLLEFLMRNANIALSREKILRSVWGY-DYY--
-GDTNVVDVYIRYLRSKIDDP-FDRKL-IHTIRGVGYSLRDGEDED------
>bsubti26
----------------MEKGHILIVEDEEKIARVLQLELEYE--GYSVTIKHNGTEGLD-
-AAAEGGYSLVLLDVMLPGLS-GLEVLRRLRKTDS--QTPVILLTARDSIPDKVTGLDIG
ANDYVTKPFEIEEL--LARIRAALRQNGTKTED-------------IGTF----L---TY
DDLRVNEKTREVR-RGDK-EVELTPREFDLLVYMLKHPQQVLTREQILSSVWGF-DYI--
-GDTNVVDVYIRYIRKKLDYP-YEKQL-IHTIRGVGYAIKG-----------
>oihey26
-----------------MAERILIVEDEQKISRVLQLELEYE--GYESEVASNGKDALN-
-KIEQENWDLVLLDIMIPQLS-GLEVLRRVRRAEN--QTPIILLTARDEVHDKVSGLDLG
ANDYITKPFQIEEL--LARVRVHLRKVVQAAN--------------DNQT----L---SV
ADLQVDLHAYEVT-RNGE-KIELTPREFNLLVCLLKNKNIVLTREQLIESVWGY-DYF--
-GDTNVVDVYIRYLRQKVDKN-FEIPI-IQTVRGVGYTIKEDKQ--------
