# Supplementary material for: Evolutionary history of the OmpR/IIIA family of signal transduction two component systems in Lactobacillaceae and Leuconostocaceae
Source: BMC Evol Biol. 2011 Feb 1;11:34. doi: 10.1186/1471-2148-11-34 (PMC3040137; doi:10.1186/1471-2148-11-34)
Supplement: Additional file 2 — Alignments. A zip file containing the alignments used in this study in either FASTA or Phylip format. Details of the sequences used in this study and the tags used to identify them in the alignment files can be found in the files IIIA-seqs.doc and OmpR-seqs.doc (MS Word). A detailed list of the alignments can be found in the file readme.doc (MS Word). [file 1471-2148-11-34-S2.ZIP › alignments/OmpR-PHO_872-muscle-gb.fasta]

>lreu934o
MSQQDDLVQQ LQAICKKEHW TYELVTTPTG LVVALEKNQI SGIWWDMTEV SLDTTIATMT
LIRSQPITVF TPRFTEHIQR KLYRAHVDDV IAFPLLLSVF RSLIQHRLWT ITTGSWEINQ
ETYTVLTPKE FQLLSYLVDH KGQVLNRDQL VNGVWGYDIL DTSRIVDIHI SHLRDKLEDD
SQLTVRGFGY KFV
>lfer934o
MTKDQTFATD LAHFCHHQHW DLDRVTTATA LVVNLEQNSY TGILWDLAAT NLDTTIATMT
LIRHQPLLVF SPNLDDRQRR KLFRAKVDDV LEKDLAHDVL RPLIEQRCWL IKIGDWEIDP
KKVRVLTRKE FQLLAFLADH QGQVLSREQL LNGVWGYDIL GSSRIVDIHV SHLRDKLEDD
SQTTVRGFGY KLE
>pepe934
VDDEPAIVTL ITYNLEQANY QVVSVDNGLD AVEIVQKGLV DFVIMDLMLP QLDGIEATKQ
IRKFDPIIML TAKTSQVDKI LGLELGADDY ITKPFSPQEL LSRIKVILRR LQAENIAIDF
KRMVVLTPNE FKLLRYLYKN ANQVLSRDQI LEKVWGYEYG GQTRIVDIHI SHLRDKLEND
PKKTIRGFGY EFV
>lmon934
VDDEASIVTL LQFNIEKAGF EVVTAEDGRT GYELALSEKP DLIVLDLMLP EMDGIEVTKK
LRQDKPILML TAKDEELDKI IGLELGADDY MTKPFSPREV VARIKAILRR ILIGDLKILP
DSYEVLTPKE FELLLFLANH RGKVFSRDQL LDTVWNYDYV GETRIVDVHV SHLRDKIELD
TKKTIRGFGY KME
>sepi934
VDDEQSIVTL LKYNLETAGY IVEVAYDGEE ALKKVETEQP ELIVLDVMLP KKDGIEVCKT
IRSDKPILML TAKDDEFDRV LGLELGADDY MTKPFSPREV VARVKAILRR IIIGSIRIRP
EFFEVLTPKE FELLLYLIER QGRVITREHM LNSVWNYEFA GDSRIVDVHI SHLRDKLEEN
PKKTVRGLGY KLE
>bcer934
VDDEEFILTL IEFNLQQAGF EVITAMDGEM ALQKATTERP DLIILDLMLP KMDGMEVCKE
LRLQRPILML TAKDDEFDKV LGLELGADDY MTKPFSPREV VARVKAILRR ITIAELKILP
EFYEALTPKE FELLVYLAKN KSRVLTRDQL LSAVWNYDFA GDTRIVDVHI SHLRDKIEQN
TKKTIRGLGY KLE
>lsal934
VDDEQAITTL LKYNLEKAGY EVKTVNNGND ALDEGLTGKY DFIILDLMLP GIDGIEITKR
IRQEKYILIL TAKDDEYDKI IGLELGADDY LTKPFSPREI VARLKAVKRR YYFGNYMVNL
DSYELLTPKE FELLVYFLRK KGRVLGREEL LNNVWGFDYI GQTRMVDMHV SHLREKIEEN
PKKTVRGFGY RFE
>lsei934
VDDEPAILTL LQYNLEAEHY QVETATDGQE ALDKVRNEPF DFIILDLMLP SLSGLDVTRK
IREDKPIMIL TAKDNETDKI VGLELGADDY VTKPFSPREI IARIKAIERR ITVGQIAIDP
ENYKALTPKE FELLVYFAQR VGKTLSRDAL LNGVWGFDYP AETRMVDIQV SHLRDKIETD
PKKTVRGFGY QME
>lsak934
VDDEPAILTL LRYNLEQEHF KVMTATDGAQ ALTMALQQKF DFIILDLMLP KLDGIAVTKK
IREAKPIMIL TAKDNETDKI VGLEVGADDY VTKPFSPREI IARIRAIERR IVVGDLSVDE
TEVIALTPKE FELLVYFMHR LNKVQSREKL LNAVWGFDYP AETRMVDIQV SHLREKIEDN
PRKTVRGFGY QLE
>leum934
VDDETAIATL LQYNLQQNGY EVTVASDGLS AYQKAKEQQF NAILLDLMLP EMDGMTVLKQ
LRQDKPIILV TAKGDEFDRV LGLELGADDY ITKPFSPREV VARLKAVLRR ISIQDLLIND
SKKTVLTPRE YDLLLYFAQR LGRVIDRETI LTAVWGYEYT GESRMVDMHI SNLRDKIESN
PKKTVRGFGY TMT
>lcit934
VDDEIAISTL LKYNLEENGY DVTVASDGQT AYDLAKQESF DAILLDLMLP VIDGMTLLKN
LRQDKPVILV TAKGDEFDRV FGLELGADDY ITKPFSPREV VARVKAVLRR IKVQNVVIDD
NKKVVLTPRE YELLLYFAHR IGRVIDRETI LTAVWGYEFT GESRMVDMHI SNLREKIETN
PKKTVRGFGY TLV
>lpla934
VDDEPAIVTL LSYNLKQAGY EVVTATDGAD ALSLGLAQSF TCILLDLMLP KLDGMEVTKK
LRQEKPIIIV TAKNDEFDKV FGLELGADDY ITKPFSPREV LARIKAVIRR MLVGDLQIDQ
NKYRVLTPKE FELLVYFVER EGRVLSRDAI LNHVWGYDYA SETRIVDIHI SHLREKIEAD
PKRTVRGFGY EFV
>lvis934
VDDEPAIVTL LQYNLEQADY QVVTAIDGEQ ALNLALHEKF DVILLDLMLP KMDGVEVTKR
LRQEKPIIMI TAKTSEFDTV FGLELGADDY ITKPFSPREV IARMKAVMRR LQVGDLTIDQ
DKFQVLTPKE FELLLFFAKR PGKVWSREQL LEGVWGFDYS GQTRMVDIHV SHLREKIEQD
PKKTVRGFGY TFE
>saga873
VEDDADIREM MLYTLQMAGF KAQGFSSSEL FWEAIQEKVP DLILLDIMLP GDDGLTILER
LRRKHPVIMT TAKGSEYDKV KGLDLGADDY LVKPFGMMEM ISRIKAVLRR IIIGNLEIDP
TNYWVLTLKE FELLVLFFRN PNRVFTRQEL LDKVWGEQFL GETRTVDVHI GTLRTKLGED
GYATVRGVGY RLE
>cther873
VEDDRSIREL IIYALKSNGY EAVGFDKAEP FYKELENKLP DLVLLDIMLP GEDGIEILKK
LKASPPVIML TAKSAEYDKV LGLDSGADDY ITKPFGIMEF LSRVKAVLRR ISVGQLTMYI
DKHVVLTFKE FELLKYLMEN AGIVLTRDKL LEEVWGYEYE GETRTLDVHI RTLRQKLGEA
GAETVRGVGY KIG
>ldel873
VEDDESIREI EMYTLESMNF KVRGFEDGQS FFKALDNSRP DLVILDLMLP DEDGSEILHR
LRSTSPVIIA SAKTAEYDKV KNLDSGADDY LTKPFGMMEM VSRVKAVLRR IEKDGIKILL
KRHEVLTLKE YGLLKLLITH PGTVFSREEI MDQIWETGFY GETRTVDVHV RTLRQKLGEA
GKETVRGVGY RYH
