# Supplementary material for: Evolutionary history of the OmpR/IIIA family of signal transduction two component systems in Lactobacillaceae and Leuconostocaceae
Source: BMC Evol Biol. 2011 Feb 1;11:34. doi: 10.1186/1471-2148-11-34 (PMC3040137; doi:10.1186/1471-2148-11-34)
Supplement: Additional file 2 — Alignments. A zip file containing the alignments used in this study in either FASTA or Phylip format. Details of the sequences used in this study and the tags used to identify them in the alignment files can be found in the files IIIA-seqs.doc and OmpR-seqs.doc (MS Word). A detailed list of the alignments can be found in the file readme.doc (MS Word). [file 1471-2148-11-34-S2.ZIP › alignments/OmpR-PHO_872-muscle.fasta]

>lreu934o
-MTKKFLLMSQQDDLVQQLQAICKKEHWTYELVTTPTGLVVALEKNQISGIWWDMTEVSL
DTTIATMTLIRSQVQG--PITVFTPRFTEHIQRKLYRAHVDDVIAFPLLLSVFRSLIQHR
LWTYHYP-----QMHSLADDNMTKNDPVITTGSWEINQETYTVT-KNDKTIALTPKEFQL
LSYLVDHKGQVLNRDQLVNGVWGYDILDTSRIVDIHISHLRDKLEDDSQHPTHLLTVRGF
GYKFV-------
>lfer934o
--------MTKDQTFATDLAHFCHHQHWDLDRVTTATALVVNLEQNSYTGILWDLAATNL
DTTIATMTLIRHQQNG--PLLVFSPNLDDRQRRKLFRAKVDDVLEKDLAHDVLRPLIEQR
CWLYQHATVADEDATTNDDDDEPIIEDRIKIGDWEIDPKKVRVT-KAGQEVSLTRKEFQL
LAFLADHQGQVLSREQLLNGVWGYDILGSSRIVDIHVSHLRDKLEDDSQKPVHLTTVRGF
GYKLE-------
>pepe934
-MSKTILVVDDEPAIVTLITYNLEQANYQVVSVDNGLDAVEIVQKGLVDFVIMDLMLPQL
DGIEATKQIRKFDEQI--PIIMLTAKTSQVDKILGLELGADDYITKPFSPQELLSRIKVI
LRRTDRA-----INLAEIDP-------TLQAENIAIDFKRMVVK-KNNEKIQLTPNEFKL
LRYLYKNANQVLSRDQILEKVWGYEYGGQTRIVDIHISHLRDKLENDPKHPQLIKTIRGF
GYEFVSKKGD--
>lmon934
--MVKILVVDDEASIVTLLQFNIEKAGFEVVTAEDGRTGYELALSEKPDLIVLDLMLPEM
DGIEVTKKLRQDKVNV--PILMLTAKDEELDKIIGLELGADDYMTKPFSPREVVARIKAI
LRRTEGK-----AEIIEELT--EDVEATILIGDLKILPDSYEVY-LQDDLLDLTPKEFEL
LLFLANHRGKVFSRDQLLDTVWNYDYVGETRIVDVHVSHLRDKIELDTKQPKYIKTIRGF
GYKMENVK----
>sepi934
-MSQKILVVDDEQSIVTLLKYNLETAGYIVEVAYDGEEALKKVETEQPELIVLDVMLPKK
DGIEVCKTIRSDKNLV--PILMLTAKDDEFDRVLGLELGADDYMTKPFSPREVVARVKAI
LRRSQFV-----NEIEKEDVD----DEDIIIGSIRIRPEFFEVY-KEDELLELTPKEFEL
LLYLIERQGRVITREHMLNSVWNYEFAGDSRIVDVHISHLRDKLEENPKQPKLIKTVRGL
GYKLERPKA---
>bcer934
-MNNRILVVDDEEFILTLIEFNLQQAGFEVITAMDGEMALQKATTERPDLIILDLMLPKM
DGMEVCKELRLQRVMT--PILMLTAKDDEFDKVLGLELGADDYMTKPFSPREVVARVKAI
LRRTKLQ-----QEEQVAEA--PD-EDSITIAELKILPEFYEAY-FQGRKLELTPKEFEL
LVYLAKNKSRVLTRDQLLSAVWNYDFAGDTRIVDVHISHLRDKIEQNTKKPTYIKTIRGL
GYKLEEPKGNE-
>lsal934
--MAKVLVVDDEQAITTLLKYNLEKAGYEVKTVNNGNDALDEGLTGKYDFIILDLMLPGI
DGIEITKRIRQEKITT--YILILTAKDDEYDKIIGLELGADDYLTKPFSPREIVARLKAV
KRRVEHY-----SDNSEKDS-----KNKYYFGNYMVNLDSYELRDKNNNLIKLTPKEFEL
LVYFLRKKGRVLGREELLNNVWGFDYIGQTRMVDMHVSHLREKIEENPKKPIFLKTVRGF
GYRFEDE-----
>lsei934
--MKKILIVDDEPAILTLLQYNLEAEHYQVETATDGQEALDKVRNEPFDFIILDLMLPSL
SGLDVTRKIREDKIQT--PIMILTAKDNETDKIVGLELGADDYVTKPFSPREIIARIKAI
ERRSQSQ---------PQTSQKPGNSDQITVGQIAIDPENYKAS-KGGKRLQLTPKEFEL
LVYFAQRVGKTLSRDALLNGVWGFDYPAETRMVDIQVSHLRDKIETDPKHPDYLKTVRGF
GYQMEAPHE---
>lsak934
--MKTILVVDDEPAILTLLRYNLEQEHFKVMTATDGAQALTMALQQKFDFIILDLMLPKL
DGIAVTKKIREAKLKT--PIMILTAKDNETDKIVGLEVGADDYVTKPFSPREIIARIRAI
ERRTTQP-----IEQPVEQA-----SETIVVGDLSVDETEVIAK-KGDHKLHLTPKEFEL
LVYFMHRLNKVQSREKLLNAVWGFDYPAETRMVDIQVSHLREKIEDNPRHPVYLKTVRGF
GYQLEDPAHDQA
>leum934
--MTKILVVDDETAIATLLQYNLQQNGYEVTVASDGLSAYQKAKEQQFNAILLDLMLPEM
DGMTVLKQLRQDKVST--PIILVTAKGDEFDRVLGLELGADDYITKPFSPREVVARLKAV
LRRSQVS-----TDTNKTD------EMVISIQDLLINDSKKTVM-KENIVLSLTPREYDL
LLYFAQRLGRVIDRETILTAVWGYEYTGESRMVDMHISNLRDKIESNPKAPKILKTVRGF
GYTMTN------
>lcit934
--MAKILVVDDEIAISTLLKYNLEENGYDVTVASDGQTAYDLAKQESFDAILLDLMLPVI
DGMTLLKNLRQDKVST--PVILVTAKGDEFDRVFGLELGADDYITKPFSPREVVARVKAV
LRRSQVD-----HQVVAE-------SDVIKVQNVVIDDNKKVVT-RDNQILTLTPREYEL
LLYFAHRIGRVIDRETILTAVWGYEFTGESRMVDMHISNLREKIETNPKSPQLLKTVRGF
GYTLVV------
>lpla934
MTMDKILVVDDEPAIVTLLSYNLKQAGYEVVTATDGADALSLGLAQSFTCILLDLMLPKL
DGMEVTKKLRQEKVQT--PIIIVTAKNDEFDKVFGLELGADDYITKPFSPREVLARIKAV
IRRTTPD-----EPVTPPAPMPPANRAVMLVGDLQIDQNKYRVA-RNGKNISLTPKEFEL
LVYFVEREGRVLSRDAILNHVWGYDYASETRIVDIHISHLREKIEADPKQPRLIRTVRGF
GYEFVGDGHA--
>lvis934
--MSRVLVVDDEPAIVTLLQYNLEQADYQVVTAIDGEQALNLALHEKFDVILLDLMLPKM
DGVEVTKRLRQEKVKT--PIIMITAKTSEFDTVFGLELGADDYITKPFSPREVIARMKAV
MRRYHEE--------EPTDTVPSQQGHRLQVGDLTIDQDKFQVK-RGNQAIELTPKEFEL
LLFFAKRPGKVWSREQLLEGVWGFDYSGQTRMVDIHVSHLREKIEQDPKHPTLLKTVRGF
GYTFEVQP----
>saga873
----MIYCVEDDADIREMMLYTLQMAGFKAQGFSSSELFWEAIQEKVPDLILLDIMLPGD
DGLTILERLRRKHQTEMIPVIMTTAKGSEYDKVKGLDLGADDYLVKPFGMMEMISRIKAV
LRRSRQV-----DS-----------KAHIIIGNLEIDPTNYWVK-RGTEKIHLTLKEFEL
LVLFFRNPNRVFTRQELLDKVWGEQFLGETRTVDVHIGTLRTKLGEDGY---LIATVRGV
GYRLEERHD---
>cther873
----MIYCVEDDRSIRELIIYALKSNGYEAVGFDKAEPFYKELENKLPDLVLLDIMLPGE
DGIEILKKLKASPKLRNIPVIMLTAKSAEYDKVLGLDSGADDYITKPFGIMEFLSRVKAV
LRRSGNV-----SN-----------SSEISVGQLTMYIDKHVVI-ADGKEVALTFKEFEL
LKYLMENAGIVLTRDKLLEEVWGYEYEGETRTLDVHIRTLRQKLGEAGA---IIETVRGV
GYKIGGKA----
>ldel873
--MTEIWCVEDDESIREIEMYTLESMNFKVRGFEDGQSFFKALDNSRPDLVILDLMLPDE
DGSEILHRLRSTSATEDLPVIIASAKTAEYDKVKNLDSGADDYLTKPFGMMEMVSRVKAV
LRRTNRK-----------------KEDKIEKDGIKILLKRHEVF-ENGHQVDLTLKEYGL
LKLLITHPGTVFSREEIMDQIWETGFYGETRTVDVHVRTLRQKLGEAGK---HIETVRGV
GYRYHEAD----
