# Supplementary material for: Evolutionary history of the OmpR/IIIA family of signal transduction two component systems in Lactobacillaceae and Leuconostocaceae
Source: BMC Evol Biol. 2011 Feb 1;11:34. doi: 10.1186/1471-2148-11-34 (PMC3040137; doi:10.1186/1471-2148-11-34)
Supplement: Additional file 2 — Alignments. A zip file containing the alignments used in this study in either FASTA or Phylip format. Details of the sequences used in this study and the tags used to identify them in the alignment files can be found in the files IIIA-seqs.doc and OmpR-seqs.doc (MS Word). A detailed list of the alignments can be found in the file readme.doc (MS Word). [file 1471-2148-11-34-S2.ZIP › alignments/OmpR-YYC-muscle-gb.fasta]

>lre:LREU_0019_21025_21732_1
caaagaaaat tttagttgtt gatgatgaaa aaccaatttc tgatatcatc aaatttaatcttgaaaaaga aggatatgaa gttgtcgtag cctatgatgg cgaagcagct ttagaacaagtagaagcaga aaatcctgat ttaattattc ttgacctaat gctgccgaag atcgatggacttgaagtggc caagcgggtt cgagctaagc ataccatgcc gattattatg gtaaccgctaaagattcgga actagataaa gtgctagggc ttgaacttgg ggccgatgat tatgttactaagccattctc caaccgcgaa ctagtagcac gagtaaaggc taatttacgg cgtcgaaaataaattcaaat tggcgacctt acgattcatc ctgaagctta caccgtaact aagcgaggcgaaaatatcaa tttaacgcat cgtgaatttg agcttctcca ttatctagct caacatattggacaagttat taaccgtgaa caccttcttc agactgtatg gggttatgac tattttggggatgttcggac agttgatgtg accgttcgtc ggcttcgtga aaagattgaa gataacccaagtcaccccca atggttaatt acccggcgtg gtgttggcta ttacctagcc tgatcagaattag
>lme:LEUM_1950_1923409_1924116_-1
tgagtaaagt attagttgtg gacgatgaaa aaccgatttc tgatattatt aaatttaacctaaccaaaga aggctacgat gtagtcaccg ctgcggatgg gcaagaagca ttagatatgtataatgatga aaatcctgat ttggttttac tagatcagat gttaccagaa gtagatggtatcgaggtttt gcgtcaaatc cgttctaagt cagatgtgcc tgtcatcatg gtgaccgctaaggatagtga gattgataag gttcttggtt tagaaatggg agccgatgat tatgtaactaaaccattttc taatcgtgaa ttggttgcac gagttaaggc taatttgcga agtcaatagtacattcactt aggtgattta gtaatccatc cccaagccta tatggtttca aaggatggtgctgatattga gttaacgcat cgtgaatttg aattattata ttatttagca caacatattggacaggtgat gacacgtgaa cacttgttac agcaagtttg gggctatgat tattttggtgacgtacgtac agtagatgtt acggttcgac gattacgtga gaaaattgaa gacaatcctagccatcctaa ttggctagca acacgccgtg gcgtcggata ttatttaccc atcagaagaataa
>lpl:LP_0036_37770_38477_1
tgaaaaaaat cttagtagtt gatgatgaaa agcccatctc tgatatcatg aaatttaatctgaccaaaga aggctatgaa gttcacgttg cagctgacgg agaggaagcc ttacaaaaagtggatgaagt ccaccctgat ttgattttgt tagatttgat gttgcctaag atggatggcttggaagttgc tcgacaagta cggaagaact atgatatgcc aattatcatg gtaacggcaaaggactctga attagacaag gtgttgggct tggaactggg cgcggacgac tatgtgaccaaaccgttctc aaaccgggaa ctcgtggctc gagtcaaagc aaatctgcgg cggcgaagaaaaattgaaat tggcgatctg gtgattcatc cagaagctta tatggtttcc aaacgcggtgaaaacatcga attaacgcac cgtgaatttg aactgttaca ttacttagcc caacatatcggccaagtcat gacgcgggaa cacttgttgc agacggtctg gggctatgat tactttggtgatgtccggac agttgatgtg accgtgcggc ggttacgtga aaaagttgaa gataacccgagtcatccaaa atggctggtg acgcggcggg gcgtgggtta ctatctcccc tgaaaatgagtag
>ooe:OEOE_0105_97963_98676_1
tgagcaaaat tcttgttgtc gacgatgaga agccaatttc agacgttatc aaatttaatttacaaaaaga aggttacgat gtcgtgacag cttttgacgg gcgggaagct ttggaagtttttgcttccga gaatccagac cttgttttgc tggaccaaat gcttccggaa atcgagggaactgaggttct tcgtcaaatt cgttccaact cttcgacgcc ggtaattatt gtaacggcaaaagacagtga gatcgataaa gttgtcggcc ttgaaatggg cgctgatgat tatgtgaccaaacctttttc aaatcgtgaa ttagttgctc gtgttaaggc taatttacgt cgccgatcattcattaaagt tgccgatttg atcattcgac cggatgccta tacggttact aaaaacggaattgatctcga tttaactcat cgtgagtttg accttcttca ttatctggcc cgccgtcccggacaagtgct gactcgtgag gccctcttga ccgaggtatg gggctttgat tactttggcgatgttcggac ggtcgatgtg actgttcgcc gtttgcgcga aaaagttgag gactcgcccagccgtcctga aattttaatg actaaacgcg gtgttggtta tttcattaga tagtgttcattaa
>lfe:LAF_0015_16335_17042_1
ccaagaaagt tttggttgtt gacgatgaaa aaccgatttc ggatatcatt aagtttaacctagaaaagga gggctatgaa gtcgtcgtgg cttacgacgg ggaagaggcc ctgcaaaaggtcgaaagcga gtcaccggat ctgatcgtct tagacctgat gctgcccaaa attgacggcctggaagtggc taagcaggtg cgggctaagc gttcgacgcc aatcatcatg gtaacggctaaggattcgga actcgataag gttttgggcc ttgagttggg ggccgacgat tacgttaccaagccgttttc taaccgtgag ctagtggccc gggttaaggc taacctgcgc cgccgaccggacatcaaggt gggggatttg accatccacc cggacgccta cacggtcacc aagcggggcgaaaacatcaa cctgacccac cgggagttcg agctcttgca ctacctcgcc caacacattggccaggtcat caaccgggag cacctcttgc aaacggtgtg gggctacgat tactttggtgacgtccggac cgttgacgta acggtgcgcc ggttgcgtga aaaaatcgaa gataacccgagtcaccccca gtggctgatc acgcggcggg gggtcggtta ctacctagcc gaatcaggattaa
>lci:LCK_00185_190604_191311_1
tgagtaaaat tttggttgtg gatgacgaga agccaatctc ggatatcatc aagtttaatttaacaaaaga aggctacgat gtaattacag ccgccgatgg tcaagaagct ttagcactttttaacgatga aaaacctgat cttgtgttac tggatcagat gttaccagag attgatggtgttgaagtctt gagacaaatt cgttctaaat cagaaacacc agtaatcatg gtaactgcaaaagactctga aattgataaa gttttaggct tagaaatggg tgctgatgat tacgttacaaaacctttttc taatcgtgag ttagtggcgc gtgttaaggc taatttgcgt agccgttcataaattgcgct gggtgattta actatccatc cgcaagctta tatggtgtct aaggcaggccaagatattga attaactcat cgtgagtttg aattactcta ttacttagca caacatattgggcaagtcat gacccgtgag catcttttac agcaagtctg gggctatgat tattttggcgatgtgcgaac tgttgatgtt acggttcgtc gtctacgtga aaaaatagaa gacaatcctagtcatccaaa ttggttggct acacgtcgtg gtgttggtta ctatctaacc cgacgctgaataa
>lbr:LVIS_0029_32160_32876_1
ctaagaaaat tctcgttgtt gatgatgaaa agccgatttc tgatattatg aaatttaacctcgaaaaaga ggggtatgaa gtagcggttg cctacgatgg tgaagcagcg gtgcaagccgttgaagaaga cgtccccgac ttagtgatcc tagatttgat gttgccaaag attgatggactagaagttgc tcgtgagatt cgtaagaagc atgacatgcc gattatcatg gtcacggctaaggattctga attggataag gtcttgggac tagaattggg tgccgacgat tatgtgaccaagccattttc taatcgagaa ttagtggcgc gggttaaggc taacttacgg cggcccagaaaaattgagat tggcgatttg acgattcatc cagaggctta ctctgtttct aagcggggtgccaacatcga gttgacccac cgtgaatttg aattgctcca ttatctagcc caacatattgggcaagttat gacgcgagaa cacttactac aaacggtgtg gggttatgac tactttggtgatgtgcgaac ggtggacgtc acagtccggc ggttacggga aaagattgaa gatagcccgagtcacccaac gtggttagtg acgcgtcgtg gggtcggtta ctacttaccc agattccgatcaa
>lsl:LSL_0035_43139_43849_1
tgaaaaagat acttgtagta gatgatgaaa aacccatctc agatatcgtg aaatttaatttaaccaaaga aggttatgat gtttatacag cctatgatgg tgaagaagct ttacaacaagttaaagaagt agaaccagac ttgattttac ttgacttgat gttgccaaaa attgatggcttagaagtagc tcgtgaagtt cgtaagacac atgacatgcc aatcattatg gtaacagccaaggattctga aattgataag gttctaggtt tggaattagg tgcagatgac tatgtaactaaacctttctc taaccgtgaa ttagtagctc gtgttaaggc taatttacgc cgtcgacaagaaattactgt tggtgatttg acaattcatc cagaagcata cactgtatct aagaatggtcaaagaattga attaactcat cgcgaatttg agttattaca ttacttagct caacatctaggtcaagttat gacgcgtgaa catttgttac aaacagtttg gggatatgac tactttggtgatgtgcgtac tgtggacgta acagttcgtc gtttaagaga aaagattgaa gataatcctagtcgtccaac ttggttagtg acacgtcgtg gtgtaggtta ttatttaccc tgaagttgaatag
>lca:LSEI_2808_2791109_2791822_-1
cgaaaaaaat cctggtcgtt gacgatgaga agcctatctc tgatatcgtc aagtttaatttggataaaga aggttacgat gtcgtaaccg cttatgatgg cgaagaagcc ttgaaaaaagtcgaagcaga gtcacccgac ttaattttac ttgatctgat gttaccaaaa attgatgggcttgaagtcgc ccgacaaatt cgtaaagaac atgacacccc aattattatg ctgacagctaaggactcaga aattgataaa gtgctcgggt tggaactcgg tgctgacgat tacgtcaccaaaccattttc caatcgtgaa ctggtggcac gtgtcaaagc taacttgcgc cgaagaagcaaattagaagt cggagatcta acgattcacc ccgatgccta tacagtctct aaacgcggtgaaaacatcga attaacccac cgtgaatttg agctgctgca ctaccttgct cgacaccttgggcaggtcat gacccgtgag catctgctgc aaaccgtttg gggctacgat tactttggcgatgtccgcac cgtcgatgtg accgtccgcc gtctgcgtga aaaaatcgaa gacaacccgtctcaccctga atggctggtg actcgacgcg gtgtcggtta ctatctgccc cgatgctgaataa
>lac:LBA0078_79913_80629_1
caaaaaaaat tctcgtcgtc gacgatgaaa agcctatttc cgatattatc aaatttaatttaactaagga aggctttgac gtcgacactg cctatgatgg cgaagaagct gttaaaaaagttgacgaata cgacccagat ctaatgatct tggatttaat gttgccaaaa aaggatggactagaggttgc tcgtgaagtc cgtcaaacgc atgatatgcc aattattatg gtaactgcaaaagatactga aatcgataaa gttttaggac tcgaaatggg tgcggatgat tacgtaactaaaccattttc taaccgtgaa ttagttgctc gggttaaggc taacttacgt cgccgaagaaccattaagat cggtaatttg gttatcatgc ctgatgccta tattgtagaa aagaatggtaagaagattga acttacacat cgtgaatttg aacttcttta ctatttagct caacatatgggccaagttat gacacgtgaa catttattac aaactgtttg gggttatgac tactttggtgatgtacgtac tgttgatgta actgttcacc gtttgagaga aaagattgag gataacccaattcaacctca aattttggtt actcgtcgtg gtgtcggcta ctatgtaacc aagtgaaggataa
>ppe:PEPE_1797_1776648_1777349_-1
tgccaaagat tttagtagta gatgatgaaa aaccgatttc tgacatagtt aagtttaatttagataaaga aggatacgat gtagttactg catatgatgg tgaggaagct cttgcccaagtcgaagaaga aaagcccgac ttgattctgc ttgatttgat gttaccaaaa attgatggattagaggttgc gcgccaagta agagcaaaac ataatattcc aatcatcatg gtaacagctaaggattcaga attagacaag gttgttggac ttgagcttgg tgcggatgat tacgttactaagccattttc taaccgtgaa ctagtggcgc gggtaaaagc caaccttcgt cgtcactgttaaattaaaat tggaccttta gtgattaatt cagattcata ctcagtgact cgtgatgggatgcaattaga tttgacccat cgtgaatttg aacttttaca ttatttggct caacatacgggccaagtgat gactcgtgaa catcttcttc aaacggtttg gggatatgat tattttggggacgttcgtac agtggatgtt accgtacgtc gtttgcgcga aaaaattgaa gaaaccccaggaaaccctca aattttggtt acacgtcgtg gagtgggata ctatttaccc agaaaatgattaa
>ldb:LDB0135_111702_112430_1
ctaaaaaaat tctcgtcgtt gacgacgaaa agccgatttc cgatatcatc aagttcaacttgatcaaaga gggttttgat gtagagaccg cttatgacgg cgaggaagct gtcgagaaggttgaagaata caaccctgac ttattgattt tagacttaat gcttccgaag aaagacgggctggaagtagc ccgggaagtc cgccagaccc atgacatgcc gatcatcatg gttactgccaagggcggtga gatcgacaag gtcctcggcc tggaaatggg ggcggacgac tacgtaaccaagcctttctc caaccgtgag ctggtggccc gggtcaaggc caatttgcgc cgcccagaaggaatccagat cggcaacctg ctgatcaagc cggatgccta cctggttgaa aagaacggggaaaagatcga actgacccac cgggaattcg agctgctcta ctacatggcc cagcacatggaccaggttat gaccagagag cacctcttgc agacggtctg gggctacgac tactttggcgacgtccggac ggttgacgtt acggttcacc gcttgcggga aaagatcgag gacaacccggtccggccgaa gattttggtt acccggcggg gagtcggcta ctttgtcaca aacagaagaataa
>ljo:LJ0065_87816_88523_1
caaagaagat tttagtcgtt gacgatgaaa aaccaatttc tgacattatt aaatttaatctgactaagga aggctttgat gtcgacactg catacgacgg cgaagaagct gttaaaaaagttgaggaata taatcccgat ttaatgattc ttgacttgat gttaccaaaa aaagacggcttagaggttgc acgtgaagtg cgccaaactc atgatatgcc aattattatg gtaacggctaaagacactga gattgataag gtgttaggtc ttgaaatggg agcagatgat tatgttactaagcctttttc taaccgagaa ttagttgcta gagtaaaggc aaacttgcgt agacgatgatgaattaccat tggcaatctt gtgattatgc ctgaagctta tatggttgaa aaaaatggtgaaaaaattga attaacgcat cgtgaatttg aattacttca ttatttagca cagcatatgggacaagtaat gactagagag catttattac aaaccgtttg gggctatgat tattttggagatgttagaac tgtggatgta actgtgcgac gcttacggga aaagatcgaa gacaatccaagttcaccaac gattttagtt accagacgtg gagtaggata ttacgttacc atcagatgaataa
>lbu:LBUL_0111_106805_107533_1
ctaaaaaaat tctcgtcgtt gacgacgaaa agccgatttc cgatatcatc aagttcaacttgatcaaaga gggttttgat gtagagaccg cttatgacgg cgaggaagct gtcgagaaggttgaagaatg caaccctgac ttattgattt tagacttaat gcttccgaag aaagacgggctggaagtagc ccgggaggtc cgccagaccc atgacatgcc gatcatcatg gttactgccaagggcggtga gatcgacaag gtcctcggcc tggaaatggg ggcggacgac tacgtaaccaagcctttctc caaccgtgag ctggtggccc gggtcaaggc caatttgcgc cgcccagaaggaatccagat cggcaacctg ctgatcaagc cggatgccta cctggttgaa aagaacggggaaaagatcga actgacccac cgggaattcg agctgctcta ctacatggcc cagcacatggaccaggttat gaccagagag cacctcttgc agacggtctg gggctacgac tactttggcgacgtccggac ggttgacgtt acggttcacc gcttgcggga aaagatcgag gacaacccggtccggccgaa gattttggtt acccggcggg gagtcggcta ctttgtcaca aacagaagaataa
>lsa:LSA0077_72438_73151_1
ctaaaaaaat attggtagtt gatgatgaaa aacccatctc ggatatcgtt aagtttaatctaacgaaaga gggctatgat gtttacacag cttatgatgg ggaagaagca ctacaacaagtagaagaagt tgtccctgac ttaattctat tagatttgat gttacctaag gttgacggtcttgaagtcgc tcgccaggta cgcaaatcac acgatatgcc aattattatg gtaacagctaaagattcaga aattgataaa gtgattgggc tagaattagg cgctgatgat tatgtcacaaaacctttttc caatcgtgaa ttggttgccc gtgttaaagc aaatttaaga cgccgaggaaaaattaacat tggcgacctc acgattcacc cagaagctta tattgtgtct aaacggggcacgaagattga attaacgcat cgtgaattcg aattattaca ttacttagcc aaacatattgggcaagtaat gacgcgtgaa catttattac aaacagtttg gggttatgac tattttggtgatgtgcgcac agtagatgtc acagtccgtc gtttacgtga gaagattgaa gataatcctagtcatccaga atggttagta acgcgtcgtg gtgttggtta ttatttaacc tgagcaggagtaa
>lhe:LHV_0095_101415_102131_1
caaaaaagat tctcgtcgtc gacgatgaaa agccgatttc tgatatcatt aaatttaatttaactaagga aggcttcgat gtcgacactg cctatgatgg cgaagaagct gttaagaaagttgacgaata cgatccagac ttaatgatcc tggatttgat gttaccaaag aaagatggactcgaggttgc tcgtgaagtt cgtcaaacgc acgatatgcc aattatcatg gtaacagctaaagatactga aattgataaa gtacttggtc tagaaatggg tgccgatgac tatgtcactaagcctttctc taatagagaa ttagttgccc gcgttaaggc taacttgcgc cgtcgacgatacattaagat cggtaacttg gttatcatgc cagatgccta tatcgttgaa aaagatggtcagaagattga gcttactcac cgtgaatttg agcttcttta ctacttagct caacatatggggcaagttat gactcgtgaa caccttttac aaactgtttg gggctatgac tactttggcgatgtgcgtac agtagacgta actgttcacc gtttgagaga aaagattgaa gacaacccaatccaacctca agttttggtt actcgtcgtg gtgtaggata ttacgtaacc aagtgaaggttaa
>lga:LGAS_0064_78181_78888_1
caaaaaagat tttagtcgtt gacgatgaaa aaccaatttc tgacattatt aaatttaacttgactaagga aggctttgat gtcgacactg cttatgacgg cgaagaagcg gttaaaaaagttgatgaata tgatccagac ttgatgattc tagatctaat gttgcctaaa aaagatggcctagaagttgc acgggaagta cgtcaaactc acgatatgcc aattattatg gtaactgcgaaagatactga aattgataag gtattaggac ttgagatggg tgcagatgac tatgttactaagcctttctc taatcgagaa ctagttgcta gagtaaaggc aaacctacgt agacgatgatgaattactat tagcaatttg gtaattatgc ctgaagccta tatggtagaa aaaaatggcgaaaaaattga attaacacat cgtgaatttg aattacttca ttatctagct cagcatatgggtcaagtgat gactagggaa cacttgctgc aaaccgtttg gggctatgat tacttcggggatgttagaac tgttgacgta actgttagac gtttacgtga aaaaatcgaa gataatccgagttcgccaac aattttagtt acacggcgtg gagtaggata ttacgttacc atcagatgaataa
