# Supplementary material for: Evolutionary history of the OmpR/IIIA family of signal transduction two component systems in Lactobacillaceae and Leuconostocaceae
Source: BMC Evol Biol. 2011 Feb 1;11:34. doi: 10.1186/1471-2148-11-34 (PMC3040137; doi:10.1186/1471-2148-11-34)
Supplement: Additional file 2 — Alignments. A zip file containing the alignments used in this study in either FASTA or Phylip format. Details of the sequences used in this study and the tags used to identify them in the alignment files can be found in the files IIIA-seqs.doc and OmpR-seqs.doc (MS Word). A detailed list of the alignments can be found in the file readme.doc (MS Word). [file 1471-2148-11-34-S2.ZIP › alignments/YCLs-muscle-gb.fasta]

>bsub042
IKSWLLSKFH VKRLREATDK VASGDYEIGV LASDFNIMAE IERLEKRRRQ FIADVSHELK
TPLTTINGLV EGLNSHTPED KKDKCFSLIS EETKRMLRLV KENLDYEKIR SQQILNKLDV
PLIEVFEIVK EHLQQQAEEK QNVHADYDRF IQILVNITKN SIQFTNGDII EDTGIGIPKE
DIEHIWERFY KADISREYGL GLSIVRQLVE MHQGTVEIKS EEGKGTKFII RLP
>lmon042
FKSAILSKLQ VNRLRAATKD VIQGNYEIGA LAIDFNKMTE IERQEKRRRQ FIADVSHEMR
TPLTTISGLT EGLVNDIPKS ETDRCIALID TEARRLTKLV NENLDYEKIR SNKILQKTRF
NGKEFLELIK EQLDYVASEK GNIYADYDRL TQVFINIVKN SVQFTNGQII TDTGIGMNTE
ELEQIWERFY KADMSRESGI GLSIVKQLIE YHDGSITVTS EPNKGTSFTI RLP
>lbul042
MKNFILAYYQ TGRLSLAARK VADGDLEIDD LAENFNEMVE VKAQEERRDQ FMQDVAHEMR
TPLTTINGLL EGMKYDAPEE SIPESIDLMS RETKRLIRLV NENLDYEKIR SGKIMMKSQF
NAWTIMNDVQ QQLTQNAAKN GDVYADQDRF KQMLVNLTQN AIQFTNGTIV QDTGIGMTQE
QSKYIFERFY KADPARESGL GLSIVLSLVR QHGGEIKVIS KPHEGSTFMI TLF
>ljoh042
MKSFILSYYI SRKLSNATKK VAQGDFEIDD LARNFNIMVE IKAQEKRREQ FMADAAHEMR
TPLTTINGLL EGFEYDAPEE AKPKSIALMH SETKRLIRLV NENLDYEKIR NNKILIQSKF
NATEVLANLL TQMKQKAAQK NDVYADKDRF TQIMVNLVQN ALQFTNGKII ADTGIGMNKK
QMKYIFERFY KADPSRESGL GLSIVLSLIK QHGGKINVDS EPGKGATFTV TLY
>lgas042
MKSFILSYYI SRKLSSATKK VAQGDFEIDD LARNFNIMVE IKAQEKRREQ FMADAAHEMR
TPLTTINGLL EGFEYDAPEE AKPKSIALMH SETKRLIRLV NENLDYEKIR NNKILIQSRF
NATEVLTNLL TQMKQKAIQK NDVYADKDRF TQIMVNLVQN ALQFTNGKII ADTGIGMSQK
QMKYIFERFY KADPSRESGL GLSIVLSLIK QHGGKIDVDS EPGKGAKFTV TLY
>lhel042
MKSFIISYYS TKRLSRATQK VALGNFEIDQ LAENFNKMVE VRAQENRRDQ FMADAAHEMR
TPLTTINGIL EGLQYDAPEE SKPKSIDLMQ RETKRLVRLV NENLDYEKIR NNQILIKTDF
DAMPILRDLK SQLKQNAGKA NDIYADRDRF TQVMVNLVQN AIQFTDGQIV KDNGIGMSKD
QTKYIFERFF KADPSRESGL GLAIVSSLIK QHGGKVKVDS EPGKGSTFTI IFY
>laci042
MKSFIISYYS TKRLSRATQK VASGNFEIDQ LAENFNQMVE VKAQENRRDQ FMADAAHEMR
TPLTTINGIL EGLQYDAPEE SKPKSIALMQ RETKRLIRLV NENLDYEKIR NNQILIKTNF
NATPVLLDLK SQLMQNAKKA GDIYANRDRF TQVMVNLVQN AIQFTDGKIV KDNGIGMSDD
QIKYIFERFF KADPSRESGL GLAIVSSLIK QHGGKITVDS KPGQGATFTV TFY
>pepe042
MKSYFLSRYL VRRIREAAHK VTEGNFEIGE LTNDFNIMTE IKRQEERRRA FMADAAHEMR
TPLTTINGIL EGLEYDAPED SKEESVHLMQ RETKRLIRLV NDNLDYERLR TNKILNRHQI
NLKQATQRIS KQLAKKAKLE NDVYADTDRL IQILFNIIQN GIQFTNGKII SDNGIGMTEE
QIKNIWERYY KADASRESGL GMAIVHELMQ VHGGQITVES TPEKGTTFKL HFP
>lsal042
MKSIIIAHFL TKKLRNATDL VAAGNFELDK LTLDFNSMVE IKRQEERRRQ FFADAAHEMR
TPLTTINGLL EGLAYDAPEE SKEKSIELMR NETKRLIRLV NENLDYEKIR SGQILSKTEF
DVVQVLNNII KQLRNKAEQV GDVYADYDRL VQIIFNITQN AIQFTNGVII SDNGIGMNEE
QLRNIWERYY KADPSRESGL GLSIVHQLMQ LHQGSVTVES KEGKGTTFTL RFP
>lreu042
MKSYFLARSI TKRLRMATHQ IAQGNYEVAD LGRSFNQMTE IRRQEERRRQ FMANAAHEMR
TPLTTINGIL EGLQYDAPEE DKKHSIQLMQ NDTRRLIRLV NDNLDYEKIR TNQIMERKVF
DASAVLENLR EQLAKKAKEK KDVYADYDRF VQIMFNIIQN AIQFTNGIIV QDNGIGMTPE
QLENIWERYY KADRSRESGL GLAIVRQLVL LHGGKIDVKS QYGKGTTFTI FFP
>lfer042
MRSYMIARSL TKRLNTATHL VAQGNYELDE LSANFNQMVE IRRQEERRKQ FMADAAHEMR
TPLTTINGLL EGLAYDAPEE DKMHSIQLMQ NDTKRLIRLV NDNLNYEKIR TNQIMERKVF
DAAAVLENLR EQLRKKAAAN KDVYADYDRF VQIMFNIIQN AIQFTGGQIV ADTGIGMTEE
QVQNIWERFY KADRSRESGL GMAIVRQLVE LHGGKIDVDS TYGQGTTFTV FFP
>lvis042
MKSYILARYY TSRLRKATNQ VAKGNYEIDD LINDFNGMTE IQRQEERRRE FMANASHEMR
TPLTTINGLL EGLAYDAPEE SKEESIELMR SETSRLIRLV NENLDYEKIR SNQILNLHEF
NAVDALHNIV EQLKQKADDS GNVYADYDRF VQVMFNITQN AIQFTNGTIV ADTGMGMSDE
QLKNIWERYY KADPSRESGL GLSIVHQLVQ LHHGKISVTS KEGVGTTFTV IFP
>lpla042
MKSYILARYS VRRLRYATHS VANGDFEIDD LADDFNGMVE IKRQEKRRRE FMADAAHEMR
TPLTTINGIL EGLAYDAPEE DKGHSIELMQ NETKRLIRLV NENLDYEKIR TGQILNKTNF
DGAEVLHNLV EQLTKKAAAA DDVWADYDRF VQVLFNIMQN AIQFSANVII QDHGIGMTPD
QVKNIWERYY KADPSRESGL GLAISHQLVQ QHGGSIKVDS VENEGTCFTV TFP
>lsak042
MKSYVLARYQ IYRLRNATHL VAEGDFELDD LATDFNEMVE IKRQEDRRRQ FMADVAHEMR
TPLTTVKGLL EGLAYDAPEE MREKSISLMQ NETNRLIRLV NENLDYEKIR TNQILNQQTF
NAVEALQNIQ EQLQKKAADA GDIYADYDRF VQVMFNIMQN AIQFTNGQIV SDTGIGMTSE
QVKNIWERYY KADPSRESGL GLAIVHQLVQ LHHGTIEVQS EPDQGTTFIL TFP
>lsei042
MKSYFIASYQ VRRLRRATHQ VAEGNYEVAE LADDFRDMVE IQRQEDRRRQ FMADAAHEMR
TPLTTINGLL EGLAYDAPEE SKGKSIELMR NETNRLIRLV NENLDYEKIR TNQILSKQTF
NARTDLDNIA EQLAQKSEEA GDTYADHDRF VQILFNIVQN AVQFTNGQII SDTGIGMSKD
QMKNIWERYY KADPSRESGL GMAIVHQLMG QHGGTIHVDS TLGKGTTFTL TFP
>saga772
KLMWYGSYHL TKPISHIVSN VADGDFELDE LSESINQMIS LSHMDHMRKD FITNVSHELK
TPIAAVANIV ELLQDPEDEE TQSELLGLVK TESLRLTRLC DTMLQMSRVD NQETGELSSV
RVDEQIRQAM ISLTERWQAK RIVYSNSDLL MQVWINLLDN AIKYSIVDLI SDKGRGISQY
DVQHIFDKFY QADQSHGNGL GLAIVKRIIV LCKGRISVSS QLEIGTEFCV ELP
>cbot042
KGYYFSQRII IRPINYVADK ISKGEVEIGA LASSFNSMAS IEQVESNRRL FISNVSHEIR
SPITSIKGFI GGILDGIPEE KQNYYLKLTY EEIQRLTRLI NDLLDLSAIE EGHLLNLEEI
DLNEIIRASV IKFETKIRDK KLVVADKDRL TQVVINVLDN AIKYAGGNVI FNDGPVISDE
DIKHIWDRFY KADKARSTGL GLSIVRSILT QHGEDIWVNN SPEGGVTFNF TIK
>tten042
NRSFILISYT SNRMSLAARE IAKGNFEIGD LARSFNVMAE LAQLEDMRKE FVANVSHELR
SPITSIQGYI DGILDGTPKE KTYDYLKVVQ EETRRMSRLI NDLLEMTKLE SGEFLNRTEF
DINELIRICI IKFEKRIVEK DLVFADRDKI EQVLTNLIDN AIKFSKGIIV KDNGIGISPE
DLEHIWERFY KADKSRGAGL GLYIVKKIIE AHKEEIWAES ELKKGTSFTF TLP
>bcer772
MKIWTLIGIL MRPIIEPIQK IAKGDFEIGV LVKSINDMTE LNTMEKMRQE FVSNVSHEIQ
SPLTSIKGFA RALQDDNSEE KRKHYLTIIE TETTRLSKLS QNLLKLTLLE SEEYPERVSY
RLDQQLKQIV LNSEPLWAEK EIVIADQESM SQVWINLIHN SIKFTGGTII RDSGIGISEE
QKQHIFERFY KADSSRGSGL GLAIVKKVLD LHHGEIKVES EEGKGTEFIV RMP
>aorem772
MKIALFSKKA VENLTSAARE VAKGNFEIGQ LTKNFNTMVE LKGIEYLRKD FINSVSHEFK
TPIASIQGFA KLLQSEGSEE ERQEYARIIV EETSRLSRLS SNILRLSKLE NQDIAEKKKF
DLDEQIRKSI LLLEPEWNKK NIFVGDEELL QQVWINLIGN AIKFSNGNII RDEGMGMSED
VQTRIFEKFY QGDKAHGNGL GLSIVKKIVD ICGGRIFVKS ASGKGTTFIV ELP
>cklu772
MKRWIKYTAY TKPIGHAARK VAVGDFEMEL LIDDFNKMVE LATIETLKGD FISNISHEIK
TPLSVIQSYA TVLHNGNSEE RRQEYLETIL ESTRKLSALI TNILRLNKLE NQEIIHGETY
SLDEQLRCCI LALEEKFEEK SIITTDESLL EIVWNNLLTN AIKFTGGSVI SDSGCGMDEE
TIRRIFDRFY QGDTSHGYGL GLALVKRIIA LVDGNITVKS KLGNGTIFMV TIK
>oeoe772
MRAFRRYRDF DKPLSQGANQ VANGDFYLDI LFEDFNLMVE LGSTETLKSN FISNVSHEFK
APLAVIQGYA NSLNDDSSVK ERQKYLRAIV EATNNLASLV TNILRLNKLE NQNMTKLSYF
DLSRQLADCA LQLEPNWEKK EIILADEDML AIVWNNLLNN AIKFTKGKVV VDSGIGMESS
VIDHVFEQFY QGETSHGNGL GLAMAKKIIS LSNGTISVQS KVNLGMTFSV WLP
>leuc772
MKSYQKHVLF DQPLNEATRQ VAQGDFDLDY VFENFNLMIE LGSTETLKND FIANVSHEFK
APLAVIRSYA EALKNETDEE QRDMYTQIIV DETDKMATMV TNVLKLSKIE NQALPHIKKY
NVSRQLVETL LNFEKIWASH NIIAADPEMM ELVWQNLLSN AFKFVDGQVV RDNGEGMDHN
TLNRIFDKFY QGETSHGNGL GLSLVNRIVT LMQGSISVES KLGKGSAFTV WLP
