# Supplementary material for: Evolutionary history of the OmpR/IIIA family of signal transduction two component systems in Lactobacillaceae and Leuconostocaceae
Source: BMC Evol Biol. 2011 Feb 1;11:34. doi: 10.1186/1471-2148-11-34 (PMC3040137; doi:10.1186/1471-2148-11-34)
Supplement: Additional file 2 — Alignments. A zip file containing the alignments used in this study in either FASTA or Phylip format. Details of the sequences used in this study and the tags used to identify them in the alignment files can be found in the files IIIA-seqs.doc and OmpR-seqs.doc (MS Word). A detailed list of the alignments can be found in the file readme.doc (MS Word). [file 1471-2148-11-34-S2.ZIP › alignments/YCLs-muscle.fasta]

>bsub042
--MMKIKYLYQLLLSHISILILAFVIIISLFSHFVKEFAYQNKVEELTSYAVQIANE---
-----------FQSGQVDMRRLYPYQDILSTRKTQFIIF-NEEQQPYFLPEGF-------
-----HHPPREQLKKSEWNKLKKGQTVTI--------------------------RADGR
FDDEVS------LVAQPIF-----VQNEFKGAVLLISPISGVEQMVNQVNLYMFYAVIST
LVIT---ILVSWLLSKFHVKR----IQ-KLREATDKVASGDYD--IHL----ENSYGD--
------EIGVLASDFNIMAKKLKQSRDEIERLEKRRRQFIADVSHELKTPLTTINGLVEG
LNSHTIPEDKKDKCFSLISEETKRMLRLVKENLDYEKIRSQQITLNKLDVPLIEVFEIVK
EHLQQQAEEKQNKLMIQVEDH-VIVHADYDRFIQILVNITKNSIQFTQ-NGDIWLRGME-
GYKETIIEIEDTGIGIPKEDIEHIWERFYKADISRTNT-AYGEYGLGLSIVRQLVEMHQG
TVEIKSEEGKGTKFIIRLPLTAKQQ--------------
>lmon042
MKQMKFKYAYQLFFTQFIILLIACIMIGVLVSHSLKDYFYQSQVDDLTSYGQTISRDIR-
-----------YSPQDATMQVLNTYQRILDVKKIHYTIK-NANDETIY-PTQM-------
---NQPLPKDFSISADDKKKLESGETVSK--------------------------KIDNR
FNKEMT------IVYVPIM-----NGDKFVGSIVLNSPISGTEQVIGTINRYMFYTILLS
ITVA---LILSAILSKLQVNR----IN-KLRAATKDVIQGNYN--ARL----KENNFD--
------EIGALAIDFNKMTQTLETSQEEIERQEKRRRQFIADVSHEMRTPLTTISGLTEG
LVNDIIPKSETDRCIALIDTEARRLTKLVNENLDYEKIRSNKIKLQKTRFNGKEFLELIK
EQLDYVASEKGNTITVAIDKD-MAIYADYDRLTQVFINIVKNSVQFTE-NGQITLTGTQ-
DYKESVLTITDTGIGMNTEELEQIWERFYKADMSRTNT-AFGESGIGLSIVKQLIEYHDG
SITVTSEPNKGTSFTIRLPFFQDNEQ-------------
>lbul042
-----MKLIYQHILSFLIVILTSVMIIGFSTINYQKEQAYQSNYTRLESYAENLSTLQLY
SK----KTQSKNSPPFFSADFLQKFSFVMRDENLKLFLM-DKNFKTTY-PLGG-------
-----YDI----LKKSAKSMLKKGQVVRIKDDHSSEQQDLAPKVQGRVKRDGLRKRINRL
FAAESY-----TWVVVPQV-QGSGSNKKVVGAIMIGSRVKDVLQTVSQAKANLARALVIT
FVVS---LILNFILAYYQTGR----IK-KLSLAARKVADGDLD--VQV----DHRHAD--
------EIDDLAENFNEMVRSLKASNEEVKAQEERRDQFMQDVAHEMRTPLTTINGLLEG
MKYDAIPEESIPESIDLMSRETKRLIRLVNENLDYEKIRSGKIQMMKSQFNAWTIMNDVQ
QQLTQNAAKNGDKIILDAPED-LPVYADQDRFKQMLVNLTQNAIQFTN-NGTITLRGRR-
FQHGATFSVQDTGIGMTQEQSKYIFERFYKADPARARYGGTGESGLGLSIVLSLVRQHGG
EIKVISKPHEGSTFMITLFDQGHEKHYDKKDKKEYKDKE
>ljoh042
-----MKLFYQEILGFLLVIITSIVIIGSSTIHFATIQAYSQSYTRLEEYGTSIGKLALA
KD---------NPKHELDAKFLKNLQVVMEGEDVNLRIF-NNKNRQVY-PETT-------
-----MNW---ALPQKLFKQLKNGKKIRIRND-------------------HEDGRVSSF
SNKDAY-----TSVIVPWR-----SKGKLVGVIWIGSRVQNVEQMIVREKHNLLTALLSS
LVIG---GLISFILSYYISRK----IK-LLSNATKKVAQGDFN--VHL----KHKDTD--
------EIDDLARNFNIMVNALKESNDEIKAQEKRREQFMADAAHEMRTPLTTINGLLEG
FEYDAIPEEAKPKSIALMHSETKRLIRLVNENLDYEKIRNNKISLIQSKFNATEVLANLL
TQMKQKAAQKNDELILNCPQQ-VEVYADKDRFTQIMVNLVQNALQFTE-NGKITISAKR-
IEHGAQFKIADTGIGMNKKQMKYIFERFYKADPSRAKI-GSGESGLGLSIVLSLIKQHGG
KINVDSEPGKGATFTVTLYDKGYKEFIKD----------
>lgas042
-----MKLFYQEMLGFLLVIITSIVIIGSSTIHFATIQAYSQSYSRLEGYGTSIGKLALA
KD---------NPRHELDAKFLKNLQVVMEGEDVNLRIF-NNKNRQVY-PETT-------
-----MNW---ALPQKLFKQLKNGKTIRIRND-------------------HEDGRVTSF
SNKDPY-----TSVIVPWR-----SNGKLVGVIWIGSRVQNVEQMIVREKHNLITALLSS
LVIG---GLISFILSYYISRK----IK-LLSSATKKVAQGDFN--VHL----KHKDTD--
------EIDDLARNFNIMVNALKESNDEIKAQEKRREQFMADAAHEMRTPLTTINGLLEG
FEYDAIPEEAKPKSIALMHSETKRLIRLVNENLDYEKIRNNKISLIQSRFNATEVLTNLL
TQMKQKAIQKNDKLILDCPSE-VEVYADKDRFTQIMVNLVQNALQFTE-NGKIKISAWR-
IKHGAQFEIADTGIGMSQKQMKYIFERFYKADPSRAKI-GSGESGLGLSIVLSLIKQHGG
KIDVDSEPGKGAKFTVTLYDKGYKEFIKD----------
>lhel042
-----MKLIYQNMLGFLLIIVTTISIIGYSEIGYARNQAYMQNYQRMESYANSLGELA--
------ETDEKNGTVLLNDNFLNQLEFVLRGDDVHLRIF-NDQNMQIY-PRVN-------
-----AKV---QLSDKIFSTLKNGQEIRIQN--------------------NHAEHSPIG
STKDAY-----TGVLVPWM-----NGKNLVGVAWISSKVTHVERPIYMSKRNLLRALLVT
VAVG---LILSFIISYYSTKR----IK-RLSRATQKVALGNFN--VQI----AHKDSD--
------EIDQLAENFNKMVKALKQSNEEVRAQENRRDQFMADAAHEMRTPLTTINGILEG
LQYDAIPEESKPKSIDLMQRETKRLVRLVNENLDYEKIRNNQIMLIKTDFDAMPILRDLK
SQLKQNAGKANDEISVTGPEK-LPIYADRDRFTQVMVNLVQNAIQFTH-DGQIEISGKR-
LEHASEIFVKDNGIGMSKDQTKYIFERFFKADPSRARM-GTGESGLGLAIVSSLIKQHGG
KVKVDSEPGKGSTFTIIFYDKGYEQFISKDQ--------
>laci042
-----MKLIYQNMLGFLLIIVTTISIIGYSEIGYARDQAYMQNYQRMEGYANSLGNLA--
------AAEGKDDTAILSNSFLNQLEFILRGDDVHLRIF-NEKNEQIY-PKTR-------
-----EKI---QLSKNIFATLKNGQEIRIQN--------------------NHNENAPIA
STKDAY-----TGVLVPWM-----NGKNLIGVAWISSRVKHVERPIYMAKRNLLRALLTT
VAVG---LILSFIISYYSTKR----IK-RLSRATQKVASGNFN--VQI----KHKDSD--
------EIDQLAENFNQMVLALKRSNEEVKAQENRRDQFMADAAHEMRTPLTTINGILEG
LQYDAIPEESKPKSIALMQRETKRLIRLVNENLDYEKIRNNQINLIKTNFNATPVLLDLK
SQLMQNAKKAGDKLIFEVPTD-LPIYANRDRFTQVMVNLVQNAIQFTH-DGKIKVSGKR-
LKHGAEFSVKDNGIGMSDDQIKYIFERFFKADPSRARM-GTGESGLGLAIVSSLIKQHGG
KITVDSKPGQGATFTVTFYDKGYEQFIEK----------
>pepe042
-----MKLFFQQMMAFLLVTLSSLLIVGLVFIQFTKDSVYRNKWHSLQEYADSIFQQAIV
LD----TET--ADVKSVQVDQLQGVEKLLDNQHIHFTIYTNDGNTISY-PNRN-------
-----IAS---RITKAQRRELKNGDTVKTKS--------------------RMTFDKSSR
QVTMTE-------MDKPYFNR----NGNLVCVISIGSPLANVQADIEKVKKNLFMTFAFA
IIVA---VIASYFLSRYLVRR----IQ-AIREAAHKVTEGNFN--VQL----VSGRKD--
------EIGELTNDFNIMTASLKESNDEIKRQEERRRAFMADAAHEMRTPLTTINGILEG
LEYDAIPEDSKEESVHLMQRETKRLIRLVNDNLDYERLRTNKISLNRHQINLKQATQRIS
KQLAKKAKLENDVIIIDMADD-VMVYADTDRLIQILFNIIQNGIQFTQ-NGKITIRAQN-
AKDGTDIQISDNGIGMTEEQIKNIWERYYKADASRIQT-K-GESGLGMAIVHELMQVHGG
QITVESTPEKGTTFKLHFPEQQKKLGH------------
>lsal042
-----MKFIYQQMLAFLSIIIILSGTLAMVFFHLTKEMTYENAWQQMQGYAYTLRKEALK
LT----TDKAGKTIIVLNVSQLKATEKLLSAQHTHFTIY-TSRTDVLY-PDNS-------
-----VIRENRSISKADWKKLTAGNVVKR----------------------KQDFRPRKS
KSEVDGSDVKITDIYAPCF----DYQGNLVAVIKVGEDLSNITQNLQIIRRNVVLTVAFA
ILVG---VILSIIIAHFLTKK----IA-RLRNATDLVAAGNFD--VHL----DTNGDS--
------ELDKLTLDFNSMVQSLRESNEEIKRQEERRRQFFADAAHEMRTPLTTINGLLEG
LAYDAIPEESKEKSIELMRNETKRLIRLVNENLDYEKIRSGQIELSKTEFDVVQVLNNII
KQLRNKAEQVGDKFELYTPDK-LMVYADYDRLVQIIFNITQNAIQFTE-NGVISISAEK-
GNEETIIRISDNGIGMNEEQLRNIWERYYKADPSRKNT-KYGESGLGLSIVHQLMQLHQG
SVTVESKEGKGTTFTLRFPNKNKLSKI------------
>lreu042
-----MKLMYRLMLSFFAIILTLMVIVSISFINVTNNTMYHNTWQQLKSYSDSLIQDSIR
YN------MATQSFEGFATESLNSNANLLTRQNVHFAIY-DTTHRKIF-ASNG-------
-----FAP---SMSKSDWKKLKKGETVCTKLITP-----------------KINSRVSKG
ASPRMT------EVSRPYF-----YKGKMIAVVSIATFVSTIEQNMHQIKINLIMALLTA
SLVT---LAVSYFLARSITKR----ID-RLRMATHQIAQGNYN--VEV----DDNGRD--
------EVADLGRSFNQMTASLRESQQEIRRQEERRRQFMANAAHEMRTPLTTINGILEG
LQYDAIPEEDKKHSIQLMQNDTRRLIRLVNDNLDYEKIRTNQIAMERKVFDASAVLENLR
EQLAKKAKEKKDTLHLDVEKN-LRVYADYDRFVQIMFNIIQNAIQFTD-NGIIDIRGKR-
VEKGSQFEVQDNGIGMTPEQLENIWERYYKADRSRMNT-KYGESGLGLAIVRQLVLLHGG
KIDVKSQYGKGTTFTIFFPDREYAPHNIQPTNNKDKK--
>lfer042
-----MRLMYRQMLGFVAVILSLMAILTVSFISVTDQTIYQSTWRQLTKYSDSLVWDSIR
YN------PKTNDFAGFENSALSSNARLLSRQDVHFAIY-NAAKKELY-ASNG-------
-----FTP---KLTASDWKHLKNGDIVKKKADYPAFRRV------------NVEGKESYK
TSSEMT------LIIHPYF-----YKQKLVAIVTIGTFVSTIRQNVKQLLKNFVFAFLLA
LLVA---LVISYMIARSLTKR----ID-KLNTATHLVAQGNYQ--VHL----DNKNKD--
------ELDELSANFNQMVGSLRTSREEIRRQEERRKQFMADAAHEMRTPLTTINGLLEG
LAYDAIPEEDKMHSIQLMQNDTKRLIRLVNDNLNYEKIRTNQISMERKVFDAAAVLENLR
EQLRKKAAANKDELKLVVPDS-IPVYADYDRFVQIMFNIIQNAIQFTT-GGQITISAQR-
VAQGTEVKVADTGIGMTEEQVQNIWERFYKADRSRMNS-QYGESGLGMAIVRQLVELHGG
KIDVDSTYGQGTTFTVFFPDREYAPHNGSKHDHYDDA--
>lvis042
-----MKLMYQQMLGFFAAITIILVLMGVSYSQMTRHMVYSNTWNSLEKYSNSLIEQSLR
IS------SQSPKTVNFDTMALENSEQLLQNQAISTTIY-SSSNRIVF-PANI-------
-----YQQ---AINQTDWKKLKNNQIIHK----------------------VVDRRVRNK
NGRVSP---AVIEVMKPYF-----YNHKLVAVVVMGAFVSDINTNVNQINRNLIRSLLVS
CLVA---IVASYILARYYTSR----IN-RLRKATNQVAKGNYD--VQM----ASRNRD--
------EIDDLINDFNGMTHSLKASQEEIQRQEERRREFMANASHEMRTPLTTINGLLEG
LAYDAIPEESKEESIELMRSETSRLIRLVNENLDYEKIRSNQITLNLHEFNAVDALHNIV
EQLKQKADDSGNVLELQAPKE-IEVYADYDRFVQVMFNITQNAIQFTQ-NGTITLSAQR-
GYEETIVKVADTGMGMSDEQLKNIWERYYKADPSRKNT-KYGESGLGLSIVHQLVQLHHG
KISVTSKEGVGTTFTVIFPDQHQTHSQRAKTNE------
>lpla042
-----MKLIYQQMLAFFAVIITVIVVLGFSFIRTTRTMLYQNSWQQLQQYAASIEKEAIR
YN------TKTNQVVGFNQQFLNDGTVILRDQHIHFSVY-DANKKLVY-PSGMGTTMSGT
PGGSIYDP---KISAKDWKKLKRNKIITQSP--------------------HVTFRTRNR
DQPVNTPSLRTIDVLVPLF-YKNGATKKFVGAISIGSFEQTLQANEQQIEKNLFIALLVS
GIAA---LLLSYILARYSVRR----IN-RLRYATHSVANGDFD--IQV----DSNHKD--
------EIDDLADDFNGMVNSLRTSNEEIKRQEKRRREFMADAAHEMRTPLTTINGILEG
LAYDAIPEEDKGHSIELMQNETKRLIRLVNENLDYEKIRTGQIALNKTNFDGAEVLHNLV
EQLTKKAAAADDEFKLTVPEK-LPVWADYDRFVQVLFNIMQNAIQFSQ-ANVIEVTGSR-
TDHATVVAIQDHGIGMTPDQVKNIWERYYKADPSRKNT-KYGESGLGLAISHQLVQQHGG
SIKVDSVENEGTCFTVTFPDEGFDKPIIDD---------
>lsak042
-----MKLIYQWMLAFFGVIMTTIVIVGIAFTQYSTKTAYNNTWDQLEGYASVIEREAFK
Q----------GSQATLSKQFIDDSQAILSQQRVSFNFF-NAQNEMVY-PAPN-------
-----SNV---SVKKKYWKYLKKGQVQRL----------------------SMSKDSQQF
NNDQDQ-----LVVFKPVF-----YNDKLIYVIGVGSSIKNVKSGLVTMRKNLLIAFLLS
TIGG---ILLSYVLARYQIYR----IS-RLRNATHLVAEGDFD--VHI----DNPGKD--
------ELDDLATDFNEMVHSLNESEAEIKRQEDRRRQFMADVAHEMRTPLTTVKGLLEG
LAYDAIPEEMREKSISLMQNETNRLIRLVNENLDYEKIRTNQIKLNQQTFNAVEALQNIQ
EQLQKKAADAGDTIVLEAQEE-VAIYADYDRFVQVMFNIMQNAIQFTN-NGQITVTAEA-
GFHETILTVSDTGIGMTSEQVKNIWERYYKADPSRKNT-KYGESGLGLAIVHQLVQLHHG
TIEVQSEPDQGTTFILTFPDETVTTDAN-----------
>lsei042
-----MKMLYQQLIGFFSVIMVTLVIVSILFIRSTTNTVWENGFKQLEQYTDVLKNNAVD
-----------ENTYVINARFIQNAEEILSDQHVHFVIY-DANNVAKY-PVSQ-------
------KGQMPAIKASYWKKLKQGAAVAVP---------------------EMMTNPISG
HAQSMT------IYYQPVF-----LSEKLLFVIAAFAPVEQIQSSLSKTEHNLLIAFVLS
TLAA---FIISYFIASYQVRR----IN-QLRRATHQVAEGNYDVEVKI----KSRSHD--
------EVAELADDFRDMVTSLKASQQEIQRQEDRRRQFMADAAHEMRTPLTTINGLLEG
LAYDAIPEESKGKSIELMRNETNRLIRLVNENLDYEKIRTNQILLSKQTFNARTDLDNIA
EQLAQKSEEAGDKITIDAPAD-LPTYADHDRFVQILFNIVQNAVQFTK-NGQITIKAKV-
GYHQTEFAISDTGIGMSKDQMKNIWERYYKADPSRKNT-KYGESGLGMAIVHQLMGQHGG
TIHVDSTLGKGTTFTLTFPDEATAPKQKQPGADQQTSS-
>saga772
---MTKLRRFRFPLRFYFTLMFVLTML---------------------------------
---------------------FSVLASLLLVAAIVFTFF-----QGVL------------
------------------------------------------------------------
--------------------------------------------TTHVLQVSALAVVFLS
LVIA---SISMWYGSYHLTKP----IL-DISHIVSNVADGDFE--GHI----YRNSNRRK
SYEYYNELDELSESINQMI-------VSLSHMDHMRKDFITNVSHELKTPIAAVANIVEL
LQDPELDEETQSELLGLVKTESLRLTRLCDTMLQMSRVDNQETIGELSSVRVDEQIRQAM
ISLTERWQAKRINFQLDS-KP-YTVYSNSDLLMQVWINLLDNAIKYSEDIVDLSVRMEET
NNHYLRVIISDKGRGISQYDVQHIFDKFYQADQSHNQQ----GNGLGLAIVKRIIVLCKG
RISVSSQLEIGTEFCVELPLS------------------
>cbot042
---MKKGLFAKLVATFTIIISVSFIIIATFLSYWFESYYFDQRKNQLFTESQFVGNAAVR
YIEGSISSERINEVINYISNYLSVNIWITDKYGYVYAVS-NPKHKNLV---GV-------
-----------QVLTDELEELRRGNNL------------------------ENKGQYKSA
FSTPVH------TFEVPIF-----YKGVFSGAIIMHTSIDEIKDPLKKVYNIIWISAIFA
IIIS--CIVIYYFSQRIIIRP----LA-QINYVADKISKGEVG--KRV----DIESDD--
------EIGALASSFNSMA-------ESIEQVESNRRLFISNVSHEIRSPITSIKGFIGG
ILDGIVPEEKQNYYLKLTYEEIQRLTRLINDLLDLSAIEEGHLKLNLEEIDLNEIIRASV
IKFETKIRDKKLKVNVSLEDDKVYVVADKDRLTQVVINVLDNAIKYANEGGNVKLNTKI-
KGSKVIVSIFNDGPVISDEDIKHIWDRFYKADKARSSK---VSTGLGLSIVRSILTQHGE
DIWVNNSPEGGVTFNFTIKRA------------------
>tten042
--MKKNRLFKKLFISNIIIVAITLAVVSIMFYIMFQNYYFAEKEKIMLEEAQEINAILNE
FAVGDINLDKWNQELNVVTRLINATVWIVDKEGLVYSQ--SQQGKPWM-KI---------
-----------TLSKADIQNILKGESI------------------------VKKGYFGGA
FTSPVL------TVGVPLV-----IKGHIEGAIFMHASLEEMNRTV----LNIFLLMLLS
GGMA---FVVSFILISYTSNRISEPLK-KMSLAAREIAKGNFS--ARV----DHFEED--
------EIGDLARSFNVMA-------RELAQLEDMRKEFVANVSHELRSPITSIQGYIDG
ILDGTIPKEKTYDYLKVVQEETRRMSRLINDLLEMTKLESGEFPLNRTEFDINELIRICI
IKFEKRIVEKDLTVKVDFEEDRRFVFADRDKIEQVLTNLIDNAIKFSKPKGIIHLFTEV-
KGDKVFITVKDNGIGISPEDLEHIWERFYKADKSRGKD----GAGLGLYIVKKIIEAHKE
EIWAESELKKGTSFTFTLPIKKV----------------
>bcer772
-----MKML--KVFGAVLALFSILTII----------------WS---------------
------------------------------------------------------------
------------------------------------------------------------
----------------------------------IAFYVATSLLNAFDVNVSPFVAFLIS
DMVGFVFIILIWTLIGILMRPKREAMIWTIIEPIQKIAKGDFS--VKI---RNEEKYD--
-----GEIGVLVKSINDMT-------DELNTMEKMRQEFVSNVSHEIQSPLTSIKGFARA
LQDDNLSEEKRKHYLTIIETETTRLSKLSQNLLKLTLLESEEYTPERVSYRLDQQLKQIV
LNSEPLWAEKEIELELDL-EK-VYVIADQESMSQVWINLIHNSIKFTPSGGTITIQLKE-
HETVVEVRIRDSGIGISEEQKQHIFERFYKADSSRNRA--YGGSGLGLAIVKKVLDLHHG
EIKVESEEGKGTEFIVRMPNHEEK---------------
>aorem772
-----MKSIKTKLILFFILLMFLSASLSSFLYTFIPFNNIRDEF-KLNQQAIAISILELR
QK----TDLPLADIIKMASNFMHDVSVIEDIHKI--------------------------
-----------QISEEELEKVQNSEIVFLSSK-------------------KIPVSTTVV
KVEEDY----------------------------MQISLQPHNTMVQIVFSRIGFTLVLY
VGIG---ACLIALFSKKAVEN----IV-KLTSAAREVAKGNFD--VQI----ENNSKD--
------EIGQLTKNFNTMV-------NELKGIEYLRKDFINSVSHEFKTPIASIQGFAKL
LQSEGLSEEERQEYARIIVEETSRLSRLSSNILRLSKLENQDIFAEKKKFDLDEQIRKSI
LLLEPEWNKKNIEFCIEL-DK-IAFVGDEELLQQVWINLIGNAIKFSETNGNITVKLQQ-
LGSFAKVKIRDEGMGMSEDVQTRIFEKFYQGDKAHSIY----GNGLGLSIVKKIVDICGG
RIFVKSASGKGTTFIVELPLEKEEIKK------------
>cklu772
-----MKIQYKEP-----------------------------------------------
------RDKRVNAKHSFGKEYLVTLGTVLLCCSGAVLIN------DAY-MAEQ-------
-----A------------------------------------------------------
---------------NPWS-----------MVLGISSYLA-----------------MIC
FIVS---GVIRWIKYTAYTKP----MG-KIGHAARKVAVGDFT--VRIASERKDGKKD--
------EMELLIDDFNKMV-------EELATIETLKGDFISNISHEIKTPLSVIQSYATV
LHNGNISEERRQEYLETILESTRKLSALITNILRLNKLENQEI-IHGETYSLDEQLRCCI
LALEEKFEEKSIEFDANL-EE-VVITTDESLLEIVWNNLLTNAIKFTELGGSVMAELKV-
ENGIAIVSISDSGCGMDEETIRRIFDRFYQGDTSHSRE----GYGLGLALVKRIIALVDG
NITVKSKLGNGTIFMVTIKL-------------------
>oeoe772
-----MR-------NYILTLLLFSIIGGIPGILYASN---AQNWQDVL------------
----------------------------------------ISGYTGWY------------
------------------------------------------------------------
----------------------------------------------------LLYWVIFS
AIFS---AFAAFRRYRDFDKP----IK-QLSQGANQVANGDFS--VYLPAIHDAEHYD--
------YLDILFEDFNLMV-------SELGSTETLKSNFISNVSHEFKAPLAVIQGYANS
LNDDSLSVKERQKYLRAIVEATNNLASLVTNILRLNKLENQNMPTKLSYFDLSRQLADCA
LQLEPNWEKKEIDFQADLLDH-CPILADEDMLAIVWNNLLNNAIKFTPEKGKVSLIQKK-
QDQGVLISVVDSGIGMESSVIDHVFEQFYQGETSHSNS----GNGLGLAMAKKIISLSNG
TISVQSKVNLGMTFSVWLPTDQKNDPD------------
>leuc772
-----MKKIKKHKITFQKVSIKELIAAYVIFLLFAT------------------------
------------------------IPNIVLMHGGQLALF-TNSNFIWY------------
------------------------------------------------------------
----------------------------------------------------LIYWFIVT
LIFI---GLISYQKHVLFDQP----VS-QLNEATRQVAQGDFS--VYLEPGHAREKYN--
------DLDYVFENFNLMI-------EELGSTETLKNDFIANVSHEFKAPLAVIRSYAEA
LKNET-DEEQRDMYTQIIVDETDKMATMVTNVLKLSKIENQALQPHIKKYNVSRQLVETL
LNFEKIWASHNISLDINIPDD-IEIAADPEMMELVWQNLLSNAFKFVPSDGQVTLRLQQ-
NNEGTEITVRDNGEGMDHNTLNRIFDKFYQGETSHTNQ----GNGLGLSLVNRIVTLMQG
SISVESKLGKGSAFTVWLPLHHLNN--------------
